# Supplementary material for: Genome-Wide Selection Sweep Analysis to Identify Candidate Genes with Black and Brown Color in Tibetan Sibu Yaks
Source: Animals (Basel). 2024 Aug 24;14(17):2458. doi: 10.3390/ani14172458 (PMC11394208; doi:10.3390/ani14172458)
Supplement: Supplementary file 1 [file animals-14-02458-s001.zip › Table S1.xlsx]

## Sheet: Sheet1
Table S1 Candidate genes in the intersection using the FST, θπ ratio, and iHS
black yak population	brown yak population
TLL1	TLL1
CHST11	CHST11
OPN5	OPN5
TENM2	TENM2
VPS35L	VPS35L
ZNF385B	ZNF385B
ME1	ME1
RNF216	RNF216
CDH2	CDH2
CADM1	CADM1
DLC1	DLC1
COL23A1	COL23A1
SUCO	SUCO
APBB2	APBB2
MTSS1	MTSS1
ASAP1	ASAP1
MYO1B	MYO1B
RASGEF1B	RASGEF1B
EXOC4	EXOC4
WDR64	WDR64
LRRTM4	LRRTM4
FRY	FRY
PLA2R1	PLA2R1
CACHD1	CACHD1
SKAP2	SKAP2
ADCY8	ADCY8
HS3ST4	HS3ST4
ZNF532	ZNF532
ANKRD46	ANKRD46
CNTNAP5	CNTNAP5
KIF9	KIF9
DYM	DYM
RYR2	RYR2
BANK1	BANK1
DOCK4	DOCK4
PCDH9	PCDH9
ANKRD45	ANKRD45
KCND2	KCND2
RIMS1	RIMS1
IMMP2L	IMMP2L
PTPRK	PTPRK
MAN2A1	MAN2A1
TENM3	TENM3
SV2C	SV2C
NEB	NEB
TMEM163	TMEM163
TMEM108	TMEM108
CDH18	CDH18
COL19A1	COL19A1
NCKAP5	NCKAP5
SBF2	SBF2
NLGN1	NLGN1
ALCAM	ALCAM
PRKCH	PRKCH
DPP6	DPP6
BZW2	BZW2
MEGF11	MEGF11
STAM2	STAM2
PTPRG	PTPRG
C2CD5	C2CD5
PKP4	PKP4
STPG2	STPG2
ANAPC1	ANAPC1
LRPPRC	LRPPRC
ULK4	ULK4
DLGAP2	DLGAP2
ADGRL3	ADGRL3
FAM135A	FAM135A
GZMA	GZMA
CEMIP	CEMIP
KCNIP4	KCNIP4
STK31	STK31
HCN1	HCN1
GALNTL6	GALNTL6
CCDC91	CCDC91
ANTXR2	ANTXR2
PREX1	PREX1
SLIT3	SLIT3
BEND5	BEND5
DYNC2I1	DYNC2I1
ARGLU1	ARGLU1
KHDRBS2	KHDRBS2
EXOC6	EXOC6
CAV3	CAV3
SND1	SND1
DOK5	DOK5
ADAMTS18	ADAMTS18
SRGAP1	SRGAP1
ZFAND3	ZFAND3
SCAPER	SCAPER
DGKB	DGKB
FER1L6	FER1L6
PDE3A	PDE3A
PRKN	PRKN
CREB3L2	CREB3L2
TPGS2	TPGS2
TLK2	TLK2
TBC1D8	TBC1D8
EPHX1	EPHX1
TMEM63A	TMEM63A
DOK6	DOK6
ATRNL1	ATRNL1
PLCE1	PLCE1
MAGI1	MAGI1
UNC5C	UNC5C
C18orf63	C18orf63
TRPS1	TRPS1
CYP39A1	CYP39A1
NEDD4L	NEDD4L
FMNL2	FMNL2
CACNA2D3	CACNA2D3
CNTN5	CNTN5
SOCS2	SOCS2
KAZN	KAZN
COL4A2	COL4A2
DST	DST
XKR6	XKR6
CORIN	CORIN
SMYD3	SMYD3
FTO	FTO
SOD1	SOD1
SLC35F3	SLC35F3
DPP10	DPP10
LRMDA	LRMDA
SUGCT	SUGCT
JARID2	JARID2
DNAI4	DNAI4
CNNM2	CNNM2
LIPC	LIPC
SNX29	SNX29
SORCS3	SORCS3
SNX13	SNX13
GRIN2A	GRIN2A
EIPR1	EIPR1
MACF1	MACF1
SOX6	SOX6
GHR	GHR
DNAH2	DNAH2
CAMTA1	CAMTA1
SEMA6A	SEMA6A
ESRRB	ESRRB
WDFY2	WDFY2
SDK1	SDK1
SUPT3H	SUPT3H
ARID5B	ARID5B
SPATA17	SPATA17
CACNA2D1	CACNA2D1
CD44	CD44
CDH12	CDH12
CADM2	CADM2
WWOX	WWOX
ST7	ST7
SLC41A2	SLC41A2
ITPR2	ITPR2
CD47	CD47
CACNA1E	CACNA1E
LRRIQ1	LRRIQ1
CSMD1	CSMD1
CACNB4	CACNB4
ARHGAP44	ARHGAP44
NSG2	NSG2
EPHA3	EPHA3
TINAG	TINAG
PLD5	PLD5
MERTK	MERTK
CEP120	CEP120
ADAM22	ADAM22
EBF1	EBF1
RFX3	RFX3
PDE1C	PDE1C
MRTFB	MRTFB
STIMATE	STIMATE
SOX5	SOX5
CELA1	CELA1
WRN	WRN
TAFA1	TAFA1
NALF1	NALF1
SPOCK1	SPOCK1
GABRB3	GABRB3
LRRC1	LRRC1
XIRP2	XIRP2
FAM227B	FAM227B
NCAM2	NCAM2
NT5DC1	NT5DC1
ITGBL1	ITGBL1
PLEKHH2	PLEKHH2
SCD5	SCD5
NALCN	NALCN
VPS8	VPS8
PRKD1	PRKD1
SLC35F4	SLC35F4
GRID1	GRID1
LIFR	LIFR
SGCZ	SGCZ
TOR1B	TOR1B
GALNT17	GALNT17
CSMD3	CSMD3
CALR3	CALR3
KALRN	KALRN
EMC2	EMC2
STAU2	STAU2
CTNNA3	CTNNA3
AGPAT4	AGPAT4
AKAP13	AKAP13
MYOM1	MYOM1
KLF12	KLF12
PDE4DIP	PDE4DIP
PPP3CC	PPP3CC
STXBP1	STXBP1
AHRR	AHRR
TCF25	TCF25
GLIPR1	GLIPR1
DLGAP5	DLGAP5
ASCC3	ASCC3
ACACA	ACACA
ATP10A	ATP10A
FAM172A	FAM172A
PDE4B	PDE4B
KIF5C	KIF5C
ADAMTS3	ADAMTS3
ITPR1	ITPR1
ROBO1	ROBO1
ANO3	ANO3
CELF2	CELF2
TNS3	TNS3
ABCG5	ABCG5
RGS7	RGS7
RARB	RARB
PRICKLE2	PRICKLE2
NOL4	NOL4
ESRRG	ESRRG
CHL1	CHL1
CYP2D6	CYP2D6
PPFIBP1	PPFIBP1
CPNE4	CPNE4
PTGFRN	PTGFRN
STXBP6	STXBP6
PACRG	PACRG
DOCK2	DOCK2
GLMN	GLMN
EVC	EVC
CNTN3	CNTN3
GDA	GDA
CLMP	CLMP
RBFOX2	RBFOX2
NRXN1	NRXN1
ENTHD1	ENTHD1
ASTN1	ASTN1
PTCHD4	PTCHD4
SLC18A1	SLC18A1
DERA	DERA
FOXP1	FOXP1
CAMK2D	CAMK2D
COP1	COP1
MAPKAPK2	MAPKAPK2
UST	UST
TECRL	TECRL
PAPPA	PAPPA
DRC1	DRC1
ANO6	ANO6
NKAIN2	NKAIN2
NR3C2	NR3C2
FYB1	FYB1
MAGI2	MAGI2
PTPRM	PTPRM
LEMD1	LEMD1
FNDC3A	FNDC3A
ANKFN1	ANKFN1
CLIC5	CLIC5
UVRAG	UVRAG
FGD6	FGD6
NEGR1	NEGR1
CD247	CD247
NEDD4	NEDD4
SEC31A	SEC31A
ACAP2	ACAP2
ATP2B2	ATP2B2
LRBA	LRBA
ARHGAP15	ARHGAP15
ITK	ITK
TIPRL	TIPRL
APP	APP
RSPO2	RSPO2
ASPA	ASPA
FNBP1L	FNBP1L
PKHD1L1	PKHD1L1
SORCS1	SORCS1
ELMO1	ELMO1
CDH20	CDH20
BIRC6	BIRC6
PLCB1	PLCB1
NEIL3	NEIL3
FAM13A	FAM13A
FGF14	FGF14
CNIH3	CNIH3
NAALADL2	NAALADL2
CFAP54	CFAP54
ATP2C1	ATP2C1
ERBB4	ERBB4
CPQ	CPQ
U6	U6
EPHA5	EPHA5
MBOAT1	MBOAT1
DPY19L2	DPY19L2
CACNA1D	CACNA1D
ANKRD33B	ANKRD33B
FSTL4	FSTL4
NTRK3	NTRK3
PAK2	PAK2
PRDM16	PRDM16
RAD51B	RAD51B
FANCA	FANCA
ACOXL	ACOXL
TTC39B	TTC39B
NRXN3	NRXN3
USH2A	USH2A
PDE10A	PDE10A
FBLN5	FBLN5
SGCD	SGCD
MARCHF1	MARCHF1
COL22A1	COL22A1
CCDC178	CCDC178
PRDM5	PRDM5
KCTD8	KCTD8
FNDC3B	FNDC3B
MAP2K5	MAP2K5
COLEC10	COLEC10
KCNH7	KCNH7
ZNF804B	ZNF804B
NPSR1	NPSR1
GFRA2	GFRA2
FAF1	FAF1
USP25	USP25
KIF26B	KIF26B
SPAG16	SPAG16
MACROD2	MACROD2
WNT11	WNT11
PTPN21	PTPN21
ABCG8	ABCG8
XYLT1	XYLT1
MEGF10	MEGF10
GRIN2B	GRIN2B
INPP4B	INPP4B
SPAST	SPAST
TBC1D22A	TBC1D22A
EGLN3	EGLN3
EHBP1	EHBP1
RGS6	RGS6
TRAPPC9	TRAPPC9
PLCG2	PLCG2
MYO3B	MYO3B
LRRTM3	LRRTM3
CDH13	CDH13
WDPCP	WDPCP
SLC24A3	SLC24A3
SAR1B	SAR1B
PPM1H	PPM1H
DCLK2	DCLK2
KCNQ3	KCNQ3
TLN2	TLN2
ATP8A1	ATP8A1
MTHFD1L	MTHFD1L
CTTNBP2	CTTNBP2
PHACTR4	PHACTR4
XXYLT1	XXYLT1
TMEM132C	TMEM132C
IFT43	IFT43
FBXO38	FBXO38
TSHR	TSHR
GAS7	GAS7
KSR2	KSR2
COPG2	COPG2
LRP1B	LRP1B
DNER	DNER
NOL10	NOL10
UNC13C	UNC13C
AFF1	AFF1
NEUROD4	NEUROD4
CCDC171	CCDC171
DIPK1C	DIPK1C
RPL3	RPL3
AGBL1	AGBL1
ASIC2	ASIC2
RAPGEF2	RAPGEF2
GABRB1	GABRB1
SLC10A7	SLC10A7
SLC6A6	SLC6A6
ARAP2	ARAP2
KIF16B	KIF16B
ASIC5	ASIC5
DIP2C	DIP2C
GABRG3	GABRG3
ACSM4	ACSM4
UBE2NL	UBE2NL
ERC2	ERC2
VWC2L	VWC2L
PCDH7	PCDH7
MAP3K5	MAP3K5
NME7	NME7
PRIM2	PRIM2
TMTC1	TMTC1
SCAF4	SCAF4
SHC3	SHC3
CFAP161	CFAP161
RTCB	RTCB
MCF2L2	MCF2L2
SORL1	SORL1
DOCK5	DOCK5
NRG1	NRG1
KCNIP1	KCNIP1
TTC7B	TTC7B
NR2C2	NR2C2
CERS3	CERS3
ABLIM1	ABLIM1
PTPRC	PTPRC
NAPG	NAPG
CDH22	CDH22
DGKI	DGKI
SPON1	SPON1
EIF4G3	EIF4G3
CHN2	CHN2
PLEKHA5	PLEKHA5
GLI3	GLI3
NCAM1	NCAM1
VAV3	VAV3
ATP10B	ATP10B
GRID2	GRID2
RABGAP1L	RABGAP1L
FRAS1	FRAS1
OSBPL10	OSBPL10
TDP1	TDP1
CFAP299	CFAP299
ARMH3	ARMH3
PHACTR1	PHACTR1
LPP	LPP
DNM3	DNM3
FHOD3	FHOD3
SDC4	SDC4
FBXL17	FBXL17
SLC4A10	SLC4A10
UTRN	UTRN
HECW1	HECW1
TOM1L1	TOM1L1
CA10	CA10
EPHA6	EPHA6
CRYBG3	CRYBG3
ANKS1B	ANKS1B
HDAC9	HDAC9
MAN1A2	MAN1A2
AHI1	AHI1
SVOPL	SVOPL
DENND1B	DENND1B
RFC3	RFC3
RIMBP2	RIMBP2
HIPK2	HIPK2
AKAP6	AKAP6
CTNNA2	CTNNA2
DYNC2LI1	DYNC2LI1
DNAJC6	DNAJC6
ZNF423	ZNF423
DSP	DSP
MVB12B	MVB12B
POU6F2	POU6F2
PGM5	PGM5
DCC	DCC
MED27	MED27
SEMA5A	SEMA5A
C8A	C8A
U1	U1
RORA	RORA
RPS6KA2	RPS6KA2
ZCCHC7	ZCCHC7
CDH4	CDH4
CKAP2	CKAP2
TMEM132D	TMEM132D
RPAP2	RPAP2
COMMD10	COMMD10
ASTN2	ASTN2
ERG	ERG
CDH8	CDH8
NMNAT2	NMNAT2
NAPEPLD	NAPEPLD
TLL2	TLL2
NBAS	NBAS
EPHB1	EPHB1
PBX4	PBX4
ATP11A	ATP11A
SDCCAG8	SDCCAG8
ATRN	ATRN
GALNT9	GALNT9
RCAN2	RCAN2
POC1B	POC1B
GUCY1A1	GUCY1A1
KIF6	KIF6
NR6A1	NR6A1
SIK3	SIK3
EML6	EML6
DOCK8	DOCK8
ROCK1	ROCK1
PTPRO	PTPRO
NEBL	NEBL
STXBP5L	STXBP5L
XPO7	XPO7
CDKAL1	CDKAL1
ARHGEF18	ARHGEF18
ESR1	ESR1
EVC2	EVC2
MCTP1	MCTP1
SMPDL3B	SMPDL3B
GRIK2	GRIK2
ANO10	ANO10
ATP8B4	ATP8B4
GABRG1	GABRG1
CAPRIN2	IL10RB
CCDC6	ST3GAL6
MAPRE2	NECTIN3
KCNJ3	TPRG1
CCDC63	TBL1XR1
ABCC9	SLC9A1
RALGPS1	ITM2C
MROH8	CAB39
GCA	GLI2
RUFY1	CFAP221
VTI1A	SCTR
PRDM4	RAB3GAP1
NTRK2	ARL6IP6
MSI2	TANC1
CALCR	LY75
ARHGEF12	SASS6
LDB2	LRRC39
PAG1	IGSF3
RFX7	CDC7
5S_rRNA	ADGRL4
DENND1A	ST6GALNAC5
GATB	SLC44A5
PRTG	ST3GAL3
EFCAB7	AGAP1
MGRN1	MINDY4
CLEC4F	LAMB1
ORC1	SRPK2
STX3	AHR
VEZT	EPS8
UNC79	DENND5B
ARHGEF10L	PYM1
SAMD8	RNF41
OXR1	STAT2
SLC38A6	TIMELESS
TTLL11	RBMS2
CMIP	BAZ2A
INSC	TUBA1B
RANBP9	PPARA
HTR4	STX18
TTC28	NFXL1
RASSF5	UBE2K
PHF12	UBAP1
XKR8	FANCC
GPAM	WDR31
EEF2K	ELAVL2
RSPH6A	CACNA1A
USP4	ZNF608
RBM33	DMXL1
NOPCHAP1	TCERG1
LRRC49	UBLCP1
DEPTOR	ASB3
ETFA	SPTBN1
RNLS	SPRED2
SLC15A5	APLF
LTBP1	GFPT1
ENTREP1	THEMIS
THUMPD1	UFL1
SYNPR	SIM1
IGSF21	FRK
POLR3A	MAP3K4
GALNT10	MYO9A
ERAP1	L2HGDH
HOMER1	HERC1
GOLT1B	ICE2
SUFU	ZNF280D
ARIH2	DPF3
MAP2K6	ZMYND11
SUCLG2	BMP2
CLASP1	UBOX5
CDK19	CHD6
ADAM32	NCOA5
WDSUB1	HSD17B12
FCRL1	ACCS
CUX2	CSTPP1
LCMT1	GDPD5
N6AMT1	USP47
C2	CDC73
U2	DISP3
SPATA6	MMEL1
NEDD1	RER1
STAT3	TNR
MYLK	CEP350
SCEL	RCOR3
CDC40	LAMB3
MAP3K9	CAMK1G
MAPK10	FARP1
C19orf18	N4BP2L1
GSDME	FOXO1
ZNF536	MRPS31
HORMAD1	SLC25A15
LATS1	NEK5
TOP2B	PCDH17
C12orf4	ADAMTS17
SMOC1	CPEB1
DYRK4	MORF4L1
SLK	CLMN
NPAS2	EVL
AK5	WASHC5
KRR1	NCOA2
HERC3	ZNF704
WASF1	ENPP2
ZAR1L	HELZ
DNAH1	DNAH17
TBC1D22B	RPTOR
MAN1A1	KAT7
ELAC2	DPY19L3
ROR1	URI1
PRMT8	GNAO1
SYNJ2	COQ8B
PPP3CA	GAREM1
NEDD9	COLEC12
FCRL3	LDLRAD4
MRPL48	C3orf20
SNX31	ATG7
PIGT	SACM1L
ADCYAP1R1	SLC6A20
SLC1A2	FYCO1
B3GNT6	DOCK3
KRCC1	CFAP20DC
SYT17	SLC25A26
BBX	RANBP17
FKTN	LY6G5C
PPARD	ABHD16A
AIMP2	DEF6
GASK1B	PACSIN1
KIAA1328	DTNBP1
ST8SIA2	SIRT5
ABHD4	GMDS
PPP2R5E	NEURL1
SLC25A13	MXI1
CAST	NRAP
GPR137C	FAM53B
LEF1	ANKRD44
RECQL	KCND3
PIK3AP1	LRRC7
	SGIP1
	RNF220
	INPP5B
	NGEF
	MRPS35
	ANKRD52
	PAN2
	HTT
	MYT1L
	EXOC6B
	SRD5A2
	HBS1L
	CEP85L
	AFDN
	RTN1
	CBLIF
	DKK3
	MORN1
	PAPPA2
	TUBGCP3
	TTC29
	PDGFC
	SPPL3
	MIPOL1
	PRDM14
	NEK10
	EEF1AKMT2
	ABRAXAS2
	TRRAP
	LMTK2
	MAD1L1
	GTF2IRD1
	UBFD1
	EARS2
	TMC7
	ARL6IP1
	PARN
	CLEC16A
	LMF1
	JMJD1C
	DLG5
	CSGALNACT1
	ANK1
