# Supplementary material for: Genome-Wide Selection Sweep Analysis to Identify Candidate Genes with Black and Brown Color in Tibetan Sibu Yaks
Source: Animals (Basel). 2024 Aug 24;14(17):2458. doi: 10.3390/ani14172458 (PMC11394208; doi:10.3390/ani14172458)
Supplement: Supplementary file 1 [file animals-14-02458-s001.zip › Table S10.xlsx]

## Sheet: Sheet1
Table S10 The KEGG analysis of overlapped candidate genes from the ROH islands in the black yak population
Term	Database	ID	Input number	Background number	P-Value	Corrected P-Value	Input
Glycosaminoglycan biosynthesis - chondroitin sulfate / dermatan sulfate	KEGG PATHWAY	hsa00532	1	20	0.0106452	0.0388488	UST
Tryptophan metabolism	KEGG PATHWAY	hsa00380	1	42	0.0216818	0.0469422	AHRR
Ovarian steroidogenesis	KEGG PATHWAY	hsa04913	1	49	0.0251689	0.0505645	AHRR
Fanconi anemia pathway	KEGG PATHWAY	hsa03460	1	54	0.0276524	0.052705	FANCA
Steroid hormone biosynthesis	KEGG PATHWAY	hsa00140	1	60	0.0306247	0.0559779	AHRR
Retinol metabolism	KEGG PATHWAY	hsa00830	1	67	0.0340814	0.058916	AHRR
Metabolism of xenobiotics by cytochrome P450	KEGG PATHWAY	hsa00980	1	76	0.0385086	0.0645671	AHRR
Chemical carcinogenesis	KEGG PATHWAY	hsa05204	1	82	0.0414494	0.0684683	AHRR
Spliceosome	KEGG PATHWAY	hsa03040	1	135	0.0670575	0.0940492	U6
Ribosome	KEGG PATHWAY	hsa03010	1	153	0.0756058	0.100959	RPL3
RNA transport	KEGG PATHWAY	hsa03013	1	165	0.0812632	0.104148	U6
Thermogenesis	KEGG PATHWAY	hsa04714	1	231	0.111796	0.135856	PRDM16
Metabolic pathways	KEGG PATHWAY	hsa01100	1	1433	0.524931	0.529682	AHRR
