# Supplementary material for: Genome-Wide Selection Sweep Analysis to Identify Candidate Genes with Black and Brown Color in Tibetan Sibu Yaks
Source: Animals (Basel). 2024 Aug 24;14(17):2458. doi: 10.3390/ani14172458 (PMC11394208; doi:10.3390/ani14172458)
Supplement: Supplementary file 1 [file animals-14-02458-s001.zip › Table S11.xlsx]

## Sheet: Sheet1
Table S11 The GO analysis of overlapped candidate genes from the ROH islands in the black yak population
#Term	Database	ID	Input number	Background number	P-Value	Corrected P-Value	Input
cytosol	Gene Ontology	GO:0005829	9	5095	0.00045579	0.0377262	PRDM16|CMIP|USP4|RPL3|LPP|FANCA|BBX|TNS3|AHRR
nucleus	Gene Ontology	GO:0005634	9	5208	0.000537801	0.0377262	PRDM16|ARIH2|USP4|RPL3|LPP|FANCA|BBX|TCF25|AHRR
negative regulation of transcription by RNA polymerase II	Gene Ontology	GO:0000122	4	832	0.000753196	0.0377262	PRDM16|TCF25|BBX|AHRR
focal adhesion	Gene Ontology	GO:0005925	3	418	0.00121831	0.0377262	TNS3|RPL3|LPP
cell population proliferation	Gene Ontology	GO:0008283	2	142	0.00243023	0.0377262	POC1B|AHRR
estrogen 2-hydroxylase activity	Gene Ontology	GO:0101021	1	5	0.00305254	0.0377262	AHRR
sodium:bicarbonate symporter activity	Gene Ontology	GO:0008510	1	5	0.00305254	0.0377262	SLC4A10
tyrosine catabolic process	Gene Ontology	GO:0006572	1	5	0.00305254	0.0377262	FANCA
flavonoid metabolic process	Gene Ontology	GO:0009812	1	5	0.00305254	0.0377262	AHRR
pyramidal neuron development	Gene Ontology	GO:0021860	1	6	0.00356043	0.0377262	SLC4A10
Cul5-RING ubiquitin ligase complex	Gene Ontology	GO:0031466	1	6	0.00356043	0.0377262	ARIH2
protein sulfation	Gene Ontology	GO:0006477	1	6	0.00356043	0.0377262	UST
hydroperoxy icosatetraenoate dehydratase activity	Gene Ontology	GO:0106256	1	6	0.00356043	0.0377262	AHRR
demethylase activity	Gene Ontology	GO:0032451	1	6	0.00356043	0.0377262	AHRR
basal dendrite	Gene Ontology	GO:0097441	1	7	0.00406808	0.0377262	SLC4A10
lipid hydroxylation	Gene Ontology	GO:0002933	1	7	0.00406808	0.0377262	AHRR
response to herbicide	Gene Ontology	GO:0009635	1	7	0.00406808	0.0377262	AHRR
arachidonic acid monooxygenase activity	Gene Ontology	GO:0008391	1	7	0.00406808	0.0377262	AHRR
arginine catabolic process	Gene Ontology	GO:0006527	1	7	0.00406808	0.0377262	FANCA
maternal process involved in parturition	Gene Ontology	GO:0060137	1	7	0.00406808	0.0377262	AHRR
coumarin metabolic process	Gene Ontology	GO:0009804	1	7	0.00406808	0.0377262	AHRR
cilium assembly	Gene Ontology	GO:0060271	2	194	0.00443976	0.0377262	POC1B|SPAG16
hydrogen peroxide biosynthetic process	Gene Ontology	GO:0050665	1	8	0.00457549	0.0377262	AHRR
estrogen 16-alpha-hydroxylase activity	Gene Ontology	GO:0101020	1	8	0.00457549	0.0377262	AHRR
heterochromatin organization	Gene Ontology	GO:0070828	1	8	0.00457549	0.0377262	PRDM16
regulation of cellular respiration	Gene Ontology	GO:0043457	1	8	0.00457549	0.0377262	PRDM16
amine metabolic process	Gene Ontology	GO:0009308	1	8	0.00457549	0.0377262	AHRR
histone methyltransferase activity (H3-K9 specific)	Gene Ontology	GO:0046974	1	10	0.00558956	0.0377262	PRDM16
histone H3-K9 methylation	Gene Ontology	GO:0051567	1	10	0.00558956	0.0377262	PRDM16
omega-hydroxylase P450 pathway	Gene Ontology	GO:0097267	1	10	0.00558956	0.0377262	AHRR
tongue development	Gene Ontology	GO:0043586	1	11	0.00609623	0.0377262	PRDM16
5S rRNA binding	Gene Ontology	GO:0008097	1	11	0.00609623	0.0377262	RPL3
L-phenylalanine catabolic process	Gene Ontology	GO:0006559	1	11	0.00609623	0.0377262	FANCA
vitamin D metabolic process	Gene Ontology	GO:0042359	1	11	0.00609623	0.0377262	AHRR
inorganic anion exchanger activity	Gene Ontology	GO:0005452	1	12	0.00660265	0.0377262	SLC4A10
dermatan sulfate biosynthetic process	Gene Ontology	GO:0030208	1	12	0.00660265	0.0377262	UST
locomotory exploration behavior	Gene Ontology	GO:0035641	1	13	0.00710882	0.0377262	SLC4A10
hepatocyte differentiation	Gene Ontology	GO:0070365	1	13	0.00710882	0.0377262	AHRR
spliceosomal tri-snRNP complex assembly	Gene Ontology	GO:0000244	1	13	0.00710882	0.0377262	USP4
somatodendritic compartment	Gene Ontology	GO:0036477	1	13	0.00710882	0.0377262	SLC4A10
response to hyperoxia	Gene Ontology	GO:0055093	1	13	0.00710882	0.0377262	AHRR
response to arsenic-containing substance	Gene Ontology	GO:0046685	1	13	0.00710882	0.0377262	AHRR
Fanconi anaemia nuclear complex	Gene Ontology	GO:0043240	1	14	0.00761476	0.0377262	FANCA
white fat cell differentiation	Gene Ontology	GO:0050872	1	14	0.00761476	0.0377262	PRDM16
nucleoplasm	Gene Ontology	GO:0005654	6	3630	0.00777856	0.0377262	PRDM16|ARIH2|AHRR|FANCA|BBX|CMIP
hematopoietic stem cell proliferation	Gene Ontology	GO:0071425	1	15	0.00812044	0.0377262	ARIH2
regulation of short-term neuronal synaptic plasticity	Gene Ontology	GO:0048172	1	15	0.00812044	0.0377262	SLC4A10
regulation of regulatory T cell differentiation	Gene Ontology	GO:0045589	1	15	0.00812044	0.0377262	FANCA
carbonate dehydratase activity	Gene Ontology	GO:0004089	1	16	0.00862589	0.0384714	CA10
sperm axoneme assembly	Gene Ontology	GO:0007288	1	16	0.00862589	0.0384714	SPAG16
positive regulation of brown fat cell differentiation	Gene Ontology	GO:0090336	1	17	0.00913108	0.0388488	PRDM16
apical dendrite	Gene Ontology	GO:0097440	1	17	0.00913108	0.0388488	SLC4A10
ubiquitin-dependent protein catabolic process	Gene Ontology	GO:0006511	2	292	0.00971261	0.0388488	USP4|ARIH2
female gonad development	Gene Ontology	GO:0008585	1	19	0.0101407	0.0388488	FANCA
response to vitamin A	Gene Ontology	GO:0033189	1	19	0.0101407	0.0388488	AHRR
epoxygenase P450 pathway	Gene Ontology	GO:0019373	1	20	0.0106452	0.0388488	AHRR
estrogen metabolic process	Gene Ontology	GO:0008210	1	20	0.0106452	0.0388488	AHRR
hydro-lyase activity	Gene Ontology	GO:0016836	1	20	0.0106452	0.0388488	CA10
axoneme assembly	Gene Ontology	GO:0035082	1	21	0.0111494	0.0388488	SPAG16
response to food	Gene Ontology	GO:0032094	1	21	0.0111494	0.0388488	AHRR
regulation of axonogenesis	Gene Ontology	GO:0050770	1	21	0.0111494	0.0388488	UST
anion:anion antiporter activity	Gene Ontology	GO:0015301	1	21	0.0111494	0.0388488	SLC4A10
brain morphogenesis	Gene Ontology	GO:0048854	1	21	0.0111494	0.0388488	SLC4A10
response to light stimulus	Gene Ontology	GO:0009416	1	22	0.0116534	0.0393744	SLC4A10
response to immobilization stress	Gene Ontology	GO:0035902	1	22	0.0116534	0.0393744	AHRR
male meiotic nuclear division	Gene Ontology	GO:0007140	1	24	0.0126606	0.0406362	FANCA
cellular response to interleukin-4	Gene Ontology	GO:0071353	1	25	0.0131639	0.0406362	RPL3
aromatase activity	Gene Ontology	GO:0070330	1	25	0.0131639	0.0406362	AHRR
regulation of DNA-binding transcription factor activity	Gene Ontology	GO:0051090	1	26	0.0136669	0.0406362	FANCA
steroid biosynthetic process	Gene Ontology	GO:0006694	1	26	0.0136669	0.0406362	AHRR
long-chain fatty acid biosynthetic process	Gene Ontology	GO:0042759	1	26	0.0136669	0.0406362	AHRR
intracellular receptor signaling pathway	Gene Ontology	GO:0030522	1	26	0.0136669	0.0406362	AHRR
ribosomal large subunit assembly	Gene Ontology	GO:0000027	1	26	0.0136669	0.0406362	RPL3
drug metabolic process	Gene Ontology	GO:0017144	1	26	0.0136669	0.0406362	AHRR
protein localization to cell surface	Gene Ontology	GO:0034394	1	27	0.0141696	0.0415767	USP4
regulation of intracellular pH	Gene Ontology	GO:0051453	1	28	0.0146721	0.0422987	SLC4A10
cellular response to copper ion	Gene Ontology	GO:0071280	1	29	0.0151744	0.0422987	AHRR
response to antibiotic	Gene Ontology	GO:0046677	1	29	0.0151744	0.0422987	AHRR
digestive tract development	Gene Ontology	GO:0048565	1	29	0.0151744	0.0422987	AHRR
brown fat cell differentiation	Gene Ontology	GO:0050873	1	30	0.0156764	0.0431586	PRDM16
positive regulation of protein targeting to mitochondrion	Gene Ontology	GO:1903955	1	31	0.0161782	0.0439969	ARIH2
positive regulation of G1/S transition of mitotic cell cycle	Gene Ontology	GO:1900087	1	32	0.0166798	0.0442808	AHRR
oxygen binding	Gene Ontology	GO:0019825	1	32	0.0166798	0.0442808	AHRR
ubiquitin conjugating enzyme binding	Gene Ontology	GO:0031624	1	33	0.0171811	0.044709	ARIH2
protein binding	Gene Ontology	GO:0005515	11	11779	0.017242	0.044709	PRDM16|CMIP|ARIH2|POC1B|USP4|RPL3|LPP|FANCA|TNS3|TCF25|AHRR
lung alveolus development	Gene Ontology	GO:0048286	1	34	0.0176821	0.0452298	TNS3
establishment of cell polarity	Gene Ontology	GO:0030010	1	35	0.0181829	0.0452298	UST
activating transcription factor binding	Gene Ontology	GO:0033613	1	35	0.0181829	0.0452298	PRDM16
one-carbon metabolic process	Gene Ontology	GO:0006730	1	36	0.0186835	0.0452298	CA10
monooxygenase activity	Gene Ontology	GO:0004497	1	36	0.0186835	0.0452298	AHRR
sulfotransferase activity	Gene Ontology	GO:0008146	1	36	0.0186835	0.0452298	UST
anion transmembrane transport	Gene Ontology	GO:0098656	1	37	0.0191838	0.0452298	SLC4A10
chloride transport	Gene Ontology	GO:0006821	1	37	0.0191838	0.0452298	SLC4A10
synapse	Gene Ontology	GO:0045202	2	420	0.0192683	0.0452298	SLC4A10|RPL3
aggresome	Gene Ontology	GO:0016235	1	39	0.0201837	0.0468852	PRDM16
bicarbonate transport	Gene Ontology	GO:0015701	1	41	0.0211827	0.0469422	SLC4A10
retina homeostasis	Gene Ontology	GO:0001895	1	41	0.0211827	0.0469422	POC1B
Hsp90 protein binding	Gene Ontology	GO:0051879	1	42	0.0216818	0.0469422	AHRR
camera-type eye development	Gene Ontology	GO:0043010	1	42	0.0216818	0.0469422	AHRR
nuclear receptor activity	Gene Ontology	GO:0004879	1	42	0.0216818	0.0469422	AHRR
Hsp70 protein binding	Gene Ontology	GO:0030544	1	42	0.0216818	0.0469422	AHRR
steroid metabolic process	Gene Ontology	GO:0008202	1	43	0.0221807	0.0475605	AHRR
protein K63-linked ubiquitination	Gene Ontology	GO:0070534	1	44	0.0226793	0.0481666	ARIH2
cellular response to organic cyclic compound	Gene Ontology	GO:0071407	1	45	0.0231777	0.048305	AHRR
neurogenesis	Gene Ontology	GO:0022008	1	45	0.0231777	0.048305	PRDM16
bone development	Gene Ontology	GO:0060348	1	47	0.0241738	0.0494564	BBX
retinol metabolic process	Gene Ontology	GO:0042572	1	47	0.0241738	0.0494564	AHRR
SMAD binding	Gene Ontology	GO:0046332	1	49	0.0251689	0.0505645	PRDM16
interstrand cross-link repair	Gene Ontology	GO:0036297	1	50	0.0256661	0.051103	FANCA
metal ion binding	Gene Ontology	GO:0046872	4	2298	0.0268453	0.0526594	PRDM16|USP4|FANCA|LPP
-	Gene Ontology	GO:0036459	1	53	0.0271562	0.0526594	USP4
negative regulation of protein ubiquitination	Gene Ontology	GO:0031397	1	53	0.0271562	0.0526594	USP4
protein K48-linked ubiquitination	Gene Ontology	GO:0070936	1	54	0.0276524	0.052705	ARIH2
transcription repressor complex	Gene Ontology	GO:0017053	1	55	0.0281484	0.0531957	PRDM16
cytosolic large ribosomal subunit	Gene Ontology	GO:0022625	1	56	0.0286441	0.0536776	RPL3
sperm flagellum	Gene Ontology	GO:0036126	1	60	0.0306247	0.0559779	SPAG16
axon terminus	Gene Ontology	GO:0043679	1	60	0.0306247	0.0559779	SLC4A10
response to wounding	Gene Ontology	GO:0009611	1	61	0.0311192	0.0564194	AHRR
sequence-specific double-stranded DNA binding	Gene Ontology	GO:1990837	2	553	0.0320309	0.0572799	BBX|AHRR
somatic stem cell population maintenance	Gene Ontology	GO:0035019	1	63	0.0321076	0.0572799	PRDM16
fatty acid metabolic process	Gene Ontology	GO:0006631	1	64	0.0326014	0.0576993	AHRR
roof of mouth development	Gene Ontology	GO:0060021	1	66	0.0335883	0.058916	PRDM16
post-embryonic development	Gene Ontology	GO:0009791	1	67	0.0340814	0.058916	SLC4A10
stress fiber	Gene Ontology	GO:0001725	1	69	0.0350669	0.0601533	LPP
positive regulation of proteasomal ubiquitin-dependent protein catabolic process	Gene Ontology	GO:0032436	1	74	0.0375265	0.063397	ARIH2
negative regulation of transforming growth factor beta receptor signaling pathway	Gene Ontology	GO:0030512	1	74	0.0375265	0.063397	PRDM16
regulation of inflammatory response	Gene Ontology	GO:0050727	1	82	0.0414494	0.0684683	FANCA
regulation of protein stability	Gene Ontology	GO:0031647	1	83	0.0419387	0.0687671	USP4
multicellular organism growth	Gene Ontology	GO:0035264	1	84	0.0424277	0.0690612	SLC4A10
SRP-dependent cotranslational protein targeting to membrane	Gene Ontology	GO:0006614	1	88	0.0443816	0.0717181	RPL3
transcription coregulator activity	Gene Ontology	GO:0003712	1	89	0.0448695	0.0719848	PRDM16
xenobiotic metabolic process	Gene Ontology	GO:0006805	1	91	0.0458445	0.0730108	AHRR
regulation of lipid metabolic process	Gene Ontology	GO:0019216	1	92	0.0463317	0.0730108	AHRR
postsynapse	Gene Ontology	GO:0098794	1	93	0.0468186	0.0730108	SLC4A10
male gonad development	Gene Ontology	GO:0008584	1	93	0.0468186	0.0730108	FANCA
positive regulation of cold-induced thermogenesis	Gene Ontology	GO:0120162	1	97	0.0487639	0.0749956	PRDM16
sodium ion transmembrane transport	Gene Ontology	GO:0035725	1	97	0.0487639	0.0749956	SLC4A10
response to virus	Gene Ontology	GO:0009615	1	104	0.0521592	0.0796678	AHRR
axoneme	Gene Ontology	GO:0005930	1	105	0.0526433	0.0798602	SPAG16
ubiquitin ligase complex	Gene Ontology	GO:0000151	1	107	0.0536108	0.080601	ARIH2
viral transcription	Gene Ontology	GO:0019083	1	108	0.0540942	0.080601	RPL3
thiol-dependent ubiquitin-specific protease activity	Gene Ontology	GO:0004843	1	109	0.0545774	0.080601	USP4
proton transmembrane transport	Gene Ontology	GO:1902600	1	109	0.0545774	0.080601	SLC4A10
nuclear-transcribed mRNA catabolic process, nonsense-mediated decay	Gene Ontology	GO:0000184	1	116	0.0579529	0.085023	RPL3
spindle pole	Gene Ontology	GO:0000922	1	121	0.060357	0.0879713	POC1B
translational initiation	Gene Ontology	GO:0006413	1	126	0.0627553	0.0908729	RPL3
iron ion binding	Gene Ontology	GO:0005506	1	127	0.0632342	0.0909757	AHRR
protein-containing complex assembly	Gene Ontology	GO:0065003	1	129	0.0641914	0.0917609	FANCA
zinc ion binding	Gene Ontology	GO:0008270	2	820	0.06487	0.0921402	ARIH2|CA10
heme binding	Gene Ontology	GO:0020037	1	135	0.0670575	0.0940492	AHRR
response to lipopolysaccharide	Gene Ontology	GO:0032496	1	137	0.068011	0.0942016	AHRR
oxidoreductase activity	Gene Ontology	GO:0016491	1	137	0.068011	0.0942016	AHRR
protein dimerization activity	Gene Ontology	GO:0046983	1	140	0.0694395	0.0955865	AHRR
cell-cell adhesion	Gene Ontology	GO:0098609	1	142	0.0703907	0.0963014	LPP
centriole	Gene Ontology	GO:0005814	1	144	0.071341	0.0970064	POC1B
DNA-binding transcription factor activity, RNA polymerase II-specific	Gene Ontology	GO:0000981	2	874	0.0724939	0.0979766	BBX|AHRR
ciliary basal body	Gene Ontology	GO:0036064	1	151	0.0746597	0.100296	POC1B
perikaryon	Gene Ontology	GO:0043204	1	155	0.076551	0.101612	SLC4A10
cytoplasm	Gene Ontology	GO:0005737	5	4624	0.0777787	0.102274	POC1B|USP4|RPL3|FANCA|ARIH2
structural constituent of ribosome	Gene Ontology	GO:0003735	1	158	0.0779671	0.102274	RPL3
nuclear chromatin	Gene Ontology	GO:0000790	2	915	0.0784721	0.102308	BBX|AHRR
response to hypoxia	Gene Ontology	GO:0001666	1	160	0.07891	0.102308	AHRR
aging	Gene Ontology	GO:0007568	1	163	0.0803226	0.103537	AHRR
regulation of cell population proliferation	Gene Ontology	GO:0042127	1	169	0.0831417	0.105946	FANCA
translation	Gene Ontology	GO:0006412	1	173	0.0850166	0.10772	RPL3
heart development	Gene Ontology	GO:0007507	1	189	0.0924796	0.116514	TCF25
in utero embryonic development	Gene Ontology	GO:0001701	1	202	0.0985007	0.123403	CMIP
visual perception	Gene Ontology	GO:0007601	1	206	0.100346	0.125012	SLC4A10
basolateral plasma membrane	Gene Ontology	GO:0016323	1	216	0.104942	0.130012	SLC4A10
DNA repair	Gene Ontology	GO:0006281	1	224	0.108604	0.133805	FANCA
brain development	Gene Ontology	GO:0007420	1	231	0.111796	0.135856	CA10
cell migration	Gene Ontology	GO:0016477	1	232	0.112251	0.135856	TNS3
ubiquitin-protein transferase activity	Gene Ontology	GO:0004842	1	233	0.112706	0.135856	ARIH2
regulation of gene expression	Gene Ontology	GO:0010468	1	235	0.113615	0.136216	PRDM16
transcription coactivator activity	Gene Ontology	GO:0003713	1	248	0.119503	0.142509	PRDM16
lysosome	Gene Ontology	GO:0005764	1	262	0.125802	0.148433	USP4
protein deubiquitination	Gene Ontology	GO:0016579	1	262	0.125802	0.148433	USP4
protein polyubiquitination	Gene Ontology	GO:0000209	1	267	0.128041	0.15028	ARIH2
response to drug	Gene Ontology	GO:0042493	1	280	0.133838	0.156261	AHRR
ubiquitin protein ligase activity	Gene Ontology	GO:0061630	1	286	0.136501	0.15854	ARIH2
enzyme binding	Gene Ontology	GO:0019899	1	353	0.165715	0.190979	AHRR
apical plasma membrane	Gene Ontology	GO:0016324	1	354	0.166143	0.190979	SLC4A10
neuronal cell body	Gene Ontology	GO:0043025	1	376	0.175525	0.200728	SLC4A10
mitochondrial inner membrane	Gene Ontology	GO:0005743	1	385	0.179334	0.204038	AHRR
sequence-specific DNA binding	Gene Ontology	GO:0043565	1	405	0.187738	0.212516	PRDM16
dendrite	Gene Ontology	GO:0030425	1	420	0.193988	0.218481	SLC4A10
cellular_component	Gene Ontology	GO:0005575	1	433	0.199367	0.223411	CA10
multicellular organism development	Gene Ontology	GO:0007275	1	462	0.211244	0.235537	ARIH2
protein ubiquitination	Gene Ontology	GO:0016567	1	486	0.220947	0.24513	ARIH2
positive regulation of cell population proliferation	Gene Ontology	GO:0008284	1	501	0.226954	0.250548	TNS3
centrosome	Gene Ontology	GO:0005813	1	506	0.228946	0.251502	POC1B
oxidation-reduction process	Gene Ontology	GO:0055114	1	525	0.236473	0.258497	AHRR
negative regulation of transcription, DNA-templated	Gene Ontology	GO:0045892	1	536	0.240798	0.261942	PRDM16
positive regulation of transcription, DNA-templated	Gene Ontology	GO:0045893	1	556	0.248603	0.269119	PRDM16
biological_process	Gene Ontology	GO:0008150	1	594	0.263224	0.283569	LPP
DNA-binding transcription factor activity	Gene Ontology	GO:0003700	1	607	0.268163	0.287502	TCF25
Golgi membrane	Gene Ontology	GO:0000139	1	616	0.271564	0.289755	UST
protein-containing complex	Gene Ontology	GO:0032991	1	623	0.274199	0.291173	RPL3
extracellular exosome	Gene Ontology	GO:0070062	2	2085	0.287981	0.304359	RPL3|FANCA
molecular_function	Gene Ontology	GO:0003674	1	742	0.31763	0.334111	CA10
regulation of transcription, DNA-templated	Gene Ontology	GO:0006355	1	773	0.328532	0.343956	PRDM16
intracellular membrane-bounded organelle	Gene Ontology	GO:0043231	1	788	0.333748	0.347784	AHRR
nucleolus	Gene Ontology	GO:0005730	1	839	0.351194	0.364262	RPL3
endoplasmic reticulum membrane	Gene Ontology	GO:0005789	1	942	0.385115	0.397595	AHRR
plasma membrane	Gene Ontology	GO:0005886	3	4619	0.424046	0.435771	SLC4A10|USP4|LPP
positive regulation of transcription by RNA polymerase II	Gene Ontology	GO:0045944	1	1159	0.451146	0.461494	AHRR
DNA binding	Gene Ontology	GO:0003677	1	1209	0.465376	0.473876	TCF25
RNA binding	Gene Ontology	GO:0003723	1	1366	0.507813	0.514738	RPL3
identical protein binding	Gene Ontology	GO:0042802	1	1456	0.530676	0.533067	USP4
integral component of membrane	Gene Ontology	GO:0016021	2	3643	0.565982	0.565982	SLC4A10|UST
