# Supplementary material for: Genome-Wide Selection Sweep Analysis to Identify Candidate Genes with Black and Brown Color in Tibetan Sibu Yaks
Source: Animals (Basel). 2024 Aug 24;14(17):2458. doi: 10.3390/ani14172458 (PMC11394208; doi:10.3390/ani14172458)
Supplement: Supplementary file 1 [file animals-14-02458-s001.zip › Table S12.xlsx]

## Sheet: Sheet1
Table S12 The KEGG analysis of overlapped candidate genes from the ROH islands in the brown yak population
Term	Database	ID	Input number	Background number	P-Value	Corrected P-Value	Input
Serotonergic synapse	KEGG PATHWAY	hsa04726	2	115	0.000901455	0.0297119	KCND2|CACNA1D
Carbohydrate digestion and absorption	KEGG PATHWAY	hsa04973	1	44	0.0170593	0.0458835	CACNA1D
Type II diabetes mellitus	KEGG PATHWAY	hsa04930	1	46	0.0178111	0.0468292	CACNA1D
Legionellosis	KEGG PATHWAY	hsa05134	1	55	0.0211878	0.0511128	SAR1B
Cortisol synthesis and secretion	KEGG PATHWAY	hsa04927	1	65	0.0249269	0.054314	CACNA1D
Amphetamine addiction	KEGG PATHWAY	hsa05031	1	68	0.0260461	0.054908	CACNA1D
Renin secretion	KEGG PATHWAY	hsa04924	1	69	0.0264189	0.0551966	CACNA1D
Arrhythmogenic right ventricular cardiomyopathy (ARVC)	KEGG PATHWAY	hsa05412	1	77	0.0293963	0.0563831	CACNA1D
Cardiac muscle contraction	KEGG PATHWAY	hsa04260	1	86	0.0327358	0.0593812	CACNA1D
Insulin secretion	KEGG PATHWAY	hsa04911	1	86	0.0327358	0.0593812	CACNA1D
GABAergic synapse	KEGG PATHWAY	hsa04727	1	89	0.0338466	0.0595496	CACNA1D
Hypertrophic cardiomyopathy (HCM)	KEGG PATHWAY	hsa05410	1	90	0.0342166	0.0597513	CACNA1D
GnRH signaling pathway	KEGG PATHWAY	hsa04912	1	93	0.0353258	0.0612313	CACNA1D
Dilated cardiomyopathy (DCM)	KEGG PATHWAY	hsa05414	1	96	0.0364338	0.0612549	CACNA1D
Circadian entrainment	KEGG PATHWAY	hsa04713	1	97	0.0368028	0.0612549	CACNA1D
Aldosterone synthesis and secretion	KEGG PATHWAY	hsa04925	1	98	0.0371718	0.0612549	CACNA1D
Cholinergic synapse	KEGG PATHWAY	hsa04725	1	112	0.0423231	0.0671585	CACNA1D
Glutamatergic synapse	KEGG PATHWAY	hsa04724	1	114	0.0430569	0.0671585	CACNA1D
Yersinia infection	KEGG PATHWAY	hsa05135	1	121	0.045621	0.0697733	SKAP2
Autophagy - animal	KEGG PATHWAY	hsa04140	1	128	0.0481788	0.0716589	UVRAG
Dopaminergic synapse	KEGG PATHWAY	hsa04728	1	131	0.049273	0.0716589	CACNA1D
Vascular smooth muscle contraction	KEGG PATHWAY	hsa04270	1	132	0.0496375	0.0716985	CACNA1D
Spliceosome	KEGG PATHWAY	hsa03040	1	135	0.0507301	0.0723832	U6
Signaling pathways regulating pluripotency of stem cells	KEGG PATHWAY	hsa04550	1	140	0.0525486	0.0731927	JARID2
Retrograde endocannabinoid signaling	KEGG PATHWAY	hsa04723	1	148	0.0554514	0.0746308	CACNA1D
Adrenergic signaling in cardiomyocytes	KEGG PATHWAY	hsa04261	1	149	0.0558136	0.0746308	CACNA1D
Oxytocin signaling pathway	KEGG PATHWAY	hsa04921	1	153	0.0572614	0.0761317	CACNA1D
Cushing syndrome	KEGG PATHWAY	hsa04934	1	155	0.0579845	0.0762268	CACNA1D
Cellular senescence	KEGG PATHWAY	hsa04218	1	160	0.05979	0.077727	CACNA1D
Protein processing in endoplasmic reticulum	KEGG PATHWAY	hsa04141	1	165	0.0615923	0.0787574	SAR1B
RNA transport	KEGG PATHWAY	hsa03013	1	165	0.0615923	0.0787574	U6
cGMP-PKG signaling pathway	KEGG PATHWAY	hsa04022	1	167	0.0623123	0.079245	CACNA1D
Tight junction	KEGG PATHWAY	hsa04530	1	170	0.0633913	0.0801815	CACNA1D
Alzheimer disease	KEGG PATHWAY	hsa05010	1	171	0.0637508	0.0802026	CACNA1D
Calcium signaling pathway	KEGG PATHWAY	hsa04020	1	193	0.0716256	0.0886793	CACNA1D
cAMP signaling pathway	KEGG PATHWAY	hsa04024	1	214	0.0790847	0.0973991	CACNA1D
Thermogenesis	KEGG PATHWAY	hsa04714	1	231	0.0850821	0.103694	PRDM16
MAPK signaling pathway	KEGG PATHWAY	hsa04010	1	295	0.107335	0.122519	CACNA1D
