# Supplementary material for: Genome-Wide Selection Sweep Analysis to Identify Candidate Genes with Black and Brown Color in Tibetan Sibu Yaks
Source: Animals (Basel). 2024 Aug 24;14(17):2458. doi: 10.3390/ani14172458 (PMC11394208; doi:10.3390/ani14172458)
Supplement: Supplementary file 1 [file animals-14-02458-s001.zip › Table S13.xlsx]

## Sheet: Sheet1
Table S13 The GO analysis of overlapped candidate genes from the ROH islands in the brown yak population
#Term	Database	ID	Input number	Background number	P-Value	Corrected P-Value	Input
neurogenesis	Gene Ontology	GO:0022008	2	45	0.000145836	0.0185541	PRDM16|SPOCK1
cardiac conduction	Gene Ontology	GO:0061337	2	47	0.000158582	0.0185541	KCND2|CACNA1D
retrograde vesicle-mediated transport, Golgi to endoplasmic reticulum	Gene Ontology	GO:0006890	2	84	0.000488863	0.0289827	RER1|UVRAG
endoplasmic reticulum	Gene Ontology	GO:0005783	4	1018	0.00049543	0.0289827	RER1|DISP3|UVRAG|SAR1B
metal ion binding	Gene Ontology	GO:0046872	5	2298	0.00126423	0.0297119	PRDM16|SAR1B|MMEL1|CACNA1D|KCND2
histone H3-K4 demethylation, trimethyl-H3-K4-specific	Gene Ontology	GO:0034721	1	5	0.00229043	0.0297119	JARID2
histone demethylase activity (H3-trimethyl-K4 specific)	Gene Ontology	GO:0034647	1	5	0.00229043	0.0297119	JARID2
central nervous system neuron differentiation	Gene Ontology	GO:0021953	1	5	0.00229043	0.0297119	SPOCK1
membrane depolarization during SA node cell action potential	Gene Ontology	GO:0086046	1	5	0.00229043	0.0297119	CACNA1D
regulation of potassium ion transmembrane transporter activity	Gene Ontology	GO:1901016	1	6	0.00267169	0.0297119	CACNA1D
double-strand break repair via classical nonhomologous end joining	Gene Ontology	GO:0097680	1	6	0.00267169	0.0297119	UVRAG
regulation of atrial cardiac muscle cell membrane repolarization	Gene Ontology	GO:0060372	1	6	0.00267169	0.0297119	CACNA1D
positive regulation of histone H3-K9 methylation	Gene Ontology	GO:0051574	1	7	0.00305281	0.0297119	JARID2
positive regulation of autophagosome maturation	Gene Ontology	GO:1901098	1	7	0.00305281	0.0297119	UVRAG
heterochromatin organization	Gene Ontology	GO:0070828	1	8	0.0034338	0.0297119	PRDM16
regulation of cellular respiration	Gene Ontology	GO:0043457	1	8	0.0034338	0.0297119	PRDM16
skeletal muscle acetylcholine-gated channel clustering	Gene Ontology	GO:0071340	1	8	0.0034338	0.0297119	RER1
negative regulation of transcription by RNA polymerase II	Gene Ontology	GO:0000122	3	832	0.00360341	0.0297119	PRDM16|TRPS1|JARID2
sarcoplasm	Gene Ontology	GO:0016528	1	9	0.00381465	0.0297119	SPOCK1
protein retention in ER lumen	Gene Ontology	GO:0006621	1	9	0.00381465	0.0297119	RER1
positive regulation of adenylate cyclase activity	Gene Ontology	GO:0045762	1	9	0.00381465	0.0297119	CACNA1D
postsynaptic density	Gene Ontology	GO:0014069	2	251	0.00410962	0.0297119	KCND2|SPOCK1
high voltage-gated calcium channel activity	Gene Ontology	GO:0008331	1	10	0.00419537	0.0297119	CACNA1D
histone methyltransferase activity (H3-K9 specific)	Gene Ontology	GO:0046974	1	10	0.00419537	0.0297119	PRDM16
regulation of chondrocyte differentiation	Gene Ontology	GO:0032330	1	10	0.00419537	0.0297119	TRPS1
histone H3-K9 methylation	Gene Ontology	GO:0051567	1	10	0.00419537	0.0297119	PRDM16
multivesicular body sorting pathway	Gene Ontology	GO:0071985	1	11	0.00457595	0.0297119	UVRAG
positive regulation of protein exit from endoplasmic reticulum	Gene Ontology	GO:0070863	1	11	0.00457595	0.0297119	SAR1B
SNARE complex assembly	Gene Ontology	GO:0035493	1	11	0.00457595	0.0297119	UVRAG
tongue development	Gene Ontology	GO:0043586	1	11	0.00457595	0.0297119	PRDM16
membrane depolarization during cardiac muscle cell action potential	Gene Ontology	GO:0086012	1	12	0.0049564	0.0297119	CACNA1D
locomotor rhythm	Gene Ontology	GO:0045475	1	12	0.0049564	0.0297119	KCND2
positive regulation of extrinsic apoptotic signaling pathway via death domain receptors	Gene Ontology	GO:1902043	1	12	0.0049564	0.0297119	TRPS1
L-type voltage-gated calcium channel complex	Gene Ontology	GO:1990454	1	12	0.0049564	0.0297119	CACNA1D
negative regulation of cardiac muscle hypertrophy	Gene Ontology	GO:0010614	1	13	0.00533671	0.0297119	JARID2
vesicle organization	Gene Ontology	GO:0016050	1	13	0.00533671	0.0297119	SAR1B
acetylcholine receptor binding	Gene Ontology	GO:0033130	1	13	0.00533671	0.0297119	RER1
receptor catabolic process	Gene Ontology	GO:0032801	1	13	0.00533671	0.0297119	UVRAG
white fat cell differentiation	Gene Ontology	GO:0050872	1	14	0.00571688	0.0297119	PRDM16
negative regulation of cardiac muscle cell proliferation	Gene Ontology	GO:0060044	1	15	0.00609692	0.0297119	JARID2
integral component of presynaptic active zone membrane	Gene Ontology	GO:0099059	1	15	0.00609692	0.0297119	CACNA1D
alpha-actinin binding	Gene Ontology	GO:0051393	1	15	0.00609692	0.0297119	CACNA1D
COPII vesicle coat	Gene Ontology	GO:0030127	1	15	0.00609692	0.0297119	SAR1B
node of Ranvier	Gene Ontology	GO:0033268	1	15	0.00609692	0.0297119	SPOCK1
spindle organization	Gene Ontology	GO:0007051	1	16	0.00647683	0.0297119	UVRAG
histone demethylase activity	Gene Ontology	GO:0032452	1	16	0.00647683	0.0297119	JARID2
cardiac muscle cell action potential involved in contraction	Gene Ontology	GO:0086002	1	16	0.00647683	0.0297119	CACNA1D
metalloendopeptidase inhibitor activity	Gene Ontology	GO:0008191	1	16	0.00647683	0.0297119	SPOCK1
ESC/E(Z) complex	Gene Ontology	GO:0035098	1	16	0.00647683	0.0297119	JARID2
RNA polymerase II transcription regulatory region sequence-specific DNA binding	Gene Ontology	GO:0000977	2	327	0.00684039	0.0297119	TRPS1|JARID2
negative regulation of cell-substrate adhesion	Gene Ontology	GO:0010812	1	17	0.00685659	0.0297119	SPOCK1
positive regulation of brown fat cell differentiation	Gene Ontology	GO:0090336	1	17	0.00685659	0.0297119	PRDM16
regulation of potassium ion transmembrane transport	Gene Ontology	GO:1901379	1	17	0.00685659	0.0297119	CACNA1D
action potential	Gene Ontology	GO:0001508	1	18	0.00723623	0.0307869	KCND2
ankyrin binding	Gene Ontology	GO:0030506	1	20	0.00799508	0.033408	CACNA1D
positive regulation of neural precursor cell proliferation	Gene Ontology	GO:2000179	1	22	0.0087534	0.035935	DISP3
calcium ion import	Gene Ontology	GO:0070509	1	23	0.00913236	0.0368443	CACNA1D
integral component of postsynaptic specialization membrane	Gene Ontology	GO:0099060	1	25	0.00988986	0.0392242	KCND2
regulation of canonical Wnt signaling pathway	Gene Ontology	GO:0060828	1	26	0.0102684	0.0400468	FAM53B
voltage-gated calcium channel complex	Gene Ontology	GO:0005891	1	27	0.0106468	0.0401832	CACNA1D
positive regulation of calcium ion transport	Gene Ontology	GO:0051928	1	27	0.0106468	0.0401832	CACNA1D
neuronal cell body membrane	Gene Ontology	GO:0032809	1	28	0.0110251	0.0403105	KCND2
antigen processing and presentation of peptide antigen via MHC class I	Gene Ontology	GO:0002474	1	28	0.0110251	0.0403105	SAR1B
neuronal action potential	Gene Ontology	GO:0019228	1	29	0.0114033	0.0408377	KCND2
brown fat cell differentiation	Gene Ontology	GO:0050873	1	30	0.0117813	0.0408377	PRDM16
negative regulation of gene expression, epigenetic	Gene Ontology	GO:0045814	1	30	0.0117813	0.0408377	JARID2
stem cell differentiation	Gene Ontology	GO:0048863	1	31	0.0121591	0.0408377	JARID2
regulation of postsynaptic membrane potential	Gene Ontology	GO:0060078	1	32	0.0125369	0.0408377	KCND2
B cell activation	Gene Ontology	GO:0042113	1	32	0.0125369	0.0408377	SKAP2
plasma membrane raft	Gene Ontology	GO:0044853	1	32	0.0125369	0.0408377	KCND2
spleen development	Gene Ontology	GO:0048536	1	33	0.0129145	0.0408377	JARID2
autophagosome maturation	Gene Ontology	GO:0097352	1	33	0.0129145	0.0408377	UVRAG
histone methyltransferase complex	Gene Ontology	GO:0035097	1	33	0.0129145	0.0408377	JARID2
endoplasmic reticulum exit site	Gene Ontology	GO:0070971	1	34	0.013292	0.0409252	SAR1B
cysteine-type endopeptidase inhibitor activity	Gene Ontology	GO:0004869	1	34	0.013292	0.0409252	SPOCK1
activating transcription factor binding	Gene Ontology	GO:0033613	1	35	0.0136693	0.0410079	PRDM16
autophagosome membrane	Gene Ontology	GO:0000421	1	35	0.0136693	0.0410079	UVRAG
intrinsic component of plasma membrane	Gene Ontology	GO:0031226	1	37	0.0144236	0.0427229	KCND2
voltage-gated calcium channel activity	Gene Ontology	GO:0005245	1	38	0.0148005	0.0431831	CACNA1D
aggresome	Gene Ontology	GO:0016235	1	39	0.0151773	0.0431831	PRDM16
regulation of heart rate by cardiac conduction	Gene Ontology	GO:0086091	1	39	0.0151773	0.0431831	CACNA1D
protein binding	Gene Ontology	GO:0005515	9	11779	0.0153171	0.0431831	PRDM16|KCND2|SKAP2|CACNA1D|UVRAG|TRPS1|RER1|SPOCK1|SAR1B
centrosome cycle	Gene Ontology	GO:0007098	1	40	0.0155539	0.0433289	UVRAG
regulation of cytokinesis	Gene Ontology	GO:0032465	1	42	0.0163069	0.0448919	UVRAG
thymus development	Gene Ontology	GO:0048538	1	44	0.0170593	0.0458835	JARID2
negative regulation of transcription, DNA-templated	Gene Ontology	GO:0045892	2	536	0.0174907	0.0465093	PRDM16|JARID2
SMAD binding	Gene Ontology	GO:0046332	1	49	0.0189379	0.0492385	PRDM16
chromosome, centromeric region	Gene Ontology	GO:0000775	1	52	0.0200634	0.0511128	UVRAG
sensory perception of pain	Gene Ontology	GO:0019233	1	53	0.0204383	0.0511128	KCND2
ER to Golgi transport vesicle membrane	Gene Ontology	GO:0012507	1	53	0.0204383	0.0511128	SAR1B
calcium channel activity	Gene Ontology	GO:0005262	1	54	0.0208131	0.0511128	CACNA1D
transcription repressor complex	Gene Ontology	GO:0017053	1	55	0.0211878	0.0511128	PRDM16
positive regulation of protein localization to plasma membrane	Gene Ontology	GO:1903078	1	55	0.0211878	0.0511128	RER1
negative regulation of neuron differentiation	Gene Ontology	GO:0045665	1	59	0.022685	0.0537578	DISP3
voltage-gated potassium channel activity	Gene Ontology	GO:0005249	1	60	0.023059	0.0537578	KCND2
integral component of Golgi membrane	Gene Ontology	GO:0030173	1	61	0.0234329	0.0537578	RER1
negative regulation of neuron projection development	Gene Ontology	GO:0010977	1	61	0.0234329	0.0537578	SPOCK1
adenylate cyclase-modulating G protein-coupled receptor signaling pathway	Gene Ontology	GO:0007188	1	61	0.0234329	0.0537578	CACNA1D
COPII vesicle coating	Gene Ontology	GO:0048208	1	63	0.0241802	0.0542033	SAR1B
somatic stem cell population maintenance	Gene Ontology	GO:0035019	1	63	0.0241802	0.0542033	PRDM16
smoothened signaling pathway	Gene Ontology	GO:0007224	1	64	0.0245536	0.0542033	DISP3
SNARE binding	Gene Ontology	GO:0000149	1	64	0.0245536	0.0542033	UVRAG
phagocytic vesicle	Gene Ontology	GO:0045335	1	66	0.0253001	0.054314	UVRAG
roof of mouth development	Gene Ontology	GO:0060021	1	66	0.0253001	0.054314	PRDM16
regulation of cell growth	Gene Ontology	GO:0001558	1	68	0.0260461	0.054908	SPOCK1
GABA-ergic synapse	Gene Ontology	GO:0098982	1	70	0.0267915	0.0554798	KCND2
regulation of insulin secretion	Gene Ontology	GO:0050796	1	71	0.027164	0.0557577	CACNA1D
chromosome segregation	Gene Ontology	GO:0007059	1	72	0.0275364	0.0560306	UVRAG
negative regulation of transforming growth factor beta receptor signaling pathway	Gene Ontology	GO:0030512	1	74	0.0282808	0.0563831	PRDM16
cholesterol metabolic process	Gene Ontology	GO:0008203	1	75	0.0286528	0.0563831	DISP3
calcium ion transport	Gene Ontology	GO:0006816	1	75	0.0286528	0.0563831	CACNA1D
neuromuscular junction	Gene Ontology	GO:0031594	1	76	0.0290246	0.0563831	SPOCK1
liver development	Gene Ontology	GO:0001889	1	76	0.0290246	0.0563831	JARID2
endoplasmic reticulum-Golgi intermediate compartment	Gene Ontology	GO:0005793	1	77	0.0293963	0.0563831	RER1
protein import into nucleus	Gene Ontology	GO:0006606	1	79	0.0301394	0.0573383	FAM53B
endopeptidase activity	Gene Ontology	GO:0004175	1	81	0.0308819	0.0582771	MMEL1
molecular_function	Gene Ontology	GO:0003674	2	742	0.0319873	0.0593812	DISP3|RER1
cholesterol homeostasis	Gene Ontology	GO:0042632	1	84	0.0319946	0.0593812	DISP3
voltage-gated potassium channel complex	Gene Ontology	GO:0008076	1	85	0.0323653	0.0593812	KCND2
transcription coregulator activity	Gene Ontology	GO:0003712	1	89	0.0338466	0.0595496	PRDM16
Golgi cisterna membrane	Gene Ontology	GO:0032580	1	89	0.0338466	0.0595496	SAR1B
viral entry into host cell	Gene Ontology	GO:0046718	1	89	0.0338466	0.0595496	UVRAG
positive regulation of cold-induced thermogenesis	Gene Ontology	GO:0120162	1	97	0.0368028	0.0612549	PRDM16
cellular response to leukemia inhibitory factor	Gene Ontology	GO:1990830	1	97	0.0368028	0.0612549	JARID2
antigen processing and presentation of exogenous peptide antigen via MHC class II	Gene Ontology	GO:0019886	1	98	0.0371718	0.0612549	SAR1B
serine-type endopeptidase inhibitor activity	Gene Ontology	GO:0004867	1	98	0.0371718	0.0612549	SPOCK1
chromatin remodeling	Gene Ontology	GO:0006338	1	102	0.0386462	0.0632392	JARID2
protein homooligomerization	Gene Ontology	GO:0051260	1	105	0.0397506	0.0645948	KCND2
metalloendopeptidase activity	Gene Ontology	GO:0004222	1	106	0.0401185	0.064743	MMEL1
neuron migration	Gene Ontology	GO:0001764	1	110	0.0415887	0.0666559	SPOCK1
regulation of ion transmembrane transport	Gene Ontology	GO:0034765	1	113	0.04269	0.0671585	KCND2
cellular response to hypoxia	Gene Ontology	GO:0071456	1	114	0.0430569	0.0671585	KCND2
calcium ion transmembrane transport	Gene Ontology	GO:0070588	1	115	0.0434236	0.0671585	CACNA1D
nucleoplasm	Gene Ontology	GO:0005654	4	3630	0.0436243	0.0671585	PRDM16|SKAP2|TRPS1|JARID2
potassium ion transmembrane transport	Gene Ontology	GO:0071805	1	123	0.0463525	0.0704317	KCND2
autophagy	Gene Ontology	GO:0006914	1	126	0.0474486	0.0716321	UVRAG
Z disc	Gene Ontology	GO:0030018	1	127	0.0478138	0.0716589	CACNA1D
protein-containing complex assembly	Gene Ontology	GO:0065003	1	129	0.0485436	0.0716589	SKAP2
SH3 domain binding	Gene Ontology	GO:0017124	1	131	0.049273	0.0716589	UVRAG
endoplasmic reticulum membrane	Gene Ontology	GO:0005789	2	942	0.0493038	0.0716589	DISP3|SAR1B
membrane organization	Gene Ontology	GO:0061024	1	133	0.0500018	0.0717817	SAR1B
skeletal system development	Gene Ontology	GO:0001501	1	137	0.0514579	0.0729766	TRPS1
central nervous system development	Gene Ontology	GO:0007417	1	139	0.0521851	0.0731927	JARID2
late endosome	Gene Ontology	GO:0005770	1	140	0.0525486	0.0731927	UVRAG
postsynaptic membrane	Gene Ontology	GO:0045211	1	141	0.0529119	0.0732626	KCND2
cytoplasmic vesicle membrane	Gene Ontology	GO:0030659	1	144	0.054001	0.0738961	DISP3
sensory perception of sound	Gene Ontology	GO:0007605	1	144	0.054001	0.0738961	CACNA1D
positive regulation of canonical Wnt signaling pathway	Gene Ontology	GO:0090263	1	145	0.0543638	0.0739601	FAM53B
negative regulation of endopeptidase activity	Gene Ontology	GO:0010951	1	149	0.0558136	0.0746308	SPOCK1
perikaryon	Gene Ontology	GO:0043204	1	155	0.0579845	0.0762268	KCND2
midbody	Gene Ontology	GO:0030496	1	160	0.05979	0.077727	UVRAG
dendritic spine	Gene Ontology	GO:0043197	1	162	0.0605113	0.0782301	KCND2
endoplasmic reticulum to Golgi vesicle-mediated transport	Gene Ontology	GO:0006888	1	188	0.0698413	0.0873746	SAR1B
Wnt signaling pathway	Gene Ontology	GO:0016055	1	189	0.0701984	0.0873746	FAM53B
DNA repair	Gene Ontology	GO:0006281	1	224	0.082617	0.101217	UVRAG
regulation of gene expression	Gene Ontology	GO:0010468	1	235	0.0864879	0.104861	PRDM16
nuclear membrane	Gene Ontology	GO:0031965	1	237	0.0871901	0.105167	DISP3
protein domain specific binding	Gene Ontology	GO:0019904	1	239	0.0878918	0.10547	TRPS1
plasma membrane	Gene Ontology	GO:0005886	4	4619	0.0907116	0.107056	SKAP2|CACNA1D|KCND2|RER1
cytoplasm	Gene Ontology	GO:0005737	4	4624	0.0909981	0.107056	SKAP2|DISP3|UVRAG|SPOCK1
transcription coactivator activity	Gene Ontology	GO:0003713	1	248	0.091043	0.107056	PRDM16
chemical synaptic transmission	Gene Ontology	GO:0007268	1	248	0.091043	0.107056	KCND2
DNA-binding transcription repressor activity, RNA polymerase II-specific	Gene Ontology	GO:0001227	1	253	0.0927893	0.108563	JARID2
lysosome	Gene Ontology	GO:0005764	1	262	0.0959247	0.111674	UVRAG
early endosome	Gene Ontology	GO:0005769	1	267	0.0976623	0.113134	UVRAG
intracellular protein transport	Gene Ontology	GO:0006886	1	273	0.0997432	0.114975	SAR1B
endosome	Gene Ontology	GO:0005768	1	293	0.106647	0.122331	UVRAG
nervous system development	Gene Ontology	GO:0007399	1	305	0.110766	0.125822	SPOCK1
GTPase activity	Gene Ontology	GO:0003924	1	320	0.11589	0.131006	SAR1B
transcription factor binding	Gene Ontology	GO:0008134	1	325	0.117591	0.13229	JARID2
extracellular space	Gene Ontology	GO:0005615	2	1572	0.11954	0.133839	MMEL1|SPOCK1
glutamatergic synapse	Gene Ontology	GO:0098978	1	354	0.127401	0.141534	KCND2
nucleus	Gene Ontology	GO:0005634	4	5208	0.127622	0.141534	PRDM16|JARID2|TRPS1|FAM53B
GTP binding	Gene Ontology	GO:0005525	1	373	0.133773	0.147655	SAR1B
negative regulation of cell population proliferation	Gene Ontology	GO:0008285	1	394	0.140765	0.154643	SKAP2
sequence-specific DNA binding	Gene Ontology	GO:0043565	1	405	0.144406	0.157902	PRDM16
proteolysis	Gene Ontology	GO:0006508	1	434	0.153937	0.167541	MMEL1
chromatin binding	Gene Ontology	GO:0003682	1	443	0.156875	0.169554	JARID2
integral component of membrane	Gene Ontology	GO:0016021	3	3643	0.157236	0.169554	DISP3|MMEL1|KCND2
cell adhesion	Gene Ontology	GO:0007155	1	478	0.168209	0.180555	SPOCK1
centrosome	Gene Ontology	GO:0005813	1	506	0.177174	0.189309	UVRAG
positive regulation of transcription, DNA-templated	Gene Ontology	GO:0045893	1	556	0.192958	0.205238	PRDM16
cell surface	Gene Ontology	GO:0009986	1	598	0.205999	0.218116	RER1
DNA-binding transcription factor activity	Gene Ontology	GO:0003700	1	607	0.208767	0.220052	TRPS1
protein-containing complex	Gene Ontology	GO:0032991	1	623	0.213667	0.224207	TRPS1
calcium ion binding	Gene Ontology	GO:0005509	1	693	0.234772	0.245253	SPOCK1
regulation of transcription, DNA-templated	Gene Ontology	GO:0006355	1	773	0.258245	0.268575	PRDM16
zinc ion binding	Gene Ontology	GO:0008270	1	820	0.27172	0.281338	TRPS1
DNA-binding transcription factor activity, RNA polymerase II-specific	Gene Ontology	GO:0000981	1	874	0.28692	0.295767	TRPS1
nuclear chromatin	Gene Ontology	GO:0000790	1	915	0.298262	0.306111	TRPS1
cytosol	Gene Ontology	GO:0005829	3	5095	0.307732	0.314451	PRDM16|SKAP2|SAR1B
Golgi apparatus	Gene Ontology	GO:0005794	1	1002	0.321774	0.32737	RER1
signal transduction	Gene Ontology	GO:0007165	1	1013	0.324694	0.328911	SKAP2
mitochondrion	Gene Ontology	GO:0005739	1	1258	0.386765	0.390099	JARID2
integral component of plasma membrane	Gene Ontology	GO:0005887	1	1380	0.415648	0.417432	KCND2
membrane	Gene Ontology	GO:0016020	1	2075	0.557398	0.557398	MMEL1
