# Supplementary material for: Genome-Wide Selection Sweep Analysis to Identify Candidate Genes with Black and Brown Color in Tibetan Sibu Yaks
Source: Animals (Basel). 2024 Aug 24;14(17):2458. doi: 10.3390/ani14172458 (PMC11394208; doi:10.3390/ani14172458)
Supplement: Supplementary file 1 [file animals-14-02458-s001.zip › Table S2.xlsx]

## Sheet: Sheet1
Table S2 Results of the KEGG enrichment analysis of the FST, θπ ratio, and iHS intersection candidate genes in the black yak population
Term	Database	ID	Input number	Background number	P-Value	Corrected P-Value	Input
Axon guidance	KEGG PATHWAY	hsa04360	13	181	8.25223e-07	5.12817e-05	ARHGEF12|EPHB1|SEMA5A|UNC5C|EPHA5|SRGAP1|DCC|ROCK1|PLCG2|SLIT3|EPHA3|ABLIM1|PPP3CC
Oxytocin signaling pathway	KEGG PATHWAY	hsa04921	12	153	9.19383e-07	5.48926e-05	KCNJ3|EEF2K|PPP3CC|PLCB1|ADCY8|CACNA1D|ROCK1|CACNB4|GUCY1A1|ITPR2|CACNA2D3|CACNA2D1
Arrhythmogenic right ventricular cardiomyopathy (ARVC)	KEGG PATHWAY	hsa05412	9	77	1.0464e-06	6.01184e-05	CDH2|SGCD|CACNA1D|DSP|CACNB4|CACNA2D3|LEF1|CACNA2D1|CTNNA3
Dopaminergic synapse	KEGG PATHWAY	hsa04728	11	131	1.40536e-06	7.5076e-05	KCNJ3|PLCB1|KIF5C|CACNA1D|CREB3L2|GRIN2A|MAPK10|ITPR2|PPP2R5E|SLC18A1|PPP3CC
Serotonergic synapse	KEGG PATHWAY	hsa04726	10	115	3.16355e-06	0.0001482	KCNJ3|PLCB1|CYP2D6|APP|CACNA1D|HTR4|ITPR2|GABRB1|SLC18A1|GABRB3
Rap1 signaling pathway	KEGG PATHWAY	hsa04015	13	210	3.88445e-06	0.000168974	PLCB1|MAGI1|RASSF5|VAV3|TLN2|DOCK4|ADCY8|GRIN2A|PLCE1|MAP2K6|RAPGEF2|PRKD1|MAGI2
Retrograde endocannabinoid signaling	KEGG PATHWAY	hsa04723	11	148	4.23669e-06	0.000177622	KCNJ3|PLCB1|GABRG3|ADCY8|CACNA1D|NAPEPLD|MAPK10|ITPR2|GABRB1|GABRB3|RIMS1
cAMP signaling pathway	KEGG PATHWAY	hsa04024	13	214	4.71565e-06	0.000188936	ADCYAP1R1|ADCY8|VAV3|CACNA1D|ROCK1|CREB3L2|HTR4|GRIN2A|MAPK10|PLCE1|PDE4B|ATP2B2|PDE10A
Inflammatory mediator regulation of TRP channels	KEGG PATHWAY	hsa04750	9	100	7.59137e-06	0.000275187	PRKCH|PLCB1|ASIC5|ADCY8|ASIC2|PLCG2|MAPK10|MAP2K6|ITPR2
Calcium signaling pathway	KEGG PATHWAY	hsa04020	12	193	8.7379e-06	0.000313022	PLCB1|ATP2B2|PDE1C|ADCY8|CACNA1D|CACNA1E|PLCG2|HTR4|GRIN2A|PLCE1|ITPR2|PPP3CC
Morphine addiction	KEGG PATHWAY	hsa05032	8	91	2.8491e-05	0.00085054	KCNJ3|PDE1C|ADCY8|GABRG3|GABRB1|PDE4B|GABRB3|PDE10A
Renin secretion	KEGG PATHWAY	hsa04924	7	69	3.8861e-05	0.00113656	PLCB1|ADCYAP1R1|PDE1C|CACNA1D|GUCY1A1|ITPR2|PPP3CC
Phosphatidylinositol signaling system	KEGG PATHWAY	hsa04070	8	99	4.98666e-05	0.00140596	PLCB1|ITPR2|INPP4B|PLCG2|DGKI|PLCE1|SYNJ2|DGKB
Proteoglycans in cancer	KEGG PATHWAY	hsa05205	11	203	6.74229e-05	0.00178524	ARHGEF12|STAT3|ESR1|CD44|VAV3|ROCK1|PLCG2|PLCE1|ITPR2|CAV3|WNT11
Endocytosis	KEGG PATHWAY	hsa04144	12	244	7.72994e-05	0.00199472	ARAP2|RUFY1|STAM2|KIF5C|NEDD4|ACAP2|CAV3|NEDD4L|DNM3|MVB12B|DNAJC6|ASAP1
Glutamatergic synapse	KEGG PATHWAY	hsa04724	8	114	0.000125843	0.00285964	KCNJ3|PLCB1|CACNA1D|ADCY8|HOMER1|GRIN2A|ITPR2|PPP3CC
Adrenergic signaling in cardiomyocytes	KEGG PATHWAY	hsa04261	9	149	0.00014188	0.003064	PLCB1|ATP2B2|CACNA1D|ADCY8|CACNB4|CREB3L2|CACNA2D3|PPP2R5E|CACNA2D1
Platelet activation	KEGG PATHWAY	hsa04611	8	124	0.000216711	0.00428497	PLCB1|ARHGEF12|TLN2|ADCY8|ROCK1|GUCY1A1|PLCG2|ITPR2
Long-term potentiation	KEGG PATHWAY	hsa04720	6	67	0.000262005	0.00506079	PLCB1|RPS6KA2|ADCY8|GRIN2A|ITPR2|PPP3CC
Circadian entrainment	KEGG PATHWAY	hsa04713	7	97	0.000282543	0.00524551	KCNJ3|PLCB1|CACNA1D|ADCY8|GUCY1A1|GRIN2A|ADCYAP1R1
Aldosterone synthesis and secretion	KEGG PATHWAY	hsa04925	7	98	0.000299613	0.00524551	PLCB1|CACNA1D|ADCY8|CREB3L2|ITPR2|ATP2B2|PRKD1
cGMP-PKG signaling pathway	KEGG PATHWAY	hsa04022	9	167	0.00031725	0.00552015	PLCB1|ATP2B2|CREB3L2|CACNA1D|ADCY8|ROCK1|GUCY1A1|ITPR2|PPP3CC
Vascular smooth muscle contraction	KEGG PATHWAY	hsa04270	8	132	0.000323154	0.00559094	PRKCH|ARHGEF12|PLCB1|CACNA1D|ADCY8|ROCK1|GUCY1A1|ITPR2
Pathways in cancer	KEGG PATHWAY	hsa05200	17	530	0.000430626	0.00686522	PLCB1|ARHGEF12|STAT3|ESR1|RASSF5|ADCY8|DCC|ROCK1|PLCG2|PPARD|CCDC6|COL4A2|SUFU|MAPK10|LEF1|WNT11|CTNNA3
Metabolic pathways	KEGG PATHWAY	hsa01100	33	1433	0.000548301	0.00810474	INPP4B|PLCG2|MBOAT1|PLCE1|FKTN|DERA|B3GNT6|ASPA|PDE1C|ACSM4|MAN1A1|GUCY1A1|DGKI|SYNJ2|DGKB|GATB|PLCB1|LIPC|ACACA|MAN2A1|XYLT1|SUCLG2|NMNAT2|PIGT|AHRR|PDE10A|GALNT17|GALNT10|MTHFD1L|ADCY8|AK5|AGPAT4|PDE4B
Cholinergic synapse	KEGG PATHWAY	hsa04725	7	112	0.000638214	0.00912377	KCNJ3|PLCB1|CACNA1D|ADCY8|KCNQ3|CREB3L2|ITPR2
Human cytomegalovirus infection	KEGG PATHWAY	hsa05163	10	225	0.00064168	0.00913044	PLCB1|ARHGEF12|STAT3|ADCY8|ROCK1|CREB3L2|MAP2K6|ITPR2|PPP3CC|AKAP13
Yersinia infection	KEGG PATHWAY	hsa05135	7	121	0.000981642	0.0127196	ARHGEF12|VAV3|RPS6KA2|ROCK1|MAPK10|MAP2K6|PAK2
Glycerolipid metabolism	KEGG PATHWAY	hsa00561	5	61	0.00124162	0.015258	DGKB|MBOAT1|AGPAT4|LIPC|DGKI
GnRH signaling pathway	KEGG PATHWAY	hsa04912	6	93	0.00132533	0.0158259	PLCB1|ADCY8|CACNA1D|MAPK10|MAP2K6|ITPR2
MAPK signaling pathway	KEGG PATHWAY	hsa04010	11	295	0.0013919	0.016556	RPS6KA2|PPP3CC|CACNA1D|CACNA1E|NTRK2|CACNB4|MAPK10|MAP2K6|RAPGEF2|CACNA2D3|CACNA2D1
Dilated cardiomyopathy (DCM)	KEGG PATHWAY	hsa05414	6	96	0.00154515	0.0176879	CACNA1D|SGCD|ADCY8|CACNB4|CACNA2D3|CACNA2D1
Tight junction	KEGG PATHWAY	hsa04530	8	170	0.00155152	0.0176943	MAGI1|ARHGEF18|CACNA1D|NEDD4|ROCK1|NEDD4L|MAPK10|RAPGEF2
Cortisol synthesis and secretion	KEGG PATHWAY	hsa04927	5	65	0.00161649	0.0183664	ITPR2|ADCY8|CACNA1D|CREB3L2|PLCB1
AGE-RAGE signaling pathway in diabetic complications	KEGG PATHWAY	hsa04933	6	100	0.00188011	0.0202295	PLCB1|STAT3|PLCG2|MAPK10|COL4A2|PLCE1
Shigellosis	KEGG PATHWAY	hsa05131	5	68	0.00194774	0.0205933	CD44|ROCK1|MAPK10|ELMO1|WASF1
Amphetamine addiction	KEGG PATHWAY	hsa05031	5	68	0.00194774	0.0205933	CREB3L2|SLC18A1|PPP3CC|CACNA1D|GRIN2A
Nicotine addiction	KEGG PATHWAY	hsa05033	4	40	0.00196472	0.020701	GABRG3|GABRB1|GABRB3|GRIN2A
Parathyroid hormone synthesis, secretion and action	KEGG PATHWAY	hsa04928	6	106	0.00248209	0.0246187	PLCB1|ADCY8|CREB3L2|AKAP13|ITPR2|PDE4B
Th17 cell differentiation	KEGG PATHWAY	hsa04659	6	107	0.00259502	0.025301	STAT3|RORA|CD247|MAPK10|PPP3CC|ROR1
Glycosaminoglycan biosynthesis - chondroitin sulfate / dermatan sulfate	KEGG PATHWAY	hsa00532	3	20	0.00260904	0.025301	CHST11|UST|XYLT1
Inositol phosphate metabolism	KEGG PATHWAY	hsa00562	5	74	0.00275511	0.0262166	PLCG2|PLCB1|PLCE1|INPP4B|SYNJ2
Bacterial invasion of epithelial cells	KEGG PATHWAY	hsa05100	5	74	0.00275511	0.0262166	CTNNA3|CAV3|ELMO1|DNM3|WASF1
Phospholipase D signaling pathway	KEGG PATHWAY	hsa04072	7	148	0.0029263	0.0262347	PLCB1|ADCY8|PLCG2|AGPAT4|DNM3|DGKB|DGKI
Type II diabetes mellitus	KEGG PATHWAY	hsa04930	4	46	0.00314869	0.0276304	CACNA1D|MAPK10|CACNA1E|SOCS2
Synaptic vesicle cycle	KEGG PATHWAY	hsa04721	5	78	0.00341267	0.0295215	STXBP1|SLC18A1|RIMS1|DNM3|UNC13C
Cushing syndrome	KEGG PATHWAY	hsa04934	7	155	0.00373368	0.0315807	PLCB1|CACNA1D|ADCY8|CREB3L2|ITPR2|LEF1|WNT11
Neuroactive ligand-receptor interaction	KEGG PATHWAY	hsa04080	11	338	0.00382668	0.0316116	ADCYAP1R1|GRID1|GZMA|GHR|GRID2|GABRG3|CALCR|HTR4|GRIN2A|GABRB1|GABRB3
Neurotrophin signaling pathway	KEGG PATHWAY	hsa04722	6	119	0.00427051	0.0340411	RPS6KA2|NTRK2|NTRK3|PRDM4|PLCG2|MAPK10
Amyotrophic lateral sclerosis (ALS)	KEGG PATHWAY	hsa05014	4	51	0.0044474	0.0349029	SOD1|PPP3CC|MAP2K6|GRIN2A
Insulin secretion	KEGG PATHWAY	hsa04911	5	86	0.00505405	0.037909	CREB3L2|ADCY8|ADCYAP1R1|CACNA1D|PLCB1
GABAergic synapse	KEGG PATHWAY	hsa04727	5	89	0.00579304	0.0419995	GABRG3|ADCY8|GABRB3|CACNA1D|GABRB1
Oocyte meiosis	KEGG PATHWAY	hsa04114	6	128	0.00597155	0.0425274	RPS6KA2|ADCY8|SLK|ITPR2|PPP2R5E|PPP3CC
Salivary secretion	KEGG PATHWAY	hsa04970	5	90	0.00605541	0.0425274	GUCY1A1|ITPR2|ATP2B2|ADCY8|PLCB1
Hypertrophic cardiomyopathy (HCM)	KEGG PATHWAY	hsa05410	5	90	0.00605541	0.0425274	CACNA2D3|CACNA2D1|SGCD|CACNA1D|CACNB4
Purine metabolism	KEGG PATHWAY	hsa00230	6	130	0.0064082	0.0437511	PDE1C|ADCY8|AK5|GUCY1A1|PDE4B|PDE10A
Long-term depression	KEGG PATHWAY	hsa04730	4	60	0.00761081	0.0484831	GUCY1A1|ITPR2|PLCB1|GRID2
Circadian rhythm	KEGG PATHWAY	hsa04710	3	31	0.00799094	0.0504822	ROR1|NPAS2|RORA
Estrogen signaling pathway	KEGG PATHWAY	hsa04915	6	138	0.00838871	0.0520236	KCNJ3|PLCB1|ESR1|ADCY8|CREB3L2|ITPR2
Kaposi sarcoma-associated herpesvirus infection	KEGG PATHWAY	hsa05167	7	186	0.00947589	0.0544416	STAT3|PREX1|PLCG2|MAPK10|MAP2K6|ITPR2|PPP3CC
Melanogenesis	KEGG PATHWAY	hsa04916	5	101	0.00951387	0.0545369	CREB3L2|PLCB1|LEF1|ADCY8|WNT11
Chemokine signaling pathway	KEGG PATHWAY	hsa04062	7	190	0.0105279	0.057554	PLCB1|STAT3|PREX1|VAV3|ADCY8|ROCK1|ELMO1
C-type lectin receptor signaling pathway	KEGG PATHWAY	hsa04625	5	104	0.0106523	0.0580257	ITPR2|PLCG2|ARHGEF12|PPP3CC|MAPK10
Cell adhesion molecules (CAMs)	KEGG PATHWAY	hsa04514	6	146	0.0107741	0.0583759	NRXN3|NRXN1|NCAM1|PTPRM|CDH2|CDH4
Prion diseases	KEGG PATHWAY	hsa05020	3	35	0.0108719	0.0584893	C8A|NCAM1|SOD1
Fc epsilon RI signaling pathway	KEGG PATHWAY	hsa04664	4	68	0.0114306	0.0611186	PLCG2|VAV3|MAPK10|MAP2K6
Glucagon signaling pathway	KEGG PATHWAY	hsa04922	5	106	0.011461	0.0611186	ITPR2|PLCB1|PPP3CC|ACACA|CREB3L2
Prolactin signaling pathway	KEGG PATHWAY	hsa04917	4	70	0.0125467	0.0648636	STAT3|ESR1|MAPK10|SOCS2
Bile secretion	KEGG PATHWAY	hsa04976	4	72	0.0137301	0.0687182	ABCG8|EPHX1|ADCY8|ABCG5
Adherens junction	KEGG PATHWAY	hsa04520	4	72	0.0137301	0.0687182	PTPRM|LEF1|WASF1|CTNNA3
Epstein-Barr virus infection	KEGG PATHWAY	hsa05169	7	201	0.0138565	0.0687182	STAT3|CD44|NEDD4|PLCG2|CD247|MAPK10|MAP2K6
Leukocyte transendothelial migration	KEGG PATHWAY	hsa04670	5	112	0.0141353	0.0698732	PLCG2|VAV3|RASSF5|ROCK1|CTNNA3
Thyroid hormone synthesis	KEGG PATHWAY	hsa04918	4	74	0.0149822	0.0732274	ITPR2|PLCB1|ADCY8|CREB3L2
Wnt signaling pathway	KEGG PATHWAY	hsa04310	6	160	0.0160411	0.0759645	PLCB1|PPARD|MAPK10|LEF1|PPP3CC|WNT11
Thyroid hormone signaling pathway	KEGG PATHWAY	hsa04919	5	119	0.0177497	0.0813974	PLCG2|PLCB1|RCAN2|PLCE1|ESR1
Vasopressin-regulated water reabsorption	KEGG PATHWAY	hsa04962	3	44	0.0192974	0.0867775	CREB3L2|DYNC2LI1|DLC1
ABC transporters	KEGG PATHWAY	hsa02010	3	45	0.0204031	0.0891355	ABCG8|ABCG5|ABCC9
B cell receptor signaling pathway	KEGG PATHWAY	hsa04662	4	82	0.0206986	0.0897824	PLCG2|VAV3|PPP3CC|PIK3AP1
Alzheimer disease	KEGG PATHWAY	hsa05010	6	171	0.0212619	0.0920945	PLCB1|APP|CACNA1D|GRIN2A|ITPR2|PPP3CC
Salmonella infection	KEGG PATHWAY	hsa05132	4	83	0.0214949	0.0925226	MAPK10|WASF1|PAK2|ROCK1
Osteoclast differentiation	KEGG PATHWAY	hsa04380	5	128	0.0232287	0.098649	PLCG2|CALCR|PPP3CC|MAPK10|MAP2K6
Cardiac muscle contraction	KEGG PATHWAY	hsa04260	4	86	0.0239951	0.100262	CACNA2D3|CACNA2D1|CACNA1D|CACNB4
ECM-receptor interaction	KEGG PATHWAY	hsa04512	4	86	0.0239951	0.100262	CD44|SV2C|FRAS1|COL4A2
Relaxin signaling pathway	KEGG PATHWAY	hsa04926	5	130	0.0245787	0.102244	CREB3L2|ADCY8|MAPK10|COL4A2|PLCB1
Cocaine addiction	KEGG PATHWAY	hsa05030	3	49	0.0251679	0.104125	CREB3L2|SLC18A1|GRIN2A
Gap junction	KEGG PATHWAY	hsa04540	4	88	0.0257557	0.105813	GUCY1A1|ITPR2|ADCY8|PLCB1
Cholesterol metabolism	KEGG PATHWAY	hsa04979	3	50	0.0264445	0.105813	ABCG8|LIPC|ABCG5
Endocrine and other factor-regulated calcium reabsorption	KEGG PATHWAY	hsa04961	3	50	0.0264445	0.105813	PLCB1|DNM3|ESR1
PD-L1 expression and PD-1 checkpoint pathway in cancer	KEGG PATHWAY	hsa05235	4	89	0.0266643	0.106413	CD247|STAT3|MAP2K6|PPP3CC
Ras signaling pathway	KEGG PATHWAY	hsa04014	7	232	0.0271736	0.108303	RASSF5|NTRK2|PLCG2|GRIN2A|MAPK10|PLCE1|KSR2
Ubiquitin mediated proteolysis	KEGG PATHWAY	hsa04120	5	137	0.0296965	0.115192	NEDD4L|NEDD4|PRKN|UBE2NL|BIRC6
Fc gamma R-mediated phagocytosis	KEGG PATHWAY	hsa04666	4	94	0.0314934	0.118832	PLCG2|VAV3|ASAP1|WASF1
PI3K-Akt signaling pathway	KEGG PATHWAY	hsa04151	9	354	0.0339771	0.125255	COL4A2|GHR|NTRK2|CREB3L2|PIK3AP1|MAGI1|PPP2R5E|PAK2|MAGI2
Glycerophospholipid metabolism	KEGG PATHWAY	hsa00564	4	97	0.0346213	0.127321	DGKB|MBOAT1|AGPAT4|DGKI
Pancreatic secretion	KEGG PATHWAY	hsa04972	4	98	0.0357026	0.130509	ITPR2|PLCB1|ATP2B2|ADCY8
Endocrine resistance	KEGG PATHWAY	hsa01522	4	98	0.0357026	0.130509	ADCY8|MAPK10|CYP2D6|ESR1
Mannose type O-glycan biosynthesis	KEGG PATHWAY	hsa00515	2	23	0.0365311	0.131954	B3GNT6|FKTN
Choline metabolism in cancer	KEGG PATHWAY	hsa05231	4	99	0.0368032	0.132622	DGKB|DGKI|MAPK10|WASF1
Focal adhesion	KEGG PATHWAY	hsa04510	6	199	0.0394155	0.140028	VAV3|TLN2|ROCK1|MAPK10|COL4A2|CAV3
T cell receptor signaling pathway	KEGG PATHWAY	hsa04660	4	103	0.0413995	0.1454	VAV3|CD247|MAPK10|PPP3CC
Basal cell carcinoma	KEGG PATHWAY	hsa05217	3	63	0.046103	0.156503	LEF1|WNT11|SUFU
Insulin resistance	KEGG PATHWAY	hsa04931	4	108	0.047581	0.160479	CREB3L2|STAT3|RPS6KA2|MAPK10
Inflammatory bowel disease (IBD)	KEGG PATHWAY	hsa05321	3	65	0.0496203	0.165311	STAT3|ROR1|RORA
Human immunodeficiency virus 1 infection	KEGG PATHWAY	hsa05170	6	212	0.0504161	0.166771	PLCG2|CD247|MAPK10|MAP2K6|ITPR2|PPP3CC
Cellular senescence	KEGG PATHWAY	hsa04218	5	160	0.0509896	0.166771	ITPR2|CACNA1D|PPP3CC|RASSF5|MAP2K6
Non-small cell lung cancer	KEGG PATHWAY	hsa05223	3	66	0.0514267	0.16766	PLCG2|RASSF5|STAT3
Acute myeloid leukemia	KEGG PATHWAY	hsa05221	3	66	0.0514267	0.16766	LEF1|STAT3|PPARD
Jak-STAT signaling pathway	KEGG PATHWAY	hsa04630	5	162	0.0531737	0.17317	STAM2|STAT3|LIFR|GHR|SOCS2
Protein processing in endoplasmic reticulum	KEGG PATHWAY	hsa04141	5	165	0.0565506	0.179824	SAR1B|MAPK10|PRKN|SEC31A|MAN1A1
Mucin type O-glycan biosynthesis	KEGG PATHWAY	hsa00512	2	31	0.0603795	0.184717	GALNT17|GALNT10
Sphingolipid signaling pathway	KEGG PATHWAY	hsa04071	4	119	0.062873	0.184717	PPP2R5E|MAPK10|ROCK1|PLCB1
AMPK signaling pathway	KEGG PATHWAY	hsa04152	4	120	0.0643771	0.184717	EEF2K|PPP2R5E|ACACA|CREB3L2
Apoptosis - multiple species	KEGG PATHWAY	hsa04215	2	33	0.0669866	0.184717	BIRC6|MAPK10
Gastric acid secretion	KEGG PATHWAY	hsa04971	3	75	0.0690704	0.184717	ITPR2|PLCB1|ADCY8
Propanoate metabolism	KEGG PATHWAY	hsa00640	2	34	0.070376	0.184717	SUCLG2|ACACA
Metabolism of xenobiotics by cytochrome P450	KEGG PATHWAY	hsa00980	3	76	0.0711797	0.186365	EPHX1|CYP2D6|AHRR
EGFR tyrosine kinase inhibitor resistance	KEGG PATHWAY	hsa01521	3	79	0.0776785	0.192066	NRG1|PLCG2|STAT3
Thyroid cancer	KEGG PATHWAY	hsa05216	2	37	0.0808656	0.192066	LEF1|CCDC6
Natural killer cell mediated cytotoxicity	KEGG PATHWAY	hsa04650	4	131	0.0821405	0.192421	PLCG2|VAV3|CD247|PPP3CC
Taste transduction	KEGG PATHWAY	hsa04742	3	83	0.0867305	0.197196	PDE1C|ADCY8|ASIC2
ErbB signaling pathway	KEGG PATHWAY	hsa04012	3	85	0.0914162	0.197196	NRG1|PLCG2|MAPK10
Colorectal cancer	KEGG PATHWAY	hsa05210	3	86	0.0937979	0.198801	LEF1|MAPK10|DCC
Huntington disease	KEGG PATHWAY	hsa05016	5	193	0.0938185	0.198801	DNAH2|PLCB1|DNAH1|CREB3L2|SOD1
Fat digestion and absorption	KEGG PATHWAY	hsa04975	2	41	0.095536	0.201181	ABCG8|ABCG5
Signaling pathways regulating pluripotency of stem cells	KEGG PATHWAY	hsa04550	4	140	0.0982755	0.202712	STAT3|LIFR|WNT11|ESRRB
Th1 and Th2 cell differentiation	KEGG PATHWAY	hsa04658	3	92	0.108608	0.209997	CD247|MAPK10|PPP3CC
Amoebiasis	KEGG PATHWAY	hsa05146	3	95	0.116331	0.212495	C8A|COL4A2|PLCB1
Hedgehog signaling pathway	KEGG PATHWAY	hsa04340	2	47	0.118795	0.21583	EVC|SUFU
Hippo signaling pathway	KEGG PATHWAY	hsa04390	4	154	0.126023	0.218656	LATS1|LEF1|WNT11|CTNNA3
Ovarian steroidogenesis	KEGG PATHWAY	hsa04913	2	49	0.126834	0.219938	ADCY8|AHRR
Progesterone-mediated oocyte maturation	KEGG PATHWAY	hsa04914	3	99	0.126937	0.219991	ADCY8|RPS6KA2|MAPK10
N-Glycan biosynthesis	KEGG PATHWAY	hsa00510	2	50	0.130901	0.226345	MAN1A1|MAN2A1
Human T-cell leukemia virus 1 infection	KEGG PATHWAY	hsa05166	5	219	0.13719	0.22953	ADCY8|TLN2|PPP3CC|MAPK10|CREB3L2
Chagas disease (American trypanosomiasis)	KEGG PATHWAY	hsa05142	3	103	0.137874	0.230546	PLCB1|CD247|MAPK10
Hepatitis B	KEGG PATHWAY	hsa05161	4	163	0.145409	0.234145	CREB3L2|STAT3|MAPK10|MAP2K6
TNF signaling pathway	KEGG PATHWAY	hsa04668	3	112	0.163565	0.250801	CREB3L2|MAPK10|MAP2K6
Endometrial cancer	KEGG PATHWAY	hsa05213	2	58	0.164396	0.250801	LEF1|CTNNA3
Toxoplasmosis	KEGG PATHWAY	hsa05145	3	113	0.166504	0.250801	STAT3|MAPK10|MAP2K6
VEGF signaling pathway	KEGG PATHWAY	hsa04370	2	59	0.168685	0.252281	PLCG2|PPP3CC
Viral myocarditis	KEGG PATHWAY	hsa05416	2	60	0.172992	0.257601	EIF4G3|SGCD
NOD-like receptor signaling pathway	KEGG PATHWAY	hsa04621	4	178	0.180048	0.261318	ITPR2|PLCB1|COP1|MAPK10
Longevity regulating pathway - multiple species	KEGG PATHWAY	hsa04213	2	62	0.18166	0.263156	ADCY8|SOD1
Tuberculosis	KEGG PATHWAY	hsa05152	4	179	0.18245	0.264174	PLA2R1|ARHGEF12|PPP3CC|MAPK10
Alcoholism	KEGG PATHWAY	hsa05034	4	180	0.184862	0.264361	CREB3L2|SLC18A1|GRIN2A|NTRK2
Thiamine metabolism	KEGG PATHWAY	hsa00730	1	16	0.187093	0.264361	AK5
Mitophagy - animal	KEGG PATHWAY	hsa04137	2	65	0.194776	0.272088	MAPK10|PRKN
Primary bile acid biosynthesis	KEGG PATHWAY	hsa00120	1	17	0.19694	0.272088	CYP39A1
Fatty acid biosynthesis	KEGG PATHWAY	hsa00061	1	18	0.206668	0.279815	ACACA
Autophagy - animal	KEGG PATHWAY	hsa04140	3	128	0.212239	0.286848	DEPTOR|UVRAG|MAPK10
Adipocytokine signaling pathway	KEGG PATHWAY	hsa04920	2	69	0.212437	0.28686	STAT3|MAPK10
Epithelial cell signaling in Helicobacter pylori infection	KEGG PATHWAY	hsa05120	2	70	0.216877	0.287126	PLCG2|MAPK10
FoxO signaling pathway	KEGG PATHWAY	hsa04068	3	132	0.22487	0.29393	HOMER1|STAT3|MAPK10
One carbon pool by folate	KEGG PATHWAY	hsa00670	1	20	0.225773	0.29393	MTHFD1L
Pancreatic cancer	KEGG PATHWAY	hsa05212	2	75	0.239183	0.307564	STAT3|MAPK10
Insulin signaling pathway	KEGG PATHWAY	hsa04910	3	137	0.240854	0.309322	ACACA|MAPK10|SOCS2
Apelin signaling pathway	KEGG PATHWAY	hsa04371	3	137	0.240854	0.309322	ITPR2|PLCB1|ADCY8
Fluid shear stress and atherosclerosis	KEGG PATHWAY	hsa05418	3	139	0.247301	0.314549	MAPK10|MAP2K6|CAV3
Histidine metabolism	KEGG PATHWAY	hsa00340	1	23	0.253572	0.319325	ASPA
Mismatch repair	KEGG PATHWAY	hsa03430	1	23	0.253572	0.319325	RFC3
Protein export	KEGG PATHWAY	hsa03060	1	23	0.253572	0.319325	IMMP2L
Glycosaminoglycan biosynthesis - heparan sulfate / heparin	KEGG PATHWAY	hsa00534	1	24	0.262616	0.32881	XYLT1
Chemical carcinogenesis	KEGG PATHWAY	hsa05204	2	82	0.270565	0.336948	EPHX1|AHRR
Glycosylphosphatidylinositol (GPI)-anchor biosynthesis	KEGG PATHWAY	hsa00563	1	25	0.27155	0.336948	PIGT
Regulation of actin cytoskeleton	KEGG PATHWAY	hsa04810	4	214	0.271928	0.337279	VAV3|ARHGEF12|WASF1|ROCK1
Breast cancer	KEGG PATHWAY	hsa05224	3	147	0.273325	0.338875	LEF1|WNT11|ESR1
Gastric cancer	KEGG PATHWAY	hsa05226	3	149	0.279879	0.343421	LEF1|WNT11|CTNNA3
mTOR signaling pathway	KEGG PATHWAY	hsa04150	3	153	0.293027	0.355344	RPS6KA2|DEPTOR|WNT11
Butanoate metabolism	KEGG PATHWAY	hsa00650	1	28	0.297709	0.357744	ACSM4
Longevity regulating pathway	KEGG PATHWAY	hsa04211	2	89	0.30191	0.362078	CREB3L2|ADCY8
Hippo signaling pathway - multiple species	KEGG PATHWAY	hsa04392	1	29	0.306219	0.363847	LATS1
MicroRNAs in cancer	KEGG PATHWAY	hsa05206	5	299	0.308471	0.366196	CD44|FOXP1|STAT3|ROCK1|PLCG2
Nicotinate and nicotinamide metabolism	KEGG PATHWAY	hsa00760	1	30	0.314626	0.370757	NMNAT2
Citrate cycle (TCA cycle)	KEGG PATHWAY	hsa00020	1	30	0.314626	0.370757	SUCLG2
Pentose phosphate pathway	KEGG PATHWAY	hsa00030	1	30	0.314626	0.370757	DERA
IL-17 signaling pathway	KEGG PATHWAY	hsa04657	2	93	0.319725	0.376038	USP25|MAPK10
Necroptosis	KEGG PATHWAY	hsa04217	3	162	0.322729	0.376464	FAF1|STAT3|MAPK10
RNA polymerase	KEGG PATHWAY	hsa03020	1	31	0.322931	0.376464	POLR3A
TGF-beta signaling pathway	KEGG PATHWAY	hsa04350	2	94	0.324162	0.377611	ROCK1|LTBP1
Prostate cancer	KEGG PATHWAY	hsa05215	2	97	0.337428	0.38966	CREB3L2|LEF1
Base excision repair	KEGG PATHWAY	hsa03410	1	33	0.339241	0.38966	NEIL3
Hepatocellular carcinoma	KEGG PATHWAY	hsa05225	3	168	0.342548	0.39331	PLCG2|LEF1|WNT11
SNARE interactions in vesicular transport	KEGG PATHWAY	hsa04130	1	34	0.347249	0.394836	VTI1A
Alanine, aspartate and glutamate metabolism	KEGG PATHWAY	hsa00250	1	36	0.362974	0.408749	ASPA
DNA replication	KEGG PATHWAY	hsa03030	1	36	0.362974	0.408749	RFC3
Toll-like receptor signaling pathway	KEGG PATHWAY	hsa04620	2	104	0.368053	0.413703	MAPK10|MAP2K6
African trypanosomiasis	KEGG PATHWAY	hsa05143	1	37	0.370695	0.415293	PLCB1
Aldosterone-regulated sodium reabsorption	KEGG PATHWAY	hsa04960	1	37	0.370695	0.415293	NEDD4L
Human papillomavirus infection	KEGG PATHWAY	hsa05165	5	330	0.382254	0.426516	CREB3L2|PPP2R5E|WNT11|MAGI1|COL4A2
Pyruvate metabolism	KEGG PATHWAY	hsa00620	1	39	0.385856	0.428495	ACACA
HIF-1 signaling pathway	KEGG PATHWAY	hsa04066	2	109	0.389586	0.432007	PLCG2|STAT3
Homologous recombination	KEGG PATHWAY	hsa03440	1	41	0.400654	0.441866	RAD51B
Tryptophan metabolism	KEGG PATHWAY	hsa00380	1	42	0.407919	0.448416	AHRR
Carbohydrate digestion and absorption	KEGG PATHWAY	hsa04973	1	44	0.422185	0.460937	CACNA1D
Nucleotide excision repair	KEGG PATHWAY	hsa03420	1	47	0.442945	0.481187	RFC3
Viral carcinogenesis	KEGG PATHWAY	hsa05203	3	201	0.449534	0.486441	CREB3L2|STAT3|SND1
Vibrio cholerae infection	KEGG PATHWAY	hsa05110	1	50	0.46296	0.498484	PLCG2
Systemic lupus erythematosus	KEGG PATHWAY	hsa05322	2	133	0.487749	0.52123	C8A|GRIN2A
Fanconi anemia pathway	KEGG PATHWAY	hsa03460	1	54	0.488535	0.52123	FANCA
Pathogenic Escherichia coli infection	KEGG PATHWAY	hsa05130	1	55	0.494737	0.52582	ROCK1
Regulation of lipolysis in adipocytes	KEGG PATHWAY	hsa04923	1	55	0.494737	0.52582	ADCY8
Legionellosis	KEGG PATHWAY	hsa05134	1	55	0.494737	0.52582	SAR1B
Spliceosome	KEGG PATHWAY	hsa03040	2	135	0.495483	0.526429	C2|CDC40
Apoptosis	KEGG PATHWAY	hsa04210	2	136	0.499322	0.530323	ITPR2|MAPK10
Fatty acid metabolism	KEGG PATHWAY	hsa01212	1	57	0.506916	0.536919	ACACA
Measles	KEGG PATHWAY	hsa05162	2	138	0.506944	0.536919	STAT3|MAPK10
Parkinson disease	KEGG PATHWAY	hsa05012	2	142	0.521958	0.550905	SLC18A1|PRKN
Steroid hormone biosynthesis	KEGG PATHWAY	hsa00140	1	60	0.524637	0.552011	AHRR
Thermogenesis	KEGG PATHWAY	hsa04714	3	231	0.540228	0.567044	CREB3L2|RPS6KA2|ADCY8
Cytosolic DNA-sensing pathway	KEGG PATHWAY	hsa04623	1	63	0.541722	0.567829	POLR3A
Aminoacyl-tRNA biosynthesis	KEGG PATHWAY	hsa00970	1	66	0.558195	0.582689	GATB
Retinol metabolism	KEGG PATHWAY	hsa00830	1	67	0.563554	0.587276	AHRR
Central carbon metabolism in cancer	KEGG PATHWAY	hsa05230	1	69	0.574077	0.59722	NTRK3
RIG-I-like receptor signaling pathway	KEGG PATHWAY	hsa04622	1	70	0.579243	0.602183	MAPK10
Drug metabolism - cytochrome P450	KEGG PATHWAY	hsa00982	1	72	0.589389	0.61127	CYP2D6
Platinum drug resistance	KEGG PATHWAY	hsa01524	1	73	0.59437	0.61497	TOP2B
RNA transport	KEGG PATHWAY	hsa03013	2	165	0.602176	0.62199	EIF4G3|ELAC2
Glioma	KEGG PATHWAY	hsa05214	1	75	0.604151	0.623819	PLCG2
Pertussis	KEGG PATHWAY	hsa05133	1	76	0.608954	0.627925	MAPK10
PPAR signaling pathway	KEGG PATHWAY	hsa03320	1	76	0.608954	0.627925	PPARD
Complement and coagulation cascades	KEGG PATHWAY	hsa04610	1	79	0.623014	0.640472	C8A
RNA degradation	KEGG PATHWAY	hsa03018	1	79	0.623014	0.640472	ZCCHC7
Peroxisome	KEGG PATHWAY	hsa04146	1	83	0.64098	0.656724	SOD1
Transcriptional misregulation in cancer	KEGG PATHWAY	hsa05202	2	186	0.666176	0.679733	AFF1|SUPT3H
Protein digestion and absorption	KEGG PATHWAY	hsa04974	1	90	0.670389	0.683635	COL4A2
mRNA surveillance pathway	KEGG PATHWAY	hsa03015	1	91	0.674389	0.687254	PPP2R5E
Small cell lung cancer	KEGG PATHWAY	hsa05222	1	93	0.682244	0.69433	COL4A2
Hematopoietic cell lineage	KEGG PATHWAY	hsa04640	1	97	0.697393	0.708326	CD44
NF-kappa B signaling pathway	KEGG PATHWAY	hsa04064	1	100	0.708279	0.718185	PLCG2
Carbon metabolism	KEGG PATHWAY	hsa01200	1	117	0.762984	0.769045	SUCLG2
Non-alcoholic fatty liver disease (NAFLD)	KEGG PATHWAY	hsa04932	1	149	0.839711	0.84359	MAPK10
Phagosome	KEGG PATHWAY	hsa04145	1	152	0.845485	0.84911	PLA2R1
Ribosome	KEGG PATHWAY	hsa03010	1	153	0.847363	0.850716	RPL3
Hepatitis C	KEGG PATHWAY	hsa05160	1	155	0.851052	0.854137	STAT3
Cytokine-cytokine receptor interaction	KEGG PATHWAY	hsa04060	2	294	0.875247	0.876975	LIFR|GHR
Olfactory transduction	KEGG PATHWAY	hsa04740	1	448	0.995918	0.996245	PDE1C
