# Supplementary material for: Genome-Wide Selection Sweep Analysis to Identify Candidate Genes with Black and Brown Color in Tibetan Sibu Yaks
Source: Animals (Basel). 2024 Aug 24;14(17):2458. doi: 10.3390/ani14172458 (PMC11394208; doi:10.3390/ani14172458)
Supplement: Supplementary file 1 [file animals-14-02458-s001.zip › Table S3.xlsx]

## Sheet: Sheet1
Table S3 Results of the GO enrichment analysis of the FST, θπ ratio, and iHS intersection candidate genes in the black yak population
#Term	Database	ID	Input number	Background number	P-Value	Corrected P-Value	Input
protein binding	Gene Ontology	GO:0005515	288	11779	3.22009e-41	9.80518e-38	TAFA1|MERTK|USH2A|TCF25|CTTNBP2|ADAMTS3|CAV3|CHN2|CLMP|SBF2|ZFAND3|LIFR|RAPGEF2|SYNPR|USP25|ADCYAP1R1|LEF1|ENTHD1|ARMH3|B3GNT6|MAP3K9|GHR|POC1B|NALCN|CEP120|APBB2|CACNA1D|INPP4B|RORA|NTRK3|NAPG|NSG2|ST7|MAGI2|MAGI1|DLGAP5|TPGS2|SV2C|CDH2|MAPRE2|ANKRD45|FAM172A|ARHGEF12|SLC38A6|KCNIP4|WRN|EPHA3|PLCB1|SYNJ2|AHI1|LDB2|TNS3|HTR4|TMEM108|ABLIM1|ZNF423|COL23A1|ATP2B2|ABHD4|SLC15A5|TRAPPC9|STXBP1|AKAP6|…
plasma membrane	Gene Ontology	GO:0005886	162	4619	7.61954e-36	1.16008e-32	GHR|CLMP|PKP4|CAPRIN2|LIFR|RAPGEF2|CAV3|ENTHD1|ATP2B2|NALCN|VPS35L|CACNA1D|DCC|NTRK2|NTRK3|DLGAP2|RGS7|MAGI2|MAGI1|SV2C|CDH2|CDH4|SYT17|LIPC|SLC38A6|C2CD5|SOD1|ARHGEF18|LPP|LDB2|NRG1|HTR4|FHOD3|COL23A1|CACNA2D3|CACNA2D1|SLC41A2|CSMD3|HCN1|APP|ADCY8|PPFIBP1|NRXN1|UTRN|RALGPS1|GFRA2|PLCE1|ELMO1|PAK2|GABRG3|NRXN3|ANO6|MACF1|RASSF5|DOCK4|ANO3|CNTN3|DNM3|CNTN5|GABRB3|MEGF10|HOMER1|PREX1|ATP8B4|NCAM2|A…
cytosol	Gene Ontology	GO:0005829	149	5095	1.83776e-24	1.86532e-21	GHR|CHN2|SBF2|CAPRIN2|RAPGEF2|POLR3A|USP25|ARMH3|AGBL1|GSDME|NTRK2|RGS7|DLGAP5|COPG2|OSBPL10|ARHGEF12|C2CD5|SOD1|ARHGEF18|EPHA3|SYNJ2|NAPEPLD|MAN1A1|TRAPPC9|SOCS2|EIF4G3|NBAS|APP|PPFIBP1|PLEKHA5|ARHGAP15|PLCE1|RNF216|ELMO1|PAK2|PLCB1|ANO6|RASSF5|RPL3|DOCK4|DOCK5|LPP|FAM13A|ARHGEF10L|PKHD1L1|PREX1|CCDC91|FBXL17|TNS3|FNDC3A|KCNIP4|SAMD8|GCA|EEF2K|EPHB1|FAF1|PGM5|DST|EHBP1|CCDC6|SMYD3|ARGLU1|RPS6KA2…
cytoplasm	Gene Ontology	GO:0005737	131	4624	4.9729e-20	3.78562e-17	MERTK|USH2A|UVRAG|SBF2|CAPRIN2|RAPGEF2|CPQ|EEF2K|POC1B|CEP120|EML6|INPP4B|APBB2|NTRK3|MAGI2|MAGI1|TPGS2|CDH2|MAPRE2|ARHGEF12|MACF1|SOD1|WRN|NAPEPLD|NRG1|HTR4|ABLIM1|ATP2B2|AKAP6|SOCS2|APP|PKP4|COLEC10|ELMO1|PAK2|IFT43|SUFU|SCEL|EVC|RASSF5|CELF2|DOCK5|KRR1|DNM3|HOMER1|CYP2D6|CFAP299|PPM1H|ARHGAP15|FBXL17|KCNIP4|DYNC2LI1|KCNIP1|GCA|PLCB1|SPATA17|KIF9|KIF6|DST|RALGPS1|DSP|ASIC2|RECQL|FTO|RPS6KA2|RBF…
integral component of membrane	Gene Ontology	GO:0016021	107	3643	3.29403e-17	2.00607e-14	IMMP2L|USH2A|C19orf18|CLMP|LEMD1|ARMH3|B3GNT6|GHR|NALCN|VPS35L|ATRNL1|NSG2|CYP39A1|SV2C|ANKRD46|CDH20|CDH22|XYLT1|TMEM108|COL23A1|ATP2B2|MAN1A1|SLC15A5|PLD5|SLC41A2|APP|MEGF10|GASK1B|ATP8B4|EVC|ANO3|GOLT1B|GPR137C|TMEM132D|PTGFRN|PKHD1L1|CYP2D6|LRRTM4|AGPAT4|FNDC3A|SAMD8|NKAIN2|MEGF11|SDK1|FRAS1|ASIC5|UNC5C|DST|KCNQ3|MAN2A1|ASTN2|ASTN1|ITPR2|DNER|LRBA|SEMA5A|ESR1|ST8SIA2|SLC18A1|CDKAL1|EPHX1|PAG1…
glutamatergic synapse	Gene Ontology	GO:0098978	29	354	6.74328e-15	3.42221e-12	ERC2|STXBP1|MAPK10|DNM3|NTRK3|ARHGAP44|HOMER1|STAT3|NEDD4|PPM1H|GUCY1A1|DGKI|LRRTM3|DGKB|CTTNBP2|PLCB1|EPHB1|GRID1|GRID2|NRG1|ADGRL3|ADAM22|ATP2B2|RNF216|ADCY8|NRXN1|PLEKHA5|GRIN2A|PPP3CC
calcium ion binding	Gene Ontology	GO:0005509	38	693	7.73143e-14	3.21212e-11	CDH13|CDH12|CDH18|MACF1|TENM2|RAPGEF2|SMOC1|MCTP1|EEF2K|TLL1|TLL2|LTBP1|FSTL4|CACNA1E|LRP1B|SLIT3|SYT17|DGKB|CDH2|CDH4|KCNIP1|GCA|PLCB1|C2CD5|CDH20|DST|ASTN2|CDH22|UNC13C|ITPR2|MAN1A1|DNER|PCDH9|KCNIP4|NRXN1|PCDH7|SPOCK1|ADGRL3
positive regulation of GTPase activity	Gene Ontology	GO:0043547	26	307	8.43906e-14	3.21212e-11	KALRN|SRGAP1|DOCK4|DOCK5|CHN2|PKP4|RAPGEF2|FAM13A|ARHGEF10L|ARHGAP44|SNX13|ARAP2|PREX1|RGS7|DLC1|MAPRE2|PLCB1|ARHGEF12|ACAP2|DENND1B|DENND1A|VAV3|STXBP5L|ARHGAP15|ASAP1|WNT11
membrane	Gene Ontology	GO:0016020	69	2075	1.49948e-13	5.07324e-11	RAPGEF2|BIRC6|ANO6|MACF1|AIMP2|DOCK4|CCDC91|CHN2|MBOAT1|SBF2|KRR1|AKAP13|ATP11A|POLR3A|NCAM1|PIK3AP1|TBC1D8|B3GNT6|DNM3|ACAP2|ESR1|GSDME|APBB2|MAN1A1|CAST|UTRN|COPG2|NRG1|C2|DLC1|SORL1|CHST11|ARHGEF12|GLIPR1|CDH20|DST|ATP8A1|DSP|HTR4|PTCHD4|PIGT|MAN2A1|SND1|FNDC3A|ITPR2|ANO10|STIMATE|PDE10A|LRBA|OSBPL10|STAU2|XKR6|EXOC6|EXOC4|SEMA5A|C8A|GOLT1B|NBAS|MTHFD1L|ADCY8|AK5|PLEKHA5|ARHGAP15|ABCC9|ASCC3|R…
ATP binding	Gene Ontology	GO:0005524	55	1463	6.12675e-13	1.84268e-10	MTHFD1L|KALRN|EPHA5|EPHA3|MYO1B|DCLK2|LATS1|MAPK10|MAP2K6|ATP11A|EEF2K|MAP3K9|SIK3|ACSM4|NTRK2|NTRK3|WRN|DGKI|TTLL11|MAGI1|TOR1B|DGKB|TOP2B|GATB|PRKCH|EPHB1|ACACA|KIF9|KIF6|ATP10A|ATP10B|ATP8A1|SUCLG2|NMNAT2|RECQL|MERTK|ATP2B2|RAD51B|DNAH2|RPS6KA2|DNAH1|ABCG5|TLK2|ABCG8|KIF5C|ADCY8|ROCK1|AK5|STK31|ABCC9|ATP8B4|ASCC3|PRKD1|PAK2|DYRK4
metal ion binding	Gene Ontology	GO:0046872	72	2298	6.65665e-13	1.84268e-10	FER1L6|FOXP1|PHF12|KALRN|ANO6|RASSF5|NPAS2|CHN2|VPS8|CAPRIN2|AKAP13|POLR3A|CPQ|XYLT1|ADAMTS18|KLF12|B3GNT6|ATP2B2|ASPA|ELAC2|PDE1C|ACACA|CACNA1D|ACSM4|CPNE4|ARHGEF18|DGKI|FANCA|SCEL|NRG1|LPP|CELA1|TOP2B|RIMS1|ZNF423|NRXN3|PRKCH|SPON1|FGD6|FRAS1|RUFY1|USP4|MAN2A1|ASIC2|ADCY8|ABLIM1|ACAP2|SMYD3|CACNA2D3|SAR1B|CACNA2D1|PDE10A|ARAP2|GALNT17|RNF216|ABCG5|GALNT10|ABCG8|RTCB|VAV3|RPAP2|ROCK1|PRKD1|PRDM4…
GTPase activator activity	Gene Ontology	GO:0005096	23	268	1.80494e-12	4.58004e-10	SRGAP1|DOCK4|DOCK5|CHN2|RAPGEF2|FAM13A|ARHGEF10L|TBC1D8|ARHGAP44|ARAP2|PREX1|RGS7|DLC1|PLCB1|ARHGEF12|ACAP2|TBC1D22B|VAV3|RABGAP1L|ASAP1|ARHGAP15|STXBP5L|WNT11
synapse	Gene Ontology	GO:0045202	27	420	1.17823e-11	2.75977e-09	SLC4A10|RAPGEF2|GABRG3|RPL3|CHN2|DNM3|VWC2L|TLN2|CACNA1E|APBB2|CACNB4|NAPG|DGKI|MAGI2|NMNAT2|RIMS1|SDK1|RIMBP2|GRID2|UNC5C|KCNQ3|HTR4|GABRB1|GABRB3|EXOC4|TENM2|APP
cell adhesion	Gene Ontology	GO:0007155	28	478	3.79284e-11	8.24942e-09	EPHA3|CNTN3|ADAM32|CNTN5|NCAM1|ITGBL1|NEDD9|TLN2|MAGI1|PGM5|CDH2|CDH4|SPON1|CDH20|CD44|DST|COL19A1|TINAG|ADAM22|PCDH9|SEMA5A|APP|PPFIBP1|PCDH7|SPOCK1|CNTNAP5|PTPRK|PAK2
intracellular signal transduction	Gene Ontology	GO:0035556	24	369	1.32714e-10	2.69409e-08	PAG1|RASSF5|DCLK2|CHN2|LATS1|MAPK10|RAPGEF2|SIK3|PREX1|APBB2|RGS7|KALRN|DGKB|PRKCH|RALGPS1|NRG1|UNC13C|RPS6KA2|DEPTOR|TLK2|SOCS2|PRKD1|DGKI|PAK2
Golgi apparatus	Gene Ontology	GO:0005794	40	1002	1.98457e-10	3.77688e-08	MACF1|PRKN|DOCK4|TENM2|CLIC5|DNM3|FKTN|CPQ|PTGFRN|SORL1|NEDD9|B3GNT6|SLC10A7|PDE4DIP|BEND5|ATP8B4|NEDD4|CCDC91|NSG2|COPG2|NMNAT2|FNDC3A|FGD6|CD44|ATP8A1|NAPEPLD|MAN1A1|GALNT17|FHOD3|LRBA|GALNT10|ESR1|APP|GASK1B|RABGAP1L|NEDD4L|VTI1A|COLEC10|WWOX|PRKD1
endoplasmic reticulum	Gene Ontology	GO:0005783	40	1018	3.0936e-10	5.54119e-08	TAFA1|CEMIP|PRKN|GOLT1B|ATP11A|FKTN|CPQ|USP25|CAV3|SEC31A|SORL1|SCAPER|SLC10A7|CYP2D6|UVRAG|CAST|GRIN2A|COPG2|TOR1B|KCNIP4|SAMD8|FAM172A|EPHB1|ATP10A|ATP10B|ATP8A1|TECRL|ITPR2|SAR1B|MAN1A1|TRAPPC9|STAU2|LRBA|TENM2|NBAS|NRXN1|CREB3L2|AGPAT4|EMC2|CDKAL1
receptor complex	Gene Ontology	GO:0043235	18	207	3.8844e-10	6.57111e-08	EPHB1|ABCG5|GHR|PLA2R1|EPHA5|KCTD8|EPHA3|NTRK2|NTRK3|ABCG8|LRP1B|CAPRIN2|LIFR|MERTK|GFRA2|ITPR2|ADCYAP1R1|APP
integral component of plasma membrane	Gene Ontology	GO:0005887	47	1380	7.61988e-10	1.22119e-07	GHR|GABRG3|NRXN3|EPHA5|EPHA3|TENM2|SLC38A6|LIFR|RAPGEF2|OPN5|ADCYAP1R1|CAV3|SORL1|NTRK2|NTRK3|ST7|NRG1|CDH2|SAMD8|CDH4|EPHB1|GRID2|CDH20|CD44|KCNQ3|ASIC2|HTR4|ADGRL3|MERTK|GABRB1|SLC24A3|GABRB3|PCDH9|FCRL3|ABCG5|ABCG8|CALCR|ADCY8|NRXN1|PCDH7|PTPRG|HCN1|GRIN2A|ANO6|PTPRM|PTPRK|APP
early endosome	Gene Ontology	GO:0005769	19	267	2.86226e-09	4.106e-07	SORL1|TMEM108|SNX13|ASTN2|UVRAG|APP|EPHA3|MYO1B|NTRK2|ST8SIA2|MVB12B|NSG2|VPS8|NAPEPLD|WDFY2|ATP11A|SNX31|RABGAP1L|DNER
signal transduction	Gene Ontology	GO:0007165	38	1013	2.96338e-09	4.106e-07	TAFA1|PLCB1|GABRG3|PAG1|RASSF5|TENM2|MAPK10|MAP2K6|FAM13A|NEDD9|STAT3|ARAP2|PDE1C|STAM2|INPP4B|ST7|MAGI2|MAGI1|KALRN|DLC1|FGF14|PRKCH|ARHGAP44|SRGAP1|SUFU|ITPR2|GABRB1|GABRB3|RPS6KA2|ESR1|ADCY8|ROCK1|ARHGAP15|PPP2R5E|PTPRM|PTPRK|PRKD1|PAK2
adherens junction	Gene Ontology	GO:0005912	15	155	2.96657e-09	4.106e-07	CDH12|MAGI1|CDH20|CDH18|CDH22|STXBP6|AHI1|PKP4|IGSF21|PGM5|PTPRM|CDH2|PTPRK|VEZT|CTNNA3
neuron migration	Gene Ontology	GO:0001764	13	110	3.75401e-09	4.96998e-07	ADGRL3|SDCCAG8|APBB2|DCC|NTRK2|NTRK3|ASTN2|ASTN1|ST7|SPOCK1|RAPGEF2|TOP2B|DNER
nervous system development	Gene Ontology	GO:0007399	20	305	4.0766e-09	5.04447e-07	INSC|STAT3|RBFOX2|SEMA5A|KALRN|ZNF423|FKTN|ST8SIA2|NTRK2|NTRK3|LDB2|CNTN3|MERTK|SPOCK1|FBXL17|GFRA2|NRG1|BZW2|NCAM2|FGF14
GABA-ergic synapse	Gene Ontology	GO:0098982	11	70	4.1416e-09	5.04447e-07	PLCB1|CDH13|GABRB3|GABRG3|ERC2|NRXN1|GUCY1A1|CNTN5|NRG1|GABRB1|ATP2B2
dendritic spine	Gene Ontology	GO:0043197	15	162	5.1625e-09	5.95715e-07	EEF2K|ARHGAP44|APP|GRID2|CTTNBP2|NEDD4|DGKI|NTRK2|ASIC2|TENM2|GRIN2A|DNM3|HOMER1|PDE4B|ASAP1
axon	Gene Ontology	GO:0030424	20	310	5.2822e-09	5.95715e-07	TMEM108|EPHB1|APP|HCN1|EPHA5|ADCY8|DCC|NTRK2|NTRK3|STXBP1|NRG1|SBF2|ADGRL3|DNM3|ADAM22|NMNAT2|HOMER1|PTPRK|CALCR|NCAM2
Golgi membrane	Gene Ontology	GO:0000139	28	616	8.25308e-09	8.97522e-07	NAPEPLD|ST8SIA2|GOLT1B|UST|PLCE1|NCAM1|SEC31A|SORL1|B3GNT6|SLC10A7|NTRK2|CAV3|COPG2|NMNAT2|FNDC3A|CHST11|ARMH3|CNIH3|MAN2A1|XYLT1|CUX2|MAN1A1|TRAPPC9|GALNT17|GALNT10|ROCK1|GASK1B|VTI1A
positive regulation of synapse assembly	Gene Ontology	GO:0051965	10	61	1.47313e-08	1.54679e-06	EEF2K|EPHB1|GRID2|NTRK2|NTRK3|CUX2|NRXN1|LRRTM3|ASIC2|ADGRL3
nucleoplasm	Gene Ontology	GO:0005654	84	3630	1.71822e-08	1.744e-06	LCMT1|FOXP1|PHF12|SUFU|KALRN|PRDM5|EPHA3|NAPEPLD|RFC3|KHDRBS2|STXBP1|ARGLU1|KRR1|MAP2K6|POLR3A|CMIP|SOX6|LEF1|DERA|THUMPD1|NEDD9|SCAPER|KAZN|NR6A1|ELAC2|PLEKHA5|NEDD1|STAM2|SOD1|NPAS2|RORA|PPM1H|WRN|FANCA|ROR1|FBXL17|NRG1|C2|MAGI1|TOP2B|ZNF423|ESRRG|ARIH2|ESRRB|FAF1|DST|EHBP1|CCDC91|CREB3L2|ASIC2|SCAF4|KLF12|PPARD|RECQL|MACROD2|SMYD3|ITPR2|STAT3|DENND1A|AHRR|RAD51B|FTO|ARID5B|LDB2|RPS6KA2|TRPS1|S…
positive regulation of apoptotic process	Gene Ontology	GO:0043065	20	335	1.79858e-08	1.76667e-06	RPS6KA2|MAP3K9|GZMA|PREX1|FAF1|KALRN|ANO6|SOD1|ARHGEF12|APBB2|NTRK3|ARHGEF18|LATS1|GRIN2A|MAP2K6|UNC5C|NRG1|VAV3|WNT11|AKAP13
neuron projection	Gene Ontology	GO:0043005	20	336	1.88461e-08	1.79332e-06	CDH13|EPHB1|CNTN3|WRN|EPHA5|EPHA3|PRKN|TENM2|SV2C|MAPK10|GABRG3|RAPGEF2|SYNPR|HOMER1|GABRB1|GABRB3|CDH2|ADCYAP1R1|NCAM1|NCAM2
ion transmembrane transport	Gene Ontology	GO:0034220	16	209	1.96902e-08	1.81687e-06	ATP2B2|GRID1|GRID2|GABRG3|ATP10A|ANO6|ATP8A1|ASIC5|ANO10|ANO3|NEDD4L|NALCN|GABRB1|GABRB3|ASIC2|UNC79
cadherin binding	Gene Ontology	GO:0045296	19	305	2.16218e-08	1.93642e-06	CDH13|CDH12|CTNNA3|CDH20|CDH18|CDH22|MACF1|MYO1B|CDH4|PPFIBP1|CAST|PKP4|SND1|ARGLU1|PTPRM|CDH2|ASAP1|PAK2|BZW2
postsynaptic density	Gene Ontology	GO:0014069	17	251	3.83956e-08	3.34042e-06	EEF2K|ARHGAP44|TMEM108|STAT3|DLGAP2|DNAJC6|ADCY8|NTRK2|PKP4|PLEKHA5|GRIN2A|SPOCK1|DNM3|HOMER1|PDE4B|CDH2|MAGI2
regulation of small GTPase mediated signal transduction	Gene Ontology	GO:0051056	13	139	4.87285e-08	4.12162e-06	ARHGAP44|ARHGEF12|ARAP2|PREX1|ARHGEF18|KALRN|VAV3|SRGAP1|CHN2|ARHGAP15|AKAP13|FAM13A|DLC1
cell-cell adhesion via plasma-membrane adhesion molecules	Gene Ontology	GO:0098742	8	36	5.27265e-08	4.31106e-06	CDH13|CDH12|CDH20|CDH18|CDH22|ADGRL3|CDH2|CDH4
regulation of GTPase activity	Gene Ontology	GO:0043087	10	71	5.37998e-08	4.31106e-06	ARHGAP44|ARHGAP15|SOD1|EPHA5|EPHA3|NTRK2|CHN2|SBF2|FGD6|VAV3
cell-cell adhesion	Gene Ontology	GO:0098609	13	142	6.14376e-08	4.79686e-06	CD44|CDH18|TLN2|COL19A1|DSP|LPP|TENM2|PKP4|STXBP6|FNDC3A|CDH2|VEZT|CTNNA3
voltage-gated calcium channel complex	Gene Ontology	GO:0005891	7	27	1.48132e-07	1.08666e-05	CACNA1D|CACNA1E|CACNB4|CACNA2D3|CACHD1|CACNA2D1|PDE4B
adherens junction organization	Gene Ontology	GO:0034332	8	42	1.49883e-07	1.08666e-05	CDH13|CDH12|CDH20|CDH18|CDH22|DSP|CDH2|CDH4
nuclear receptor activity	Gene Ontology	GO:0004879	8	42	1.49883e-07	1.08666e-05	ESRRG|STAT3|NR6A1|ESR1|RORA|AHRR|PPARD|ROR1
catenin complex	Gene Ontology	GO:0016342	7	29	2.25104e-07	1.59405e-05	CDH13|CDH12|CDH20|CDH18|CDH22|CDH2|CDH4
axon guidance	Gene Ontology	GO:0007411	15	222	2.48981e-07	1.72306e-05	NRXN3|EPHB1|SEMA5A|UNC5C|EPHA5|KIF5C|EPHA3|DCC|NRXN1|NCAM1|SLIT3|DOK5|GFRA2|APBB2|CDH4
postsynaptic membrane	Gene Ontology	GO:0045211	12	141	4.0961e-07	2.77169e-05	CNIH3|GRID1|DNM3|GRID2|GABRG3|KCTD8|TENM2|UTRN|IGSF21|LRRTM4|GABRB1|GABRB3
cell cortex	Gene Ontology	GO:0005938	12	142	4.39416e-07	2.90874e-05	NEDD9|INSC|C2CD5|DST|NEDD4|ASTN2|CLIC5|AKAP13|ITPR2|FRY|WDPCP|CTTNBP2
nucleus	Gene Ontology	GO:0005634	103	5208	7.09229e-07	4.5949e-05	PKP4|USP25|APBB2|RORA|POU6F2|MAGI2|DLGAP5|SOD1|WRN|LPP|LDB2|MACROD2|ROR1|FAM172A|RFX7|RABGAP1L|RNF216|PAK2|DYRK4|FOXP1|RASSF5|RPL3|KHDRBS2|ESRRB|AFF1|PPM1H|FBXL17|TOP2B|PLCB1|FAF1|DST|DSP|ASIC2|CUX2|RECQL|SMYD3|FTO|NR6A1|RPS6KA2|GZMA|ESR1|RPAP2|PPARD|PRDM4|PRDM5|ZNF423|NEIL3|ASCC3|EMC2|FBXO38|SUFU|RFC3|TENM2|MAPK10|AKAP13|FKTN|NCAM2|NEDD9|STAT3|ASPA|ZNF385B|FANCA|TCF25|DLC1|FGF14|AIMP2|CELF2|SCAF…
transmembrane receptor protein tyrosine kinase signaling pathway	Gene Ontology	GO:0007169	11	123	7.90291e-07	5.01341e-05	NEDD9|EPHB1|EPHA5|GFRA2|EPHA3|AHI1|NTRK2|NTRK3|PTPRG|MERTK|DOK5
regulation of membrane potential	Gene Ontology	GO:0042391	10	99	9.03168e-07	5.48926e-05	CNIH3|CAV3|HCN1|NEDD4|ASIC2|NEDD4L|GABRB1|GABRG3|GABRB3|RIMS1
lamellipodium	Gene Ontology	GO:0030027	13	185	1.03875e-06	6.01184e-05	NEDD9|FGD6|WASF1|PHACTR4|UNC5C|ROCK1|APBB2|ABLIM1|PLCE1|PTPRM|CDH2|PAK2|CTNNA3
perinuclear region of cytoplasm	Gene Ontology	GO:0048471	26	697	1.0804e-06	6.09224e-05	CDH13|DNM3|SCEL|EPHA5|MYO1B|STXBP1|PKP4|AKAP13|RAPGEF2|SEC31A|PREX1|NEDD4|NTRK2|DGKI|MAGI2|SYNJ2|FAF1|PRKN|AKAP6|EXOC6|TLK2|APP|SBF2|VTI1A|PTPRM|PAK2
presynaptic active zone	Gene Ontology	GO:0048786	7	39	1.30021e-06	7.19845e-05	ARHGAP44|APP|ADCY8|PPFIBP1|RIMS1|UNC13C|ERC2
SH3 domain binding	Gene Ontology	GO:0017124	11	131	1.40536e-06	7.5076e-05	RUFY1|DNAJC6|UVRAG|PRKN|DOCK4|KHDRBS2|CTTNBP2|CCDC6|SYNJ2|DENND1A|ELMO1
extracellular exosome	Gene Ontology	GO:0070062	52	2085	1.60875e-06	8.31625e-05	CDH13|PLCB1|KALRN|ANO6|MYO1B|STXBP1|PLCG2|EPHB1|LIFR|DNM3|CPQ|SORL1|B3GNT6|ATP2B2|NEBL|ADAMTS3|NEDD4|CPNE4|NAPG|FANCA|TOR1B|SCEL|C2|GCA|PRKCH|ARHGEF12|CLIC5|GRID1|SOD1|ARHGEF18|CD44|ATP8A1|DSP|NAPEPLD|NRG1|CUX2|MAN2A1|SND1|C19orf18|MVB12B|RPL3|CACNA2D1|MAN1A1|SEMA5A|C8A|APP|UBE2NL|PTPRG|NEDD4L|UTRN|SLC18A1|COL4A2
homophilic cell adhesion via plasma membrane adhesion molecules	Gene Ontology	GO:0007156	12	162	1.61136e-06	8.31625e-05	PCDH9|CDH13|CDH12|SDK1|CDH20|CDH18|CDH22|PCDH7|IGSF21|PTPRM|CDH2|CDH4
brain development	Gene Ontology	GO:0007420	14	231	2.09681e-06	0.000105798	PPP3CC|IMMP2L|WRN|UNC5C|CTTNBP2|CA10|PTPRG|GRIN2A|MACROD2|SYNJ2|PBX4|CDH2|CDH22|ADGRL3
intracellular receptor signaling pathway	Gene Ontology	GO:0030522	6	26	2.11944e-06	0.000105798	STAT3|NR6A1|RORA|AHRR|PPARD|ROR1
dendrite	Gene Ontology	GO:0030425	19	420	2.24109e-06	0.000110067	ARHGAP44|EPHB1|SLC4A10|HCN1|UNC5C|EPHA5|ADCY8|HTR4|NTRK2|TENM2|NSG2|TMEM108|MAGI2|HOMER1|GABRB1|DENND1A|PTPRK|KCNIP1|DNER
beta-catenin binding	Gene Ontology	GO:0008013	9	86	2.42884e-06	0.000117394	ESR1|PRKN|RORA|SUFU|LEF1|CDH2|PTPRK|ROR1|CTNNA3
regulation of ion transmembrane transport	Gene Ontology	GO:0034765	10	113	2.73387e-06	0.000130072	KCNJ3|CLIC5|NALCN|HCN1|NEDD4|KCNQ3|ASIC2|NEDD4L|CACNA1E|CACNA2D3
trans-Golgi network	Gene Ontology	GO:0005802	12	174	3.23018e-06	0.000149029	TRAPPC9|SORL1|SLC10A7|EIPR1|BIRC6|ATP8A1|CCDC91|SYT17|ATP11A|ATP8B4|NMNAT2|PRKD1
ATPase-coupled intramembrane lipid transporter activity	Gene Ontology	GO:0140326	5	15	3.40128e-06	0.00015354	ATP10A|ATP10B|ATP8A1|ATP11A|ATP8B4
positive regulation of peptidyl-serine phosphorylation	Gene Ontology	GO:0033138	9	90	3.42882e-06	0.00015354	APP|CD44|CALCR|NTRK2|NTRK3|LATS1|CAPRIN2|SMYD3|PRKD1
presynaptic membrane	Gene Ontology	GO:0042734	8	67	3.61585e-06	0.000159569	ERC2|KCTD8|NRXN1|GRIN2A|UNC13C|IGSF21|DENND1A|RIMS1
cardiac conduction	Gene Ontology	GO:0061337	7	47	3.95773e-06	0.000169736	KCNIP4|CACNA1D|CACNB4|ABCC9|CACNA2D3|CACNA2D1|KCNIP1
protein transport	Gene Ontology	GO:0015031	16	320	4.25827e-06	0.000177622	EXOC6|ASTN2|RUFY1|VPS35L|EHBP1|CCDC91|GOLT1B|LRP1B|VPS8|FRAS1|MVB12B|DENND1B|DENND1A|NBAS|STXBP5L|SLC15A5
Rho guanyl-nucleotide exchange factor activity	Gene Ontology	GO:0005089	7	48	4.48788e-06	0.00018467	ARHGEF12|FGD6|PREX1|ARHGEF18|KALRN|AKAP13|ARHGEF10L
chemical synaptic transmission	Gene Ontology	GO:0007268	14	248	4.56569e-06	0.000185367	GABRB3|EXOC4|GABRG3|CACNA1E|KCNQ3|NRXN1|ASIC2|HTR4|GRIN2A|UNC13C|HOMER1|GABRB1|SV2C|CACNB4
endocytosis	Gene Ontology	GO:0006897	12	182	4.98408e-06	0.000197098	GHR|RUFY1|APP|EHBP1|RABGAP1L|ST7|DNM3|DENND1B|DENND1A|CAV3|ENTHD1|DNER
cell-cell junction	Gene Ontology	GO:0005911	12	183	5.25355e-06	0.000205091	MAGI1|SDCCAG8|CDH18|APP|AHI1|PKP4|MAGI2|RAPGEF2|PTPRM|CDH2|PTPRK|ADGRL3
cytoskeleton	Gene Ontology	GO:0005856	18	406	5.38237e-06	0.00020746	OSBPL10|FGD6|KAZN|WASF1|ARHGEF18|ERC2|SGCD|PTPN21|ROCK1|STXBP1|UTRN|PKP4|CCDC6|MAP2K6|MACF1|CTNNA3|DYRK4|SYNJ2
guanyl-nucleotide exchange factor activity	Gene Ontology	GO:0005085	10	123	5.52291e-06	0.000210216	ARHGEF10L|FGD6|ARHGEF18|KALRN|VAV3|RALGPS1|MCF2L2|DOCK5|PLCE1|ELMO1
neuron cell-cell adhesion	Gene Ontology	GO:0007158	5	17	5.66283e-06	0.000212881	ASTN2|ASTN1|NRXN3|NRXN1|NCAM2
neuromuscular junction development	Gene Ontology	GO:0007528	6	32	6.07187e-06	0.000225474	KALRN|NEDD4|PPFIBP1|CACNB4|UTRN|UNC13C
zinc ion binding	Gene Ontology	GO:0008270	27	820	6.29587e-06	0.000230975	AGBL1|PRKN|ZFAND3|TLL1|SCAPER|NR6A1|ADAMTS3|ZNF385B|SOD1|RORA|UTRN|NRG1|C2|ZCCHC7|ESRRG|ARIH2|ESRRB|TLL2|NAPEPLD|PPARD|CA10|ROR1|TRPS1|ESR1|GRIN2A|NEIL3|SLC18A1
cell-cell junction assembly	Gene Ontology	GO:0007043	6	35	9.59036e-06	0.000335663	CDH12|CDH20|CDH18|CDH22|TLN2|PKP4
cellular response to nerve growth factor stimulus	Gene Ontology	GO:1990090	6	35	9.59036e-06	0.000335663	ACAP2|APP|NTRK2|NTRK3|MAGI2|RAPGEF2
microtubule	Gene Ontology	GO:0005874	15	305	1.01899e-05	0.000352594	DNAH2|STAU2|MACF1|KIF9|KIF6|EML6|KIF5C|RASSF5|DCLK2|DNAH1|TTLL11|DNM3|TPGS2|DLC1|MAPRE2
cell migration	Gene Ontology	GO:0016477	13	232	1.07287e-05	0.000367066	NEDD9|FHOD3|USH2A|CD44|EPHA3|DOCK5|ATRNL1|MERTK|TNS3|CDH2|PTPRK|ELMO1|ITGBL1
calcium-dependent cell-cell adhesion via plasma membrane cell adhesion molecules	Gene Ontology	GO:0016339	6	38	1.46013e-05	0.000488582	CDH13|CDH12|CDH20|CDH18|CDH22|CDH2
voltage-gated calcium channel activity	Gene Ontology	GO:0005245	6	38	1.46013e-05	0.000488582	CACNA1D|CACNA1E|CACNB4|CACNA2D3|CACHD1|CACNA2D1
cholesterol homeostasis	Gene Ontology	GO:0042632	8	84	1.66752e-05	0.000551912	LIPC|ABCG5|ABCG8|RORA|CYP39A1|TTC39B|CAV3|ROR1
cellular response to brain-derived neurotrophic factor stimulus	Gene Ontology	GO:1990416	4	10	1.92993e-05	0.000631898	EEF2K|TMEM108|WASF1|NTRK2
sensory perception of sound	Gene Ontology	GO:0007605	10	144	2.0045e-05	0.000649331	CLIC5|USH2A|SOD1|CACNA1D|GSDME|ASIC2|CEMIP|CNTN5|GABRB3|ATP2B2
calcium ion transmembrane transport	Gene Ontology	GO:0070588	9	115	2.15379e-05	0.000690345	SLC24A3|NALCN|ANO6|CACNA1D|CACNA1E|CACNB4|CACNA2D3|CACHD1|ATP2B2
synapse assembly	Gene Ontology	GO:0007416	7	63	2.26797e-05	0.000719371	SDK1|NRXN1|ADGRL3|DNM3|NRG1|CDH2|DNER
neuron projection development	Gene Ontology	GO:0031175	9	116	2.29635e-05	0.000720863	TMEM108|APP|NEDD4|ROCK1|ST7|RAPGEF2|PTPRM|PTPRK|FRY
endoplasmic reticulum membrane	Gene Ontology	GO:0005789	28	942	2.56919e-05	0.000798285	EPHX1|SAMD8|MBOAT1|SAR1B|PTGFRN|SEC31A|SORL1|CNIH3|SLC10A7|CYP2D6|MCTP1|COPG2|CYP39A1|NBAS|DST|ATP10A|ATP10B|AHRR|PIGT|ITPR2|STIMATE|ABHD4|RTCB|CREB3L2|AGPAT4|VTI1A|SLC18A1|CDKAL1
endosome	Gene Ontology	GO:0005768	14	293	2.70707e-05	0.000832629	SORL1|HTR4|RUFY1|BIRC6|APP|EHBP1|UVRAG|NSG2|ASTN2|ASTN1|VTI1A|VPS35L|ADCYAP1R1|ENTHD1
focal adhesion	Gene Ontology	GO:0005925	17	418	2.80586e-05	0.00085054	ITGBL1|NEDD9|CDH13|WASF1|PGM5|DST|TLN2|PPFIBP1|RPL3|CD44|TNS3|LPP|CDH2|DLC1|CAV3|XIRP2|MAPRE2
phospholipid translocation	Gene Ontology	GO:0045332	5	25	2.82927e-05	0.00085054	ATP10A|ATP10B|ATP8A1|ATP11A|ATP8B4
spindle pole	Gene Ontology	GO:0000922	9	121	3.13541e-05	0.000926924	NEDD9|POC1B|NEDD1|LATS1|PKP4|TTC28|BIRC6|CKAP2|FRY
regulation of multicellular organism growth	Gene Ontology	GO:0040014	5	27	3.91916e-05	0.00113656	APP|STAT3|GHR|FTO|SOD1
ATPase activity	Gene Ontology	GO:0016887	12	229	4.33289e-05	0.00124469	RFC3|KIF5C|MACF1|ABCG5|KIF9|KIF6|ATP8A1|AK5|ABCG8|ABCC9|TOR1B|WRN
synaptic transmission, glutamatergic	Gene Ontology	GO:0035249	5	28	4.57322e-05	0.00130145	CNIH3|GRID1|PRKN|UNC13C|GRID2
negative regulation of amyloid-beta formation	Gene Ontology	GO:1902430	4	14	5.67721e-05	0.00158597	SORL1|SPON1|ROCK1|NTRK2
apical part of cell	Gene Ontology	GO:0045177	7	74	5.86839e-05	0.00162448	ARHGEF18|NEDD1|APP|MYO1B|HOMER1|CDH2|DYNC2LI1
platelet activation	Gene Ontology	GO:0030168	8	102	6.07348e-05	0.0016661	PRKCH|NRG1|PLCG2|VAV3|ITPR2|DGKI|MERTK|DGKB
actin cytoskeleton organization	Gene Ontology	GO:0030036	10	166	6.2539e-05	0.00170028	PHACTR4|FGD6|WASF1|ARHGEF18|EHBP1|ROCK1|ARHGEF10L|DLC1|ELMO1|XIRP2
integral component of postsynaptic density membrane	Gene Ontology	GO:0099061	6	51	6.57299e-05	0.00177122	GRID1|GRID2|DCC|GRIN2A|LRRTM3|ADAM22
intracellular membrane-bounded organelle	Gene Ontology	GO:0043231	24	788	6.71342e-05	0.00178524	DYRK4|ATP11A|CPQ|ADCYAP1R1|CAV3|SEC31A|ATP2B2|CYP2D6|STAM2|ENTHD1|CYP39A1|RUFY1|ATP8A1|ASIC2|DENND1B|DENND1A|AHRR|OSBPL10|FHOD3|RTCB|DNAJC6|ANO10|VTI1A|PTPRK
neuromuscular junction	Gene Ontology	GO:0031594	7	76	6.86319e-05	0.00180136	APP|CAV3|UTRN|SPOCK1|NRG1|STXBP5L|UNC13C
protein phosphorylation	Gene Ontology	GO:0006468	17	451	6.92147e-05	0.00180136	PRKCH|RPS6KA2|MAP3K9|WNT11|SIK3|TLK2|KALRN|APP|ROCK1|STK31|LATS1|MAPK10|AKAP13|MERTK|BIRC6|PRKD1|PAK2
cellular response to cAMP	Gene Ontology	GO:0071320	6	53	7.99667e-05	0.00203366	EEF2K|AKAP6|HCN1|APP|RAPGEF2|ITPR2
actin cytoskeleton	Gene Ontology	GO:0015629	12	245	8.02135e-05	0.00203366	CLIC5|ACACA|WASF1|EPHA3|KALRN|MACF1|TLN2|MYO1B|ADCY8|ABLIM1|AKAP13|C2
cell surface	Gene Ontology	GO:0009986	20	598	8.08122e-05	0.00203366	SORL1|CAV3|FCRL3|APP|GHR|PLA2R1|CD44|ANO6|ADCYAP1R1|KCNQ3|NRXN1|NCAM1|CLMP|GRIN2A|UNC5C|NRG1|CDH2|PTPRK|PTGFRN|ITGBL1
identical protein binding	Gene Ontology	GO:0042802	36	1456	8.16819e-05	0.0020387	MYOM1|FOXP1|GHR|SDK1|USP4|AHI1|STXBP1|CD247|NCAM2|STAT3|USH2A|NAPEPLD|CCDC91|PPM1H|COP1|PIK3AP1|TOR1B|C2|CDH2|MAPRE2|PLCB1|ACACA|KIF9|RASSF5|SOD1|PRKN|CCDC6|GABRB3|ASPA|TLK2|HCN1|APP|ESR1|PTPRG|PTPRM|PRKD1
transmembrane receptor protein tyrosine kinase activity	Gene Ontology	GO:0004714	6	54	8.7951e-05	0.00217732	EPHB1|EPHA5|EPHA3|NTRK2|NTRK3|MERTK
growth cone	Gene Ontology	GO:0030426	9	140	9.07596e-05	0.00222873	PCDH9|EXOC6|PREX1|UNC5C|ERC2|APBB2|TENM2|UTRN|COPG2
paraxial mesoderm formation	Gene Ontology	GO:0048341	3	5	9.4425e-05	0.00230019	LEF1|EXOC4|WNT11
cell morphogenesis	Gene Ontology	GO:0000902	7	81	9.96381e-05	0.00240792	CDH12|CDH20|CDH18|CDH22|NRG1|FRY|SOX6
neuronal cell body	Gene Ontology	GO:0043025	15	376	0.000100628	0.0024127	SLC4A10|USH2A|SOD1|PDE1C|UNC5C|EPHA5|KIF5C|NRXN1|ASIC2|DGKI|VTI1A|RAPGEF2|DENND1A|PTPRK|DNER
magnesium ion binding	Gene Ontology	GO:0000287	11	214	0.000105324	0.00249672	RPS6KA2|SIK3|WRN|PGM5|ATP10B|ATP8A1|SUCLG2|LATS1|ATP11A|ATP10A|ATP8B4
positive regulation of neuron projection development	Gene Ontology	GO:0010976	8	111	0.000105773	0.00249672	EPHA3|NTRK2|NTRK3|CREB3L2|MAGI2|RAPGEF2|FBXO38|PRKD1
dystrophin-associated glycoprotein complex	Gene Ontology	GO:0016010	4	17	0.000107888	0.00252708	PGM5|SGCD|UTRN|CAV3
Rac GTPase binding	Gene Ontology	GO:0048365	6	57	0.000115773	0.00269105	ARHGAP44|WASF1|SOD1|SRGAP1|DOCK4|ELMO1
transmitter-gated ion channel activity involved in regulation of postsynaptic membrane potential	Gene Ontology	GO:1904315	5	35	0.000118261	0.00272806	GABRG3|GABRB1|GABRB3|GRID1|GRID2
Schaffer collateral - CA1 synapse	Gene Ontology	GO:0098685	7	84	0.000123149	0.00281946	STAT3|ADCY8|DCC|NRXN1|DGKI|DGKB|RNF216
myelination in peripheral nervous system	Gene Ontology	GO:0022011	4	18	0.000130605	0.00294587	NRG1|NTRK3|NTRK2|ADAM22
protein-containing complex	Gene Ontology	GO:0032991	20	623	0.000137214	0.003064	PLCB1|TRPS1|COP1|WASF1|LTBP1|ESR1|SOD1|RPL3|NRXN1|STXBP1|GOLT1B|INSC|CRYBG3|RAPGEF2|SNX31|C2|UTRN|DGKI|PAK2|MAGI2
negative regulation of cell death	Gene Ontology	GO:0060548	6	59	0.000137904	0.003064	PRKN|NPAS2|NTRK3|ADCYAP1R1|PRKD1|WNT11
regulation of potassium ion transmembrane transporter activity	Gene Ontology	GO:1901016	3	6	0.000140363	0.003064	NEDD4L|NEDD4|CACNA1D
ephrin receptor signaling pathway	Gene Ontology	GO:0048013	7	86	0.000141185	0.003064	EPHB1|KALRN|EPHA5|EPHA3|ROCK1|NTRK3|VAV3
PDZ domain binding	Gene Ontology	GO:0030165	7	86	0.000141185	0.003064	EXOC4|GRID2|PRKN|DOCK4|RAPGEF2|SYNJ2|ATP2B2
learning	Gene Ontology	GO:0007612	6	60	0.000150158	0.00321995	APP|ATP8A1|NRXN3|PRKN|NTRK2|NRXN1
ciliary basal body	Gene Ontology	GO:0036064	9	151	0.000156017	0.00332218	CCDC178|POC1B|SDCCAG8|NEDD1|USH2A|EVC|AHI1|TTLL11|DYNC2LI1
positive regulation of dendritic spine morphogenesis	Gene Ontology	GO:0061003	4	20	0.000186119	0.00393565	EEF2K|KALRN|CUX2|CAPRIN2
regulation of heart rate by cardiac conduction	Gene Ontology	GO:0086091	5	39	0.000187579	0.00393915	KCNJ3|CACNA2D1|CACNA1D|DSP|CTNNA3
GPI-linked ephrin receptor activity	Gene Ontology	GO:0005004	3	7	0.000198715	0.00411625	EPHA5|EPHA3|NTRK3
positive regulation of neurotrophin TRK receptor signaling pathway	Gene Ontology	GO:0051388	3	7	0.000198715	0.00411625	TMEM108|WASF1|NTRK3
protein serine/threonine kinase activity	Gene Ontology	GO:0004674	14	357	0.000201253	0.00414065	PRKCH|RPS6KA2|MAP3K9|SIK3|TLK2|KALRN|ROCK1|DCLK2|STK31|LATS1|MAP2K6|PRKD1|PAK2|DYRK4
activation of MAPK activity	Gene Ontology	GO:0000187	8	123	0.000205721	0.00420416	ETFA|GHR|SOD1|NTRK3|PLCE1|MAP2K6|NRG1|MAPK10
chloride channel activity	Gene Ontology	GO:0005254	6	64	0.000208051	0.00421343	CLIC5|GABRG3|ANO6|ANO3|GABRB1|GABRB3
endocytic recycling	Gene Ontology	GO:0032456	5	40	0.000208942	0.00421343	EIPR1|DENND1B|DENND1A|ACAP2|VPS35L
intracellular protein transport	Gene Ontology	GO:0006886	12	273	0.000210447	0.00421586	TBC1D8|STXBP1|SNX13|TBC1D22B|STAM2|RABGAP1L|NAPG|COPG2|SNX31|SAR1B|RIMS1|SEC31A
peptidyl-tyrosine phosphorylation	Gene Ontology	GO:0018108	8	124	0.000216711	0.00428497	EPHB1|EPHA5|EPHA3|NTRK2|NTRK3|MAP2K6|MERTK|DYRK4
small GTPase mediated signal transduction	Gene Ontology	GO:0007264	7	94	0.000235965	0.00463556	RUFY1|VAV3|RALGPS1|DOCK4|DOCK5|ARHGEF18|RAPGEF2
Z disc	Gene Ontology	GO:0030018	8	127	0.000252606	0.00493067	NEBL|PGM5|DST|CACNA1D|HOMER1|PDE4B|CAV3|XIRP2
response to drug	Gene Ontology	GO:0042493	12	280	0.000262596	0.00506079	STAT3|ABCG5|SOD1|ABCG8|VAV3|NPAS2|AHRR|GABRG3|GRIN2A|MAP2K6|PTPRM|ADCYAP1R1
calmodulin binding	Gene Ontology	GO:0005516	10	200	0.000265573	0.00506732	EEF2K|PLCB1|PPP3CC|SPATA17|PDE1C|ADCY8|MYO1B|KCNQ3|UNC13C|ATP2B2
microtubule organizing center	Gene Ontology	GO:0005815	7	96	0.000266263	0.00506732	CLIC5|BIRC6|EHBP1|LATS1|TTC28|FRY|MAPRE2
DNA-binding transcription factor activity	Gene Ontology	GO:0003700	19	607	0.000271766	0.00513993	KLF12|TRPS1|STAT3|ESRRB|ESR1|ZNF423|RFX7|NPAS2|RORA|ASIC2|POU6F2|PRDM5|PPARD|ROR1|TCF25|LEF1|SOX6|NCAM2|SOX5
multicellular organism development	Gene Ontology	GO:0007275	16	462	0.000281579	0.00524551	DPY19L2|EPHB1|ARIH2|CDH20|CDH18|EPHA5|EPHA3|TLL2|NTRK2|SPATA6|CDH12|CDH22|MERTK|SUFU|NTRK3|FSTL4
sodium ion transmembrane transport	Gene Ontology	GO:0035725	7	97	0.000282543	0.00524551	SLC4A10|NALCN|HCN1|ANO6|SLC24A3|ASIC2|ASIC5
regulation of focal adhesion assembly	Gene Ontology	GO:0051893	4	23	0.000298693	0.00524551	WDPCP|EPHA3|ROCK1|MACF1
Golgi to plasma membrane transport	Gene Ontology	GO:0006893	4	23	0.000298693	0.00524551	VPS35L|EXOC6|EXOC4|STXBP6
positive regulation of dendrite extension	Gene Ontology	GO:1903861	4	23	0.000298693	0.00524551	NEDD4L|SYT17|RIMS1|PRKN
transcription coactivator binding	Gene Ontology	GO:0001223	4	23	0.000298693	0.00524551	PPARD|ROR1|RORA|ESR1
steroid hormone mediated signaling pathway	Gene Ontology	GO:0043401	4	23	0.000298693	0.00524551	PPARD|ESRRG|LEF1|ESRRB
ionotropic glutamate receptor signaling pathway	Gene Ontology	GO:0035235	4	23	0.000298693	0.00524551	APP|GRIN2A|GRID1|GRID2
cAMP binding	Gene Ontology	GO:0030552	4	23	0.000298693	0.00524551	HCN1|PDE4B|PDE10A|RAPGEF2
chloride transmembrane transport	Gene Ontology	GO:1902476	7	98	0.000299613	0.00524551	CLIC5|GABRG3|ANO6|ANO10|ANO3|GABRB1|GABRB3
DNA-binding transcription factor activity, RNA polymerase II-specific	Gene Ontology	GO:0000981	24	874	0.000299743	0.00524551	FOXP1|SOX6|LEF1|NCAM2|SOX5|KLF12|STAT3|NR6A1|NPAS2|RORA|POU6F2|ESRRG|ESRRB|AHRR|CUX2|PBX4|ROR1|TRPS1|CREB3L2|ESR1|RFX7|PPARD|PRDM4|PRDM5
positive regulation of transcription by RNA polymerase II	Gene Ontology	GO:0045944	29	1159	0.00033087	0.00569208	CDH13|PRKN|CAPRIN2|SOX6|NCAM2|SOX5|KLF12|STAT3|NR6A1|NPAS2|RORA|POU6F2|ESRRG|ESRRB|AHI1|LDB2|PPARD|SMYD3|LEF1|AHRR|ROR1|CELA1|CREB3L2|ESR1|APP|PRDM4|WWOX|CKAP2|PRKD1
ion channel binding	Gene Ontology	GO:0044325	8	133	0.000339027	0.00579965	AKAP6|HOMER1|CAV3|NEDD4L|ABCC9|ITPR2|PDE4B|RIMS1
protein kinase A binding	Gene Ontology	GO:0051018	4	24	0.000345158	0.00587155	AKAP6|AKAP13|CRYBG3|WASF1
molecular adaptor activity	Gene Ontology	GO:0060090	6	71	0.000350389	0.00592742	AKAP6|AIMP2|PDE4DIP|AKAP13|MAGI1|CAV3
actin filament binding	Gene Ontology	GO:0051015	10	208	0.000357329	0.00595346	MYOM1|FHOD3|NEBL|MACF1|TLN2|MYO1B|UTRN|ABLIM1|XIRP2|CTNNA3
regulation of calcium ion import	Gene Ontology	GO:0090279	3	9	0.000357794	0.00595346	HOMER1|FCRL3|CAV3
negative regulation of sodium ion transmembrane transporter activity	Gene Ontology	GO:2000650	3	9	0.000357794	0.00595346	NEDD4L|NEDD4|HECW1
positive regulation of kinase activity	Gene Ontology	GO:0033674	6	72	0.000375755	0.00619679	EPHB1|EPHA5|EPHA3|NTRK2|NTRK3|MERTK
voltage-gated ion channel activity	Gene Ontology	GO:0005244	5	46	0.000378523	0.00619679	ANO6|CLIC5|KCNIP4|KCNIP1|NALCN
intercalated disc	Gene Ontology	GO:0014704	5	46	0.000378523	0.00619679	PGM5|AKAP6|CDH2|CAV3|DSP
retina layer formation	Gene Ontology	GO:0010842	4	25	0.000396573	0.00645757	SDK1|PTPRM|MEGF11|AHI1
heterophilic cell-cell adhesion via plasma membrane cell adhesion molecules	Gene Ontology	GO:0007157	5	47	0.000414663	0.00671622	TENM2|CDH2|CDH4|IGSF21|GRID2
transmembrane transport	Gene Ontology	GO:0055085	12	296	0.000424289	0.00683576	SLC35F4|SLC10A7|ABCG5|ABCG8|ANO6|ATP8A1|ANO10|ANO3|ABCC9|SLC18A1|SV2C|SLC15A5
cytoskeleton organization	Gene Ontology	GO:0007010	8	138	0.000428213	0.00686267	NEDD9|FGD6|PLCE1|DST|TLN2|FHOD3|ABLIM1|CCDC6
signaling receptor activity	Gene Ontology	GO:0038023	10	214	0.000442304	0.00699941	GRID1|GRID2|PLA2R1|NRXN3|NRXN1|GUCY1A1|GRIN2A|GFRA2|ADCYAP1R1|PKHD1L1
axoneme	Gene Ontology	GO:0005930	7	105	0.000443641	0.00699941	DNAH2|DNAH1|CCDC63|RSPH6A|SPAG16|WDPCP|DYNC2LI1
central nervous system development	Gene Ontology	GO:0007417	8	139	0.00044815	0.0070341	AHI1|PRKN|ASIC2|POU6F2|ADAM22|NPAS2|SOX6|DNER
regulation of glucose metabolic process	Gene Ontology	GO:0010906	4	26	0.000453232	0.00704304	LCMT1|ROR1|PRKN|RORA
chloride channel complex	Gene Ontology	GO:0034707	5	48	0.000453345	0.00704304	GABRG3|GABRB1|ANO6|CLIC5|GABRB3
regulation of actin cytoskeleton organization	Gene Ontology	GO:0032956	6	75	0.000460547	0.00705333	ARHGAP44|EPHA5|EPHA3|ROCK1|NRG1|DLC1
fascia adherens	Gene Ontology	GO:0005916	3	10	0.000460957	0.00705333	CDH2|DSP|CTNNA3
phospholipase C activity	Gene Ontology	GO:0004629	3	10	0.000460957	0.00705333	PLCG2|PLCE1|PLCB1
positive regulation of gene expression	Gene Ontology	GO:0010628	14	391	0.000484829	0.00738152	MYOM1|SLC24A3|STAT3|APP|CALCR|ROCK1|PRKN|NTRK2|NTRK3|CUX2|NRG1|LEF1|RIMS1|WNT11
caveola	Gene Ontology	GO:0005901	6	76	0.000491893	0.00745182	CDH13|ADCY8|AKAP6|ADCYAP1R1|DLC1|CAV3
cAMP-mediated signaling	Gene Ontology	GO:0019933	4	27	0.000515429	0.00776971	EPHA5|ADCYAP1R1|AKAP6|RAPGEF2
negative regulation of cell population proliferation	Gene Ontology	GO:0008285	14	394	0.000521259	0.00781888	CDH13|STAT3|PTPRK|APP|RASSF5|GSDME|RPS6KA2|SLIT3|MAGI2|RAPGEF2|FKTN|NRG1|AIMP2|DLC1
Rab GTPase binding	Gene Ontology	GO:0017137	8	143	0.000535573	0.00799421	TBC1D8|TBC1D22B|ACAP2|STXBP5L|RABGAP1L|DENND1B|DENND1A|RIMS1
positive regulation of MAPK cascade	Gene Ontology	GO:0043410	7	109	0.000547916	0.00810474	FCRL3|ROCK1|GSDME|NTRK2|NTRK3|DOK5|CDH2
retrograde axonal transport	Gene Ontology	GO:0008090	3	11	0.000581409	0.00851149	DST|TMEM108|SOD1
Golgi vesicle transport	Gene Ontology	GO:0048193	3	11	0.000581409	0.00851149	CUX2|SLC10A7|PRKD1
repressing transcription factor binding	Gene Ontology	GO:0070491	5	51	0.00058579	0.0085346	PRDM5|ESRRG|ESR1|NR6A1|ESRRB
enzyme binding	Gene Ontology	GO:0019899	13	353	0.000593584	0.00857684	PLCB1|PRKCH|PREX1|APP|ESR1|NEDD4|PRKN|AHRR|LDB2|PDE4DIP|PLCE1|WWOX|TOP2B
apoptotic process	Gene Ontology	GO:0006915	17	546	0.000594323	0.00857684	MAP3K9|GZMA|FAF1|UNC5C|ROCK1|RASSF5|DCC|ELMO1|PPARD|MAP2K6|BIRC6|CKAP2|AIMP2|RNF216|DLC1|PRKD1|PAK2
phosphatidylinositol binding	Gene Ontology	GO:0035091	6	80	0.000634219	0.00910941	SNX13|PHF12|ITPR2|SBF2|SNX29|SNX31
potassium channel activity	Gene Ontology	GO:0005267	4	29	0.000657633	0.00922808	HCN1|KCNIP4|ABCC9|KCNIP1
regulation of Rho protein signal transduction	Gene Ontology	GO:0035023	4	29	0.000657633	0.00922808	ARHGEF18|KALRN|DLC1|AKAP13
cellular response to hormone stimulus	Gene Ontology	GO:0032870	4	29	0.000657633	0.00922808	STAT3|SLIT3|GHR|SOCS2
positive regulation of cell migration	Gene Ontology	GO:0030335	10	227	0.00068488	0.00956633	NEDD9|CDH13|CEMIP|STAT3|SEMA5A|PREX1|ATP8A1|NTRK3|LEF1|WNT11
calcium-mediated signaling	Gene Ontology	GO:0019722	6	82	0.000716384	0.00983473	SGCD|RCAN2|PLCG2|GRIN2A|PLCE1|MCTP1
growth hormone receptor signaling pathway	Gene Ontology	GO:0060396	3	12	0.000720244	0.00983473	STAT3|GHR|SOCS2
gamma-catenin binding	Gene Ontology	GO:0045295	3	12	0.000720244	0.00983473	LEF1|CDH2|PTPRK
regulation of postsynaptic density assembly	Gene Ontology	GO:0099151	3	12	0.000720244	0.00983473	NTRK3|NRXN1|GRID2
transcription corepressor binding	Gene Ontology	GO:0001222	3	12	0.000720244	0.00983473	ROR1|PHF12|RORA
protein K48-linked ubiquitination	Gene Ontology	GO:0070936	5	54	0.000745316	0.0101316	NEDD4L|RNF216|FBXO38|ARIH2|PRKN
protein localization to plasma membrane	Gene Ontology	GO:0072659	8	152	0.000783158	0.0105987	CDH2|C2CD5|ROCK1|STXBP1|TTC7B|RAPGEF2|KCNIP4|CAV3
protein kinase binding	Gene Ontology	GO:0019901	15	461	0.000799922	0.0107777	STAT3|LRBA|GHR|ESR1|FAF1|UNC5C|PRKN|STXBP1|LATS1|UTRN|MAP2K6|SUFU|CDH2|PTPRK|MAPRE2
ligand-gated ion channel activity	Gene Ontology	GO:0015276	4	31	0.000825584	0.0110729	GABRB1|GRIN2A|GRID1|GRID2
extracellular matrix	Gene Ontology	GO:0031012	10	233	0.000829102	0.0110729	SPON1|LRRTM3|ADAMTS3|LTBP1|COL19A1|LRRTM4|COL4A2|COL23A1|ADAMTS18|WNT11
negative regulation of transcription by RNA polymerase II	Gene Ontology	GO:0000122	22	832	0.000853237	0.0113454	PHF12|PRKN|TENM2|MAPK10|SOX6|KLF12|STAT3|NR6A1|PRDM5|TCF25|AHRR|LDB2|PPARD|SUFU|LEF1|CELA1|TRPS1|ARID5B|ESR1|CUX2|NEDD4L|WWOX
presynaptic active zone cytoplasmic component	Gene Ontology	GO:0098831	3	13	0.000878511	0.011481	ERC2|RIMS1|UNC13C
startle response	Gene Ontology	GO:0001964	3	13	0.000878511	0.011481	CSMD1|GRIN2A|PRKN
GABA-gated chloride ion channel activity	Gene Ontology	GO:0022851	3	13	0.000878511	0.011481	GABRG3|GABRB1|GABRB3
negative regulation of protein localization to cell surface	Gene Ontology	GO:2000009	3	13	0.000878511	0.011481	NEDD4L|CAV3|ASTN2
regulation of postsynaptic membrane potential	Gene Ontology	GO:0060078	4	32	0.000919969	0.0119714	GABRG3|GABRB1|GRID1|FGF14
Rab guanyl-nucleotide exchange factor activity	Gene Ontology	GO:0017112	4	33	0.0010217	0.0131825	ETFA|DENND1B|DENND1A|SBF2
ATPase-coupled cation transmembrane transporter activity	Gene Ontology	GO:0019829	3	14	0.00105721	0.0135831	ATP2B2|ATP8A1|ABCC9
muscle organ development	Gene Ontology	GO:0007517	6	89	0.00107034	0.0136924	EVC|SGCD|UTRN|FKTN|SOX6|CAV3
potassium ion transmembrane transport	Gene Ontology	GO:0071805	7	123	0.0010747	0.0136924	NALCN|HCN1|KCNQ3|SLC24A3|ABCC9|KCNIP4|KCNIP1
peptidyl-serine phosphorylation	Gene Ontology	GO:0018105	8	161	0.00111538	0.0140926	PRKCH|TLK2|ROCK1|DCLK2|LATS1|DYRK4|PRKD1|PAK2
early endosome membrane	Gene Ontology	GO:0031901	8	161	0.00111538	0.0140926	SORL1|EPHB1|SNX13|RUFY1|STAM2|NAPEPLD|NTRK2|NSG2
cysteine-type endopeptidase inhibitor activity	Gene Ontology	GO:0004869	4	34	0.00113107	0.0142318	NRG1|BIRC6|COP1|SPOCK1
modulation of chemical synaptic transmission	Gene Ontology	GO:0050804	5	60	0.00115893	0.0144629	DGKB|STAT3|EPHB1|GRID1|GRID2
cartilage development	Gene Ontology	GO:0051216	5	60	0.00115893	0.0144629	CREB3L2|CD44|EVC|SOX6|SOX5
clathrin-coated vesicle	Gene Ontology	GO:0030136	5	61	0.00124162	0.015258	DENND1B|DENND1A|VTI1A|ASTN1|ASTN2
phospholipase binding	Gene Ontology	GO:0043274	3	15	0.0012573	0.015258	PLA2R1|STXBP1|PRKN
integral component of presynaptic active zone membrane	Gene Ontology	GO:0099059	3	15	0.0012573	0.015258	CDH2|CACNA1D|NRXN1
alpha-actinin binding	Gene Ontology	GO:0051393	3	15	0.0012573	0.015258	CACNA1D|MAGI1|XIRP2
negative regulation of endocytosis	Gene Ontology	GO:0045806	3	15	0.0012573	0.015258	MCTP1|EPHA3|PRKD1
nuclear chromatin	Gene Ontology	GO:0000790	23	915	0.00125772	0.015258	FOXP1|SOX6|NCAM2|SOX5|KLF12|STAT3|NR6A1|NPAS2|RORA|POU6F2|C2|PLCB1|ESRRG|ESRRB|AHRR|CUX2|PBX4|ROR1|TRPS1|ESR1|RFX7|PPARD|CREB3L2
cell projection	Gene Ontology	GO:0042995	7	127	0.00128153	0.0154852	CD44|KCTD8|MEGF10|NRXN1|MAGI1|SYNJ2|RIMS1
negative regulation of transcription, DNA-templated	Gene Ontology	GO:0045892	16	536	0.00130002	0.0156465	PLCB1|FOXP1|RBFOX2|PHF12|ARID5B|SOX6|LDB2|PRDM5|PPARD|BEND5|ZNF423|NRG1|LEF1|PTPRK|WNT11|SOX5
basement membrane	Gene Ontology	GO:0005604	6	93	0.00132533	0.0158259	FRAS1|USH2A|DST|ATRNL1|TINAG|SMOC1
positive regulation of calcineurin-NFAT signaling cascade	Gene Ontology	GO:0070886	3	16	0.00147969	0.0171971	NRG1|STIMATE|AKAP6
regulation of protein kinase B signaling	Gene Ontology	GO:0051896	3	16	0.00147969	0.0171971	CAV3|NTRK2|NTRK3
calcium-dependent protein kinase C activity	Gene Ontology	GO:0004698	3	16	0.00147969	0.0171971	PRKCH|PRKD1|PAK2
synaptic vesicle priming	Gene Ontology	GO:0016082	3	16	0.00147969	0.0171971	STXBP1|ERC2|UNC13C
glutamate receptor signaling pathway	Gene Ontology	GO:0007215	3	16	0.00147969	0.0171971	PLCB1|GRIN2A|GRID2
parallel fiber to Purkinje cell synapse	Gene Ontology	GO:0098688	3	16	0.00147969	0.0171971	KCNJ3|UNC13C|GRID2
membrane fusion	Gene Ontology	GO:0061025	4	37	0.00150808	0.0173943	NAPG|GCA|RIMS1|DNM3
chloride transport	Gene Ontology	GO:0006821	4	37	0.00150808	0.0173943	SLC4A10|ANO6|CLIC5|ANO10
SNARE binding	Gene Ontology	GO:0000149	5	64	0.00151588	0.0174184	STXBP1|NBAS|UVRAG|VTI1A|SYT17
synaptic vesicle	Gene Ontology	GO:0008021	7	133	0.00164872	0.0185939	APP|DGKI|GRIN2A|VTI1A|PDE4B|CTTNBP2|SV2C
G2/M transition of mitotic cell cycle	Gene Ontology	GO:0000086	7	133	0.00164872	0.0185939	LCMT1|PLCB1|SDCCAG8|NEDD1|LATS1|FBXL17|DLC1
RNA polymerase II cis-regulatory region sequence-specific DNA binding	Gene Ontology	GO:0000978	18	656	0.00166057	0.0186585	KLF12|STAT3|NR6A1|ESRRB|PPARD|APP|RFX7|NPAS2|RORA|PRDM4|PRDM5|CUX2|SMYD3|C2|LEF1|SOX6|ROR1|ESR1
transmembrane-ephrin receptor activity	Gene Ontology	GO:0005005	3	17	0.00172525	0.0187621	EPHA5|EPHB1|EPHA3
sterol transport	Gene Ontology	GO:0015918	3	17	0.00172525	0.0187621	OSBPL10|ABCG8|ABCG5
3'-5' DNA helicase activity	Gene Ontology	GO:0043138	3	17	0.00172525	0.0187621	ASCC3|WRN|RECQL
N-glycan processing	Gene Ontology	GO:0006491	3	17	0.00172525	0.0187621	MAN1A1|MAN2A1|ST8SIA2
intracellular calcium activated chloride channel activity	Gene Ontology	GO:0005229	3	17	0.00172525	0.0187621	ANO6|ANO10|ANO3
Ras GTPase binding	Gene Ontology	GO:0017016	3	17	0.00172525	0.0187621	PLCE1|DGKI|RASSF5
low-density lipoprotein particle binding	Gene Ontology	GO:0030169	3	17	0.00172525	0.0187621	SORL1|CDH13|LIPC
transmembrane receptor protein tyrosine phosphatase activity	Gene Ontology	GO:0005001	3	17	0.00172525	0.0187621	PTPRG|PTPRM|PTPRK
regulation of potassium ion transmembrane transport	Gene Ontology	GO:1901379	3	17	0.00172525	0.0187621	KCNIP4|CACNA1D|KCNIP1
microtubule motor activity	Gene Ontology	GO:0003777	5	67	0.00183228	0.0197847	KIF6|DNAH2|DNAH1|KIF5C|KIF9
post-embryonic development	Gene Ontology	GO:0009791	5	67	0.00183228	0.0197847	CHST11|SLC4A10|SOX6|ARID5B|CELA1
oxidoreductase activity	Gene Ontology	GO:0016491	7	137	0.00193569	0.0205933	ETFA|CYP2D6|TECRL|AHRR|OXR1|WWOX|SLC18A1
centrosome	Gene Ontology	GO:0005813	15	506	0.00193951	0.0205933	POC1B|SDCCAG8|WRN|CEP120|UVRAG|AHI1|AK5|PDE4DIP|DYNC2LI1|CAPRIN2|NEDD1|CKAP2|PDE4B|DLC1|PAK2
synaptic vesicle membrane	Gene Ontology	GO:0030672	5	68	0.00194774	0.0205933	SYNPR|SLC18A1|SV2C|MCTP1|UNC13C
ATP-dependent microtubule motor activity, minus-end-directed	Gene Ontology	GO:0008569	3	18	0.00199481	0.020731	DNAH2|DNAH1|DYNC2LI1
exocyst	Gene Ontology	GO:0000145	3	18	0.00199481	0.020731	EXOC6|EXOC4|STXBP6
retinal ganglion cell axon guidance	Gene Ontology	GO:0031290	3	18	0.00199481	0.020731	PTPRM|EPHB1|SLIT3
MAP kinase kinase activity	Gene Ontology	GO:0004708	3	18	0.00199481	0.020731	MAP3K9|MAPK10|MAP2K6
negative regulation of neuron apoptotic process	Gene Ontology	GO:0043524	7	138	0.00201313	0.0208503	SOD1|PRKN|NTRK2|ROCK1|STXBP1|OXR1|GABRB3
stress fiber	Gene Ontology	GO:0001725	5	69	0.00206843	0.0213504	PGM5|ABLIM1|NEBL|XIRP2|LPP
cation transmembrane transport	Gene Ontology	GO:0098655	4	41	0.00213602	0.0218261	ATP8A1|SLC41A2|ABCC9|ANO10
SH2 domain binding	Gene Ontology	GO:0042169	4	41	0.00213602	0.0218261	RUFY1|PAG1|DLC1|KHDRBS2
potassium channel regulator activity	Gene Ontology	GO:0015459	4	41	0.00213602	0.0218261	NEDD4L|KCNIP4|ABCC9|KCNIP1
late endosome	Gene Ontology	GO:0005770	7	140	0.00217519	0.022152	ASTN2|UVRAG|MVB12B|NSG2|MAGI2|RAPGEF2|NMNAT2
cerebral cortex development	Gene Ontology	GO:0021987	5	70	0.00219448	0.0222	TRAPPC9|CEP120|CDH2|NTRK2|PLCB1
positive regulation of protein binding	Gene Ontology	GO:0032092	5	70	0.00219448	0.0222	APP|SPON1|CAPRIN2|PRKN|RAPGEF2
GABA-A receptor complex	Gene Ontology	GO:1902711	3	19	0.00228915	0.0229292	GABRG3|GABRB1|GABRB3
regulation of protein kinase activity	Gene Ontology	GO:0045859	3	19	0.00228915	0.0229292	FAF1|PLCE1|SOD1
GABA-A receptor activity	Gene Ontology	GO:0004890	3	19	0.00228915	0.0229292	GABRG3|GABRB1|GABRB3
clathrin binding	Gene Ontology	GO:0030276	4	42	0.00231734	0.0231355	DNAJC6|SYT17|ENTHD1|DNER
metalloendopeptidase activity	Gene Ontology	GO:0004222	6	106	0.00248209	0.0246187	TLL1|TLL2|ADAMTS3|ADAM32|ADAM22|ADAMTS18
cytoplasmic vesicle membrane	Gene Ontology	GO:0030659	7	144	0.00252937	0.0250063	C2CD5|ATP10B|ITPR2|NSG2|GRIN2A|NMNAT2|GABRB3
positive regulation of protein catabolic process	Gene Ontology	GO:0045732	5	73	0.00260621	0.025301	SORL1|NEDD4L|NEDD4|HECW1|PRKN
positive regulation of CREB transcription factor activity	Gene Ontology	GO:0032793	3	20	0.00260904	0.025301	EPHA5|ADCY8|PRKD1
superoxide metabolic process	Gene Ontology	GO:0006801	3	20	0.00260904	0.025301	SOD1|IMMP2L|PREX1
temperature homeostasis	Gene Ontology	GO:0001659	3	20	0.00260904	0.025301	STAT3|NAPEPLD|FTO
sarcoplasmic reticulum	Gene Ontology	GO:0016529	4	44	0.00271124	0.0259614	ITPR2|CACNA2D1|SGCD|AKAP6
protein K63-linked ubiquitination	Gene Ontology	GO:0070534	4	44	0.00271124	0.0259614	UBE2NL|NEDD4|ARIH2|PRKN
cornified envelope	Gene Ontology	GO:0001533	4	44	0.00271124	0.0259614	SCEL|PKP4|KAZN|DSP
negative regulation of cell adhesion	Gene Ontology	GO:0007162	4	44	0.00271124	0.0259614	NRG1|CDH13|SEMA5A|ADAM22
presynapse	Gene Ontology	GO:0098793	6	109	0.0028324	0.0262347	DNAJC6|PRKN|SYT17|DNM3|SYNJ2|ATP2B2
neurogenesis	Gene Ontology	GO:0022008	4	45	0.00292438	0.0262347	CEP120|GRIN2A|SPOCK1|EPHB1
calcium activated galactosylceramide scrambling	Gene Ontology	GO:0061591	2	5	0.00295119	0.0262347	ANO6|ANO3
brain-derived neurotrophic factor receptor signaling pathway	Gene Ontology	GO:0031547	2	5	0.00295119	0.0262347	NTRK2|RAPGEF2
stereocilium membrane	Gene Ontology	GO:0060171	2	5	0.00295119	0.0262347	VEZT|USH2A
calcium activated phosphatidylcholine scrambling	Gene Ontology	GO:0061590	2	5	0.00295119	0.0262347	ANO6|ANO3
anterior/posterior axon guidance	Gene Ontology	GO:0033564	2	5	0.00295119	0.0262347	UNC5C|DCC
presynaptic dense core vesicle exocytosis	Gene Ontology	GO:0099525	2	5	0.00295119	0.0262347	STXBP1|UNC13C
positive regulation of synaptic vesicle clustering	Gene Ontology	GO:2000809	2	5	0.00295119	0.0262347	CDH2|MAGI2
neuroligin family protein binding	Gene Ontology	GO:0097109	2	5	0.00295119	0.0262347	NRXN3|NRXN1
activation of store-operated calcium channel activity	Gene Ontology	GO:0032237	2	5	0.00295119	0.0262347	PLCG2|STIMATE
radial glial cell differentiation	Gene Ontology	GO:0060019	2	5	0.00295119	0.0262347	CDH2|STAT3
stereocilium bundle	Gene Ontology	GO:0032421	2	5	0.00295119	0.0262347	DOCK4|USH2A
estrogen receptor activity	Gene Ontology	GO:0030284	2	5	0.00295119	0.0262347	LEF1|ESR1
positive regulation of high voltage-gated calcium channel activity	Gene Ontology	GO:1901843	2	5	0.00295119	0.0262347	CACNA2D1|FGF14
inhibition of cysteine-type endopeptidase activity	Gene Ontology	GO:0097340	2	5	0.00295119	0.0262347	CAST|COP1
beta-1 adrenergic receptor binding	Gene Ontology	GO:0031697	2	5	0.00295119	0.0262347	MAGI2|RAPGEF2
intermediate filament cytoskeleton organization	Gene Ontology	GO:0045104	3	21	0.00295517	0.0262347	DST|MACF1|DSP
Rac guanyl-nucleotide exchange factor activity	Gene Ontology	GO:0030676	3	21	0.00295517	0.0262347	VAV3|DOCK4|PREX1
cardiac muscle cell differentiation	Gene Ontology	GO:0055007	3	21	0.00295517	0.0262347	NRG1|SOX6|AKAP13
regulation of smoothened signaling pathway	Gene Ontology	GO:0008589	3	21	0.00295517	0.0262347	ROR1|RORA|FBXL17
regulation of dendrite morphogenesis	Gene Ontology	GO:0048814	3	21	0.00295517	0.0262347	NEDD4L|NEDD4|HECW1
protein dephosphorylation	Gene Ontology	GO:0006470	7	149	0.0030326	0.0268438	PTPN21|PPM1H|PTPRG|PPP2R5E|PTPRM|PPP3CC|PTPRK
regulation of cilium assembly	Gene Ontology	GO:1902017	4	46	0.00314869	0.0276304	TBC1D8|TBC1D22B|DYNC2LI1|SDCCAG8
ciliary tip	Gene Ontology	GO:0097542	4	46	0.00314869	0.0276304	IFT43|DYNC2LI1|DLC1|SUFU
GTP-Rho binding	Gene Ontology	GO:0017049	3	22	0.00332822	0.0290385	ROCK1|PAK2|STXBP6
steroid hormone receptor activity	Gene Ontology	GO:0003707	3	22	0.00332822	0.0290385	ESRRG|PPARD|ESRRB
inositol phosphate metabolic process	Gene Ontology	GO:0043647	4	47	0.00338444	0.0294204	PLCG2|PLCE1|INPP4B|PLCB1
cilium assembly	Gene Ontology	GO:0060271	8	194	0.00339132	0.0294204	IFT43|POC1B|AHI1|SPAG16|ABLIM1|WDPCP|DLC1|ASAP1
ubiquitin binding	Gene Ontology	GO:0043130	5	79	0.00359324	0.0309956	FAF1|MVB12B|USP25|NEDD4|PRKN
phosphatidic acid biosynthetic process	Gene Ontology	GO:0006654	4	48	0.00363193	0.0311527	DGKB|LIPC|AGPAT4|ABHD4
adult locomotory behavior	Gene Ontology	GO:0008344	4	48	0.00363193	0.0311527	KALRN|APP|PRKN|ADAM22
negative regulation of cell migration	Gene Ontology	GO:0030336	6	115	0.00364244	0.0311551	DLC1|SRGAP1|PTPRK|MAGI2|MCTP1|WNT11
Rac protein signal transduction	Gene Ontology	GO:0016601	3	23	0.00372883	0.0315807	CDH13|ELMO1|WASF1
regulation of Wnt signaling pathway	Gene Ontology	GO:0030111	3	23	0.00372883	0.0315807	APP|LEF1|ESR1
microtubule plus-end	Gene Ontology	GO:0035371	3	23	0.00372883	0.0315807	DST|NCKAP5|MAPRE2
bundle of His cell-Purkinje myocyte adhesion involved in cell communication	Gene Ontology	GO:0086073	2	6	0.00390344	0.0316116	DSP|CTNNA3
pyramidal neuron development	Gene Ontology	GO:0021860	2	6	0.00390344	0.0316116	SLC4A10|DCLK2
ATP-binding cassette (ABC) transporter complex	Gene Ontology	GO:0043190	2	6	0.00390344	0.0316116	ABCG8|ABCG5
cerebellar granule cell precursor proliferation	Gene Ontology	GO:0021930	2	6	0.00390344	0.0316116	ROR1|RORA
regulation of extrinsic apoptotic signaling pathway	Gene Ontology	GO:2001236	2	6	0.00390344	0.0316116	ETFA|DEPTOR
negative regulation of dendritic spine development	Gene Ontology	GO:0061000	2	6	0.00390344	0.0316116	FSTL4|ASAP1
positive regulation of myoblast proliferation	Gene Ontology	GO:2000288	2	6	0.00390344	0.0316116	PPARD|MEGF10
mechanoreceptor differentiation	Gene Ontology	GO:0042490	2	6	0.00390344	0.0316116	NTRK2|NTRK3
four-way junction helicase activity	Gene Ontology	GO:0009378	2	6	0.00390344	0.0316116	WRN|RECQL
netrin receptor activity	Gene Ontology	GO:0005042	2	6	0.00390344	0.0316116	UNC5C|DCC
regulation of transcription involved in cell fate commitment	Gene Ontology	GO:0060850	2	6	0.00390344	0.0316116	ROR1|RORA
stereocilia ankle link complex	Gene Ontology	GO:0002142	2	6	0.00390344	0.0316116	VEZT|USH2A
positive regulation of endocytic recycling	Gene Ontology	GO:2001137	2	6	0.00390344	0.0316116	EIPR1|SORL1
positive regulation of long-term synaptic depression	Gene Ontology	GO:1900454	2	6	0.00390344	0.0316116	ADCY8|GRID2
ionotropic glutamate receptor activity	Gene Ontology	GO:0004970	2	6	0.00390344	0.0316116	GRID1|GRID2
microtubule-based movement	Gene Ontology	GO:0007018	5	81	0.00397479	0.0321041	KIF6|DNAH2|DNAH1|KIF5C|KIF9
positive regulation of receptor internalization	Gene Ontology	GO:0002092	3	24	0.0041576	0.0332723	PLCG2|AHI1|MAGI2
phospholipid biosynthetic process	Gene Ontology	GO:0008654	3	24	0.0041576	0.0332723	MBOAT1|AGPAT4|PPARD
desmosome	Gene Ontology	GO:0030057	3	24	0.0041576	0.0332723	PKP4|KAZN|DSP
regulation of synaptic plasticity	Gene Ontology	GO:0048167	4	50	0.00416314	0.0332723	GRIN2A|RIMS1|RAPGEF2|FGF14
phosphatidylinositol-4,5-bisphosphate binding	Gene Ontology	GO:0005546	5	83	0.00438445	0.0347673	PLCB1|STXBP6|GSDME|ASAP1|MYO1B
regulation of protein stability	Gene Ontology	GO:0031647	5	83	0.00438445	0.0347673	NEDD4L|INSC|USP4|PRKD1|PRKN
transcription initiation from RNA polymerase II promoter	Gene Ontology	GO:0006367	7	160	0.00440662	0.0348524	ESRRG|NR6A1|ESR1|ESRRB|RORA|PPARD|ROR1
social behavior	Gene Ontology	GO:0035176	4	51	0.0044474	0.0349029	KALRN|GRID1|NRXN3|NRXN1
neurotransmitter secretion	Gene Ontology	GO:0007269	4	51	0.0044474	0.0349029	STXBP1|DGKI|RIMS1|NRXN1
positive regulation of transcription, DNA-templated	Gene Ontology	GO:0045893	15	556	0.00454316	0.0355628	PLCB1|ESRRG|STAT3|ESRRB|ESR1|NPAS2|RORA|SUPT3H|CREB3L2|PPARD|ROR1|PBX4|LEF1|WNT11|ZNF423
spindle midzone	Gene Ontology	GO:0051233	3	25	0.00461509	0.035941	APP|PKP4|MAPRE2
dynein complex	Gene Ontology	GO:0030286	3	25	0.00461509	0.035941	DNAH2|DNAH1|DLC1
visual perception	Gene Ontology	GO:0007601	8	206	0.00479078	0.0372141	SLC4A10|CLIC5|USH2A|CRYBG3|POU6F2|ABLIM1|OPN5|RIMS1
locomotory behavior	Gene Ontology	GO:0007626	5	85	0.00482332	0.0373716	NRG1|ASTN1|ADCY8|APP|SOD1
negative regulation of collateral sprouting	Gene Ontology	GO:0048671	2	7	0.00497861	0.0377111	FSTL4|DCC
coumarin metabolic process	Gene Ontology	GO:0009804	2	7	0.00497861	0.0377111	CYP2D6|AHRR
relaxation of vascular associated smooth muscle	Gene Ontology	GO:0060087	2	7	0.00497861	0.0377111	GUCY1A1|SOD1
regulation of cell junction assembly	Gene Ontology	GO:1901888	2	7	0.00497861	0.0377111	ROCK1|RAPGEF2
oxysterol binding	Gene Ontology	GO:0008142	2	7	0.00497861	0.0377111	ROR1|RORA
regulation of SNARE complex assembly	Gene Ontology	GO:0035542	2	7	0.00497861	0.0377111	STXBP1|STXBP6
maternal process involved in parturition	Gene Ontology	GO:0060137	2	7	0.00497861	0.0377111	KALRN|AHRR
modulation of excitatory postsynaptic potential	Gene Ontology	GO:0098815	2	7	0.00497861	0.0377111	APP|TMEM108
cellular response to hydroperoxide	Gene Ontology	GO:0071447	2	7	0.00497861	0.0377111	OXR1|PRKD1
positive regulation of phosphatidylinositol 3-kinase signaling	Gene Ontology	GO:0014068	5	86	0.00505405	0.037909	PPARD|NEDD4|NTRK2|PIK3AP1|NTRK3
cortical actin cytoskeleton	Gene Ontology	GO:0030864	4	53	0.00505454	0.037909	UTRN|CDH2|DLC1|AKAP13
ER to Golgi transport vesicle membrane	Gene Ontology	GO:0012507	4	53	0.00505454	0.037909	CNIH3|VTI1A|SAR1B|SEC31A
phosphatidylinositol phospholipase C activity	Gene Ontology	GO:0004435	3	26	0.00510184	0.0379831	PLCG2|PLCE1|PLCB1
positive regulation of excitatory postsynaptic potential	Gene Ontology	GO:2000463	3	26	0.00510184	0.0379831	CUX2|RIMS1|NRXN1
syntaxin-1 binding	Gene Ontology	GO:0017075	3	26	0.00510184	0.0379831	STXBP1|SYNPR|UNC13C
apical plasma membrane	Gene Ontology	GO:0016324	11	354	0.00532484	0.0395467	SLC4A10|CLIC5|ABCG5|USH2A|ABCG8|CD44|ADCY8|ARHGEF18|RAPGEF2|WDPCP|CDH2
negative regulation of cell growth	Gene Ontology	GO:0030308	6	125	0.00535779	0.0396946	APBB2|PPARD|CAPRIN2|NRG1|SLIT3|WNT11
terminal bouton	Gene Ontology	GO:0043195	4	54	0.00537791	0.039747	SLC18A1|NTRK2|USH2A|UNC13C
transmembrane transporter activity	Gene Ontology	GO:0022857	5	88	0.00553877	0.0408367	SLC35F4|SLC18A1|ATP8A1|ABCC9|SV2C
dynein light intermediate chain binding	Gene Ontology	GO:0051959	3	27	0.00561835	0.0411247	DNAH2|DNAH1|DLC1
gamma-aminobutyric acid signaling pathway	Gene Ontology	GO:0007214	3	27	0.00561835	0.0411247	GABRG3|GABRB1|GABRB3
protein localization to cell surface	Gene Ontology	GO:0034394	3	27	0.00561835	0.0411247	USP4|PTPRK|WNT11
structural molecule activity	Gene Ontology	GO:0005198	7	168	0.00566881	0.0413945	PGM5|DST|MACF1|TLN2|DSP|COPG2|SEC31A
recycling endosome	Gene Ontology	GO:0055037	6	127	0.00576155	0.0419711	SORL1|ARHGAP44|APP|ST8SIA2|ATP11A|MCTP1
wound healing	Gene Ontology	GO:0042060	5	89	0.00579304	0.0419995	NRG1|DST|MACF1|PPARD|DSP
calcium-dependent phospholipid binding	Gene Ontology	GO:0005544	4	56	0.00606553	0.0425274	MCTP1|SYT17|C2CD5|CPNE4
cellular response to transforming growth factor beta stimulus	Gene Ontology	GO:0071560	4	56	0.00606553	0.0425274	WWOX|SOX6|COL4A2|SOX5
Rho protein signal transduction	Gene Ontology	GO:0007266	4	56	0.00606553	0.0425274	PHACTR4|CDH13|ARHGEF12|ROCK1
triglyceride homeostasis	Gene Ontology	GO:0070328	3	28	0.00616509	0.0425274	LIPC|ROR1|RORA
regulation of protein autophosphorylation	Gene Ontology	GO:0031952	2	8	0.00617358	0.0425274	EEF2K|PPP2R5E
ADP-ribosylation factor binding	Gene Ontology	GO:0030306	2	8	0.00617358	0.0425274	SORL1|ADCYAP1R1
cellular response to histamine	Gene Ontology	GO:0071420	2	8	0.00617358	0.0425274	GABRB1|GABRB3
sodium channel inhibitor activity	Gene Ontology	GO:0019871	2	8	0.00617358	0.0425274	NEDD4L|NEDD4
regulation of organ growth	Gene Ontology	GO:0046620	2	8	0.00617358	0.0425274	LATS1|SOD1
negative regulation of potassium ion transmembrane transporter activity	Gene Ontology	GO:1901017	2	8	0.00617358	0.0425274	NEDD4L|CAV3
bubble DNA binding	Gene Ontology	GO:0000405	2	8	0.00617358	0.0425274	WRN|NEIL3
N-acylphosphatidylethanolamine metabolic process	Gene Ontology	GO:0070292	2	8	0.00617358	0.0425274	NAPEPLD|ABHD4
potassium channel inhibitor activity	Gene Ontology	GO:0019870	2	8	0.00617358	0.0425274	NEDD4L|CAV3
protein localization to cell-cell junction	Gene Ontology	GO:0150105	2	8	0.00617358	0.0425274	ARHGEF18|DSP
astrocyte differentiation	Gene Ontology	GO:0048708	2	8	0.00617358	0.0425274	SOX6|STAT3
homotypic cell-cell adhesion	Gene Ontology	GO:0034109	2	8	0.00617358	0.0425274	MEGF10|MEGF11
hydrogen peroxide biosynthetic process	Gene Ontology	GO:0050665	2	8	0.00617358	0.0425274	SOD1|AHRR
positive regulation of circadian rhythm	Gene Ontology	GO:0042753	2	8	0.00617358	0.0425274	ROR1|RORA
positive regulation of B cell receptor signaling pathway	Gene Ontology	GO:0050861	2	8	0.00617358	0.0425274	PRKCH|FOXP1
protein-containing complex assembly	Gene Ontology	GO:0065003	6	129	0.00618708	0.0425274	MAGI1|AIMP2|NAPG|FANCA|RIMS1|WASF1
xenobiotic metabolic process	Gene Ontology	GO:0006805	5	91	0.00632602	0.0433845	EPHX1|ROR1|RORA|CYP2D6|AHRR
carbohydrate binding	Gene Ontology	GO:0030246	7	172	0.00639293	0.0437449	GALNT17|GALNT10|PLA2R1|CRYBG3|ATRNL1|MAN2A1|ADGRL3
axon cytoplasm	Gene Ontology	GO:1904115	4	57	0.00643024	0.0438033	DST|KIF5C|TMEM108|SOD1
vesicle	Gene Ontology	GO:0031982	7	173	0.00658425	0.0447523	KIF9|DNAJC6|MYO1B|NRXN1|WDFY2|MVB12B|CAV3
actin binding	Gene Ontology	GO:0003779	9	266	0.0067195	0.0455699	PHACTR4|WASF1|TLN2|DST|MACF1|ADCY8|PRKN|UTRN|ABLIM1
regulation of cell motility	Gene Ontology	GO:2000145	3	29	0.0067425	0.0456243	NRG1|ROCK1|PAK2
clathrin-coated pit	Gene Ontology	GO:0005905	4	58	0.00680921	0.0459735	APP|ST7|ADCY8|CEMIP
exocytosis	Gene Ontology	GO:0006887	5	93	0.0068925	0.0463304	ARHGAP44|EXOC6|STXBP5L|EXOC4|STXBP6
postsynapse	Gene Ontology	GO:0098794	5	93	0.0068925	0.0463304	STXBP1|SLC4A10|GABRG3|WASF1|PLCB1
tubulin binding	Gene Ontology	GO:0015631	4	59	0.00720266	0.0481387	UNC5C|TTLL11|PRKN|AGBL1
rough endoplasmic reticulum	Gene Ontology	GO:0005791	4	59	0.00720266	0.0481387	EPHA5|ADCYAP1R1|APP|CDKAL1
collagen-containing extracellular matrix	Gene Ontology	GO:0062023	11	370	0.00725236	0.0481387	CDH13|FRAS1|LTBP1|ADAMTS3|COL19A1|SPON1|COL4A2|COL23A1|NRG1|CDH2|NCAM1
regulation of synaptic transmission, glutamatergic	Gene Ontology	GO:0051966	3	30	0.00735099	0.0481387	HOMER1|CDH2|DGKI
adipose tissue development	Gene Ontology	GO:0060612	3	30	0.00735099	0.0481387	PPARD|ARID5B|FTO
glutamate secretion	Gene Ontology	GO:0014047	3	30	0.00735099	0.0481387	STXBP1|RIMS1|NTRK2
dynein intermediate chain binding	Gene Ontology	GO:0045505	3	30	0.00735099	0.0481387	DNAH2|DNAH1|DLC1
protein tyrosine kinase binding	Gene Ontology	GO:1990782	3	30	0.00735099	0.0481387	NEDD9|CD247|FCRL3
leading edge membrane	Gene Ontology	GO:0031256	2	9	0.00748531	0.0481387	ARHGAP44|PTPRK
myoblast migration	Gene Ontology	GO:0051451	2	9	0.00748531	0.0481387	MEGF10|ROCK1
apoptotic process involved in development	Gene Ontology	GO:1902742	2	9	0.00748531	0.0481387	XKR6|MEGF10
postsynaptic modulation of chemical synaptic transmission	Gene Ontology	GO:0099170	2	9	0.00748531	0.0481387	PLCB1|DCC
negative regulation of mitochondrial fusion	Gene Ontology	GO:0010637	2	9	0.00748531	0.0481387	SLC18A1|PRKN
cellular response to manganese ion	Gene Ontology	GO:0071287	2	9	0.00748531	0.0481387	APP|PRKN
neuronal action potential propagation	Gene Ontology	GO:0019227	2	9	0.00748531	0.0481387	NTRK2|NTRK3
postsynapse to nucleus signaling pathway	Gene Ontology	GO:0099527	2	9	0.00748531	0.0481387	NRG1|STAT3
viral budding	Gene Ontology	GO:0046755	2	9	0.00748531	0.0481387	MVB12B|NEDD4
negative regulation of cholesterol storage	Gene Ontology	GO:0010887	2	9	0.00748531	0.0481387	TTC39B|PPARD
cAMP catabolic process	Gene Ontology	GO:0006198	2	9	0.00748531	0.0481387	PDE4B|PDE10A
protein kinase C activity	Gene Ontology	GO:0004697	2	9	0.00748531	0.0481387	PRKCH|PRKD1
centriolar satellite	Gene Ontology	GO:0034451	5	95	0.00749352	0.0481387	IFT43|AK5|SDCCAG8|C2CD5|DLGAP5
sperm flagellum	Gene Ontology	GO:0036126	4	60	0.00761081	0.0484831	DNAH2|DNAH1|RSPH6A|SPAG16
cytoplasmic microtubule	Gene Ontology	GO:0005881	4	60	0.00761081	0.0484831	CKAP2|CLMP|DYNC2LI1|MAPRE2
syntaxin binding	Gene Ontology	GO:0019905	4	60	0.00761081	0.0484831	NAPG|STXBP1|SYT17|STXBP5L
neutrophil degranulation	Gene Ontology	GO:0043312	13	482	0.0079504	0.0504822	GCA|GLIPR1|CD44|ANO6|ATP8A1|ROCK1|DSP|ATP11A|VPS35L|SLC18A1|DLC1|ATP8B4|DERA
receptor signaling pathway via JAK-STAT	Gene Ontology	GO:0007259	3	31	0.00799094	0.0504822	STAT3|GHR|SOCS2
Flemming body	Gene Ontology	GO:0090543	3	31	0.00799094	0.0504822	BIRC6|EXOC6|EXOC4
biological_process	Gene Ontology	GO:0008150	15	594	0.00801711	0.0505426	ANKRD45|TMEM108|LRBA|DIP2C|CRYBG3|LPP|XIRP2|PLEKHA5|PTCHD4|CCDC6|CDKAL1|ACOXL|C19orf18|NCKAP5|TMEM132C
response to wounding	Gene Ontology	GO:0009611	4	61	0.00803388	0.0505437	CREB3L2|DST|GRIN2A|AHRR
extracellular matrix structural constituent	Gene Ontology	GO:0005201	6	137	0.00811983	0.0507297	SPON1|FRAS1|LTBP1|COL19A1|COL4A2|COL23A1
sarcolemma	Gene Ontology	GO:0042383	5	97	0.00813009	0.0507297	PGM5|CDH2|SGCD|UTRN|CAV3
kinase binding	Gene Ontology	GO:0019900	5	97	0.00813009	0.0507297	MYOM1|FCRL3|TTC28|PRKN|COP1
integrin-mediated signaling pathway	Gene Ontology	GO:0007229	5	97	0.00813009	0.0507297	NEDD9|DST|PRKD1|VAV3|ITGBL1
cell differentiation	Gene Ontology	GO:0030154	15	596	0.00824641	0.0513503	TLL1|TLL2|INSC|FSTL4|CAV3|COL19A1|ASIC2|POU6F2|PPARD|ZNF423|NRG1|SMOC1|ADCYAP1R1|SPATA6|BZW2
proteasome-mediated ubiquitin-dependent protein catabolic process	Gene Ontology	GO:0043161	7	181	0.00827151	0.0514015	FAF1|NEDD4|PRKN|NEDD4L|HECW1|FBXL17|RNF216
response to ethanol	Gene Ontology	GO:0045471	5	98	0.00846202	0.0522665	SOD1|GRIN2A|STAT3|ADCYAP1R1|NTRK3
nuclear envelope	Gene Ontology	GO:0005635	7	182	0.00850284	0.0522665	AKAP6|FAF1|RTCB|DST|NAPEPLD|TOR1B|GABRB1
RNA polymerase II transcription regulatory region sequence-specific DNA binding	Gene Ontology	GO:0000977	10	327	0.0085271	0.0522665	ESRRG|TRPS1|ARID5B|RORA|ASIC2|PRDM5|CUX2|ROR1|LEF1|NCAM2
excretion	Gene Ontology	GO:0007588	3	32	0.00866269	0.0522665	ABCG8|NEDD4L|ABCG5
regulation of presynapse assembly	Gene Ontology	GO:1905606	3	32	0.00866269	0.0522665	APP|NRXN1|NTRK3
intra-Golgi vesicle-mediated transport	Gene Ontology	GO:0006891	3	32	0.00866269	0.0522665	NAPG|COPG2|VTI1A
cellular_component	Gene Ontology	GO:0005575	12	433	0.00866691	0.0522665	ANKRD45|TMEM108|MAP3K9|RCAN2|CA10|ASTN1|PTCHD4|RALGPS1|ACOXL|NCKAP5|DIP2C|TMEM132C
peptidyl-tyrosine dephosphorylation	Gene Ontology	GO:0035335	5	99	0.00880321	0.0522665	PTPRG|PTPRM|PTPN21|PTPRK|DNAJC6
proteolysis	Gene Ontology	GO:0006508	12	434	0.00881237	0.0522665	TLL1|TLL2|AGBL1|SUFU|PIGT|TINAG|ADAM32|ADAM22|CPQ|USP25|ADAMTS18|CELA1
regulation of macrophage activation	Gene Ontology	GO:0043030	2	10	0.00891082	0.0522665	ROR1|RORA
intestinal cholesterol absorption	Gene Ontology	GO:0030299	2	10	0.00891082	0.0522665	ABCG8|ABCG5
intraciliary retrograde transport	Gene Ontology	GO:0035721	2	10	0.00891082	0.0522665	IFT43|DYNC2LI1
positive regulation of endothelial cell chemotaxis	Gene Ontology	GO:2001028	2	10	0.00891082	0.0522665	PRKD1|SEMA5A
nuclear envelope lumen	Gene Ontology	GO:0005641	2	10	0.00891082	0.0522665	SORL1|APP
vagina development	Gene Ontology	GO:0060068	2	10	0.00891082	0.0522665	MERTK|ESR1
Golgi medial cisterna	Gene Ontology	GO:0005797	2	10	0.00891082	0.0522665	SLC10A7|MAN2A1
DNA dealkylation involved in DNA repair	Gene Ontology	GO:0006307	2	10	0.00891082	0.0522665	ASCC3|FTO
sodium channel activity	Gene Ontology	GO:0005272	2	10	0.00891082	0.0522665	ASIC5|NALCN
negative regulation of potassium ion transmembrane transport	Gene Ontology	GO:1901380	2	10	0.00891082	0.0522665	NEDD4L|CAV3
phospholipid catabolic process	Gene Ontology	GO:0009395	2	10	0.00891082	0.0522665	PLCG2|NAPEPLD
regulation of membrane repolarization	Gene Ontology	GO:0060306	2	10	0.00891082	0.0522665	NEDD4L|AKAP6
high voltage-gated calcium channel activity	Gene Ontology	GO:0008331	2	10	0.00891082	0.0522665	CACNA1D|CACNB4
regulation of epidermal growth factor receptor signaling pathway	Gene Ontology	GO:0042058	2	10	0.00891082	0.0522665	MVB12B|CDH13
negative regulation of cell size	Gene Ontology	GO:0045792	2	10	0.00891082	0.0522665	DEPTOR|CAV3
bleb assembly	Gene Ontology	GO:0032060	2	10	0.00891082	0.0522665	ANO6|ROCK1
netrin-activated signaling pathway	Gene Ontology	GO:0038007	2	10	0.00891082	0.0522665	UNC5C|DCC
phospholipid scramblase activity	Gene Ontology	GO:0017128	2	10	0.00891082	0.0522665	ANO6|ANO3
ligand-gated sodium channel activity	Gene Ontology	GO:0015280	2	10	0.00891082	0.0522665	ASIC5|ASIC2
COPII vesicle coating	Gene Ontology	GO:0048208	4	63	0.00892565	0.0522665	TRAPPC9|CNIH3|SAR1B|SEC31A
protein homodimerization activity	Gene Ontology	GO:0042803	16	660	0.00902209	0.0527299	GCA|CDH13|MAP3K9|STAT3|NR6A1|GHR|WRN|ANO6|MTHFD1L|ADCY8|MYOM1|NTRK2|TENM2|C2|CPQ|GZMA
protein tyrosine phosphatase activity	Gene Ontology	GO:0004725	5	100	0.00915379	0.0533971	PTPRG|PTPRM|PTPN21|PTPRK|DNAJC6
steroid binding	Gene Ontology	GO:0005496	3	33	0.00936657	0.0540174	ESRRG|ESR1|ESRRB
lamellipodium assembly	Gene Ontology	GO:0030032	3	33	0.00936657	0.0540174	CDH13|ABLIM1|VAV3
dendrite cytoplasm	Gene Ontology	GO:0032839	3	33	0.00936657	0.0540174	KIF5C|WASF1|SOD1
vesicle docking involved in exocytosis	Gene Ontology	GO:0006904	3	33	0.00936657	0.0540174	STXBP1|EXOC6|EXOC4
excitatory synapse	Gene Ontology	GO:0060076	3	33	0.00936657	0.0540174	PDE4B|DGKI|ADCY8
ventricular septum development	Gene Ontology	GO:0003281	3	33	0.00936657	0.0540174	LTBP1|XIRP2|SUFU
vascular endothelial growth factor receptor signaling pathway	Gene Ontology	GO:0048010	4	64	0.00939475	0.0540775	VAV3|ROCK1|PRKD1|ELMO1
integrin binding	Gene Ontology	GO:0005178	6	142	0.00952829	0.0545369	DST|TLN2|UTRN|ADAM22|NRG1|ITGBL1
endoplasmic reticulum to Golgi vesicle-mediated transport	Gene Ontology	GO:0006888	7	188	0.00999182	0.0570827	CNIH3|CREB3L2|VTI1A|COPG2|SAR1B|DLC1|SEC31A
sequence-specific double-stranded DNA binding	Gene Ontology	GO:1990837	14	553	0.0100121	0.0570915	KLF12|ESRRG|FOXP1|NR6A1|ESRRB|PPARD|RFX7|NPAS2|AHRR|PRDM4|CUX2|LEF1|NCAM2|ESR1
sodium channel regulator activity	Gene Ontology	GO:0017080	3	34	0.0101029	0.0571808	NEDD4L|CAV3|FGF14
protein monoubiquitination	Gene Ontology	GO:0006513	3	34	0.0101029	0.0571808	NEDD4L|NEDD4|PRKN
blood circulation	Gene Ontology	GO:0008015	3	34	0.0101029	0.0571808	TBC1D8|GUCY1A1|IMMP2L
integral component of synaptic vesicle membrane	Gene Ontology	GO:0030285	3	34	0.0101029	0.0571808	SYNPR|SV2C|ATP8A1
centriole	Gene Ontology	GO:0005814	6	144	0.0101376	0.057271	POC1B|SDCCAG8|CEP120|ROCK1|AHI1|NEDD1
extracellular matrix disassembly	Gene Ontology	GO:0022617	4	66	0.0103804	0.0573182	CD44|TLL2|KIF9|TLL1
roof of mouth development	Gene Ontology	GO:0060021	4	66	0.0103804	0.0573182	GABRB3|WDPCP|FRAS1|ARID5B
regulation of synapse structure or activity	Gene Ontology	GO:0050803	2	11	0.0104472	0.0573182	APP|DNM3
regulation of ventricular cardiac muscle cell action potential	Gene Ontology	GO:0098911	2	11	0.0104472	0.0573182	DSP|CTNNA3
vinculin binding	Gene Ontology	GO:0017166	2	11	0.0104472	0.0573182	RTCB|UTRN
SNARE complex assembly	Gene Ontology	GO:0035493	2	11	0.0104472	0.0573182	STXBP1|UVRAG
dendrite extension	Gene Ontology	GO:0097484	2	11	0.0104472	0.0573182	TMEM108|WASF1
ciliary rootlet	Gene Ontology	GO:0035253	2	11	0.0104472	0.0573182	APP|KIF5C
keratinocyte proliferation	Gene Ontology	GO:0043616	2	11	0.0104472	0.0573182	CDH13|PPARD
protein phosphatase activator activity	Gene Ontology	GO:0072542	2	11	0.0104472	0.0573182	PPP2R5E|PHACTR4
positive regulation of protein exit from endoplasmic reticulum	Gene Ontology	GO:0070863	2	11	0.0104472	0.0573182	SORL1|SAR1B
axonemal dynein complex	Gene Ontology	GO:0005858	2	11	0.0104472	0.0573182	DNAH2|DNAH1
diacylglycerol kinase activity	Gene Ontology	GO:0004143	2	11	0.0104472	0.0573182	DGKB|DGKI
embryonic viscerocranium morphogenesis	Gene Ontology	GO:0048703	2	11	0.0104472	0.0573182	CHST11|MTHFD1L
glycerolipid metabolic process	Gene Ontology	GO:0046486	2	11	0.0104472	0.0573182	DGKB|DGKI
synaptic vesicle maturation	Gene Ontology	GO:0016188	2	11	0.0104472	0.0573182	STXBP1|UNC13C
cell junction	Gene Ontology	GO:0030054	7	190	0.0105279	0.057554	ARHGEF18|DSP|TENM2|PKP4|MAGI1|CDH2|PTPRK
activation of GTPase activity	Gene Ontology	GO:0090630	5	104	0.0106523	0.0580257	TBC1D8|NEDD9|TBC1D22B|RABGAP1L|NTRK3
angiogenesis	Gene Ontology	GO:0001525	8	238	0.0106884	0.0581184	FHOD3|VAV3|RORA|EPHB1|COL4A2|NRG1|PRKD1|ROR1
transmembrane signaling receptor activity	Gene Ontology	GO:0004888	6	146	0.0107741	0.0583759	SORL1|CD44|DCC|CD247|FCRL3|DNER
establishment of cell polarity	Gene Ontology	GO:0030010	3	35	0.0108719	0.0584893	UST|EPHB1|SDCCAG8
skin development	Gene Ontology	GO:0043588	3	35	0.0108719	0.0584893	FRAS1|DSP|SUFU
calcium channel regulator activity	Gene Ontology	GO:0005246	3	35	0.0108719	0.0584893	STIMATE|CAV3|NRXN1
cell chemotaxis	Gene Ontology	GO:0060326	4	67	0.0108973	0.0585227	LEF1|EPHB1|DOCK4|SEMA5A
response to estradiol	Gene Ontology	GO:0032355	5	105	0.0110516	0.0592468	STXBP1|ESR1|STAT3|ADCYAP1R1|SOCS2
osteoblast differentiation	Gene Ontology	GO:0001649	5	106	0.011461	0.0611186	C2|LEF1|WNT11|SND1|WWOX
RNA binding	Gene Ontology	GO:0003723	27	1366	0.0119239	0.0631534	MACF1|CELF2|STXBP1|KRR1|THUMPD1|ELAC2|NEDD4|CAST|RBM33|SYNJ2|C2|ZCCHC7|NOL10|DSP|RPL3|SCAF4|SND1|FNDC3A|STAU2|RBFOX2|EIF4G3|RTCB|RIMS1|ASCC3|CAPRIN2|CDC40|PAK2
DNA synthesis involved in DNA repair	Gene Ontology	GO:0000731	2	12	0.0120914	0.0631534	WRN|RFC3
diacylglycerol binding	Gene Ontology	GO:0019992	2	12	0.0120914	0.0631534	UNC13C|RAPGEF2
guanyl-nucleotide exchange factor complex	Gene Ontology	GO:0032045	2	12	0.0120914	0.0631534	DGKI|ELMO1
behavioral response to cocaine	Gene Ontology	GO:0048148	2	12	0.0120914	0.0631534	HOMER1|SDK1
positive regulation of extrinsic apoptotic signaling pathway via death domain receptors	Gene Ontology	GO:1902043	2	12	0.0120914	0.0631534	FAF1|TRPS1
L-type voltage-gated calcium channel complex	Gene Ontology	GO:1990454	2	12	0.0120914	0.0631534	CACNA2D1|CACNA1D
positive regulation of positive chemotaxis	Gene Ontology	GO:0050927	2	12	0.0120914	0.0631534	CDH13|NTRK3
negative regulation of neuron migration	Gene Ontology	GO:2001223	2	12	0.0120914	0.0631534	NRG1|STAT3
muscle cell differentiation	Gene Ontology	GO:0042692	2	12	0.0120914	0.0631534	ROR1|RORA
cerebellar Purkinje cell differentiation	Gene Ontology	GO:0021702	2	12	0.0120914	0.0631534	ROR1|RORA
nerve growth factor signaling pathway	Gene Ontology	GO:0038180	2	12	0.0120914	0.0631534	MAGI2|RAPGEF2
regulation of cell shape	Gene Ontology	GO:0008360	6	150	0.0121312	0.0632525	FGD6|ARHGEF18|ATP10A|ARHGAP15|FHOD3|DLC1
lipid binding	Gene Ontology	GO:0008289	6	151	0.0124884	0.0648636	OSBPL10|RUFY1|MVB12B|PPARD|DGKB|DLC1
negative regulation of protein-containing complex assembly	Gene Ontology	GO:0031333	3	37	0.012509	0.0648636	SORL1|STXBP1|LCMT1
Wnt signaling pathway, calcium modulating pathway	Gene Ontology	GO:0007223	3	37	0.012509	0.0648636	PLCB1|LEF1|WNT11
microvillus	Gene Ontology	GO:0005902	4	70	0.0125467	0.0648636	CD44|MYO1B|EXOC4|WWOX
endoplasmic reticulum lumen	Gene Ontology	GO:0005788	9	296	0.0126561	0.0653182	SPON1|LTBP1|APP|COL19A1|LIPC|COL4A2|COL23A1|TOR1B|CDH2
extracellular space	Gene Ontology	GO:0005615	30	1572	0.0129465	0.0667038	CDH13|MERTK|GHR|TAFA1|SPON1|C8A|FKTN|CPQ|VWC2L|PKHD1L1|SORL1|ADAMTS3|GLIPR1|LRRTM4|SLIT3|LRRTM3|NRG1|LIPC|SOD1|COL19A1|XYLT1|TINAG|COL4A2|COL23A1|CELA1|APP|SPOCK1|COLEC10|RNLS|WNT11
regulation of insulin secretion	Gene Ontology	GO:0050796	4	71	0.0131299	0.0675347	EIPR1|ITPR2|CACNA1D|CACNA1E
protein O-linked glycosylation	Gene Ontology	GO:0006493	3	38	0.0133775	0.0684612	B3GNT6|GALNT10|FKTN
dendritic shaft	Gene Ontology	GO:0043198	3	38	0.0133775	0.0684612	CNIH3|APP|PREX1
positive regulation of substrate adhesion-dependent cell spreading	Gene Ontology	GO:1900026	3	38	0.0133775	0.0684612	NEDD9|PREX1|DOCK5
filopodium	Gene Ontology	GO:0030175	4	72	0.0137301	0.0687182	TENM2|UTRN|MYO1B|UNC5C
interleukin-15-mediated signaling pathway	Gene Ontology	GO:0035723	2	13	0.0138409	0.0687182	PLCB1|STAT3
protein polyglutamylation	Gene Ontology	GO:0018095	2	13	0.0138409	0.0687182	TPGS2|TTLL11
presynapse assembly	Gene Ontology	GO:0099054	2	13	0.0138409	0.0687182	LRRTM3|CNTN5
dopamine metabolic process	Gene Ontology	GO:0042417	2	13	0.0138409	0.0687182	GRIN2A|PRKN
adenylate cyclase binding	Gene Ontology	GO:0008179	2	13	0.0138409	0.0687182	AKAP6|ADCYAP1R1
regulation of Golgi organization	Gene Ontology	GO:1903358	2	13	0.0138409	0.0687182	ARMH3|PDE4DIP
multivesicular body membrane	Gene Ontology	GO:0032585	2	13	0.0138409	0.0687182	SORL1|NSG2
low-density lipoprotein particle receptor activity	Gene Ontology	GO:0005041	2	13	0.0138409	0.0687182	SORL1|ST7
insulin-like growth factor receptor signaling pathway	Gene Ontology	GO:0048009	2	13	0.0138409	0.0687182	PLCB1|GHR
inositol phosphate-mediated signaling	Gene Ontology	GO:0048016	2	13	0.0138409	0.0687182	ITPR2|PLCE1
somatodendritic compartment	Gene Ontology	GO:0036477	2	13	0.0138409	0.0687182	SLC4A10|TMEM108
heart contraction	Gene Ontology	GO:0060047	2	13	0.0138409	0.0687182	SGCD|SOD1
positive regulation of phospholipase C activity	Gene Ontology	GO:0010863	2	13	0.0138409	0.0687182	ESR1|NTRK3
receptor catabolic process	Gene Ontology	GO:0032801	2	13	0.0138409	0.0687182	UVRAG|NEDD4
nitric oxide biosynthetic process	Gene Ontology	GO:0006809	2	13	0.0138409	0.0687182	ROR1|RORA
perikaryon	Gene Ontology	GO:0043204	6	155	0.0139911	0.0692729	SLC4A10|APP|ASTN2|ASTN1|MAPK10|PDE10A
in utero embryonic development	Gene Ontology	GO:0001701	7	202	0.0141924	0.070042	CHST11|ADAMTS3|RTCB|MAN2A1|ATP11A|CMIP|SOX6
phosphatidylinositol-3,4,5-trisphosphate binding	Gene Ontology	GO:0005547	3	39	0.0142795	0.0702441	ARAP2|ASAP1|MYO1B
chondrocyte differentiation	Gene Ontology	GO:0002062	3	39	0.0142795	0.0702441	CREB3L2|SOX6|SOX5
DNA duplex unwinding	Gene Ontology	GO:0032508	4	73	0.0143475	0.0703512	ASCC3|WRN|RECQL|RFC3
tertiary granule membrane	Gene Ontology	GO:0070821	4	73	0.0143475	0.0703512	ANO6|DLC1|ATP11A|ATP8B4
extracellular matrix organization	Gene Ontology	GO:0030198	8	252	0.014506	0.0710143	ADAMTS3|CD44|APP|COL19A1|APBB2|COL4A2|COL23A1|ADAMTS18
neuron apoptotic process	Gene Ontology	GO:0051402	3	40	0.0152152	0.0737745	OXR1|PIGT|APP
establishment of protein localization	Gene Ontology	GO:0045184	3	40	0.0152152	0.0737745	WDPCP|USH2A|SMYD3
centrosome cycle	Gene Ontology	GO:0007098	3	40	0.0152152	0.0737745	CEP120|UVRAG|SDCCAG8
cilium movement	Gene Ontology	GO:0003341	3	40	0.0152152	0.0737745	DNAH1|RSPH6A|CCDC63
intraciliary transport involved in cilium assembly	Gene Ontology	GO:0035735	3	40	0.0152152	0.0737745	IFT43|DYNC2LI1|DLC1
positive regulation of NF-kappaB transcription factor activity	Gene Ontology	GO:0051092	6	159	0.0156155	0.07443	TRAPPC9|PRKCH|STAT3|APP|COP1|PRKD1
glucose homeostasis	Gene Ontology	GO:0042593	5	115	0.0156173	0.07443	STAT3|CSMD1|ADCY8|STXBP5L|CAV3
calcium ion transport	Gene Ontology	GO:0006816	4	75	0.0156343	0.07443	ATP2B2|CACNA2D1|CACNA1D|CACNA1E
regulation of alternative mRNA splicing, via spliceosome	Gene Ontology	GO:0000381	4	75	0.0156343	0.07443	FAM172A|CELF2|RBFOX2|KHDRBS2
cholesterol metabolic process	Gene Ontology	GO:0008203	4	75	0.0156343	0.07443	PPARD|APP|LIPC|CYP2D6
cilium-dependent cell motility	Gene Ontology	GO:0060285	2	14	0.0156926	0.07443	DNAH2|DNAH1
growth hormone receptor signaling pathway via JAK-STAT	Gene Ontology	GO:0060397	2	14	0.0156926	0.07443	STAT3|GHR
calcium activated cation channel activity	Gene Ontology	GO:0005227	2	14	0.0156926	0.07443	ANO6|ANO10
apical protein localization	Gene Ontology	GO:0045176	2	14	0.0156926	0.07443	HCN1|INSC
secondary palate development	Gene Ontology	GO:0062009	2	14	0.0156926	0.07443	LEF1|WNT11
glial cell differentiation	Gene Ontology	GO:0010001	2	14	0.0156926	0.07443	CDH2|DNER
central nervous system neuron development	Gene Ontology	GO:0021954	2	14	0.0156926	0.07443	GABRB1|NTRK2
nitric-oxide synthase binding	Gene Ontology	GO:0050998	2	14	0.0156926	0.07443	CAV3|DNM3
diacylglycerol metabolic process	Gene Ontology	GO:0046339	2	14	0.0156926	0.07443	DGKB|DGKI
regulation of cytosolic calcium ion concentration	Gene Ontology	GO:0051480	3	41	0.0161848	0.0762889	ATP2B2|ADCY8|CAV3
cellular response to amyloid-beta	Gene Ontology	GO:1904646	3	41	0.0161848	0.0762889	APP|CACNA2D1|GRIN2A
extracellular matrix structural constituent conferring tensile strength	Gene Ontology	GO:0030020	3	41	0.0161848	0.0762889	COL19A1|COL23A1|COL4A2
phosphatidylinositol biosynthetic process	Gene Ontology	GO:0006661	4	76	0.016304	0.0767319	RUFY1|PLCG2|INPP4B|SYNJ2
estrogen receptor binding	Gene Ontology	GO:0030331	3	42	0.0171883	0.0806445	LATS1|LEF1|ESR1
fatty acid biosynthetic process	Gene Ontology	GO:0006633	3	42	0.0171883	0.0806445	LIPC|ACACA|ACSM4
receptor-mediated endocytosis	Gene Ontology	GO:0006898	6	163	0.017366	0.0811571	SORL1|WASF1|PLA2R1|DNAJC6|LRP1B|TMEM108
oxidative demethylation	Gene Ontology	GO:0070989	2	15	0.017644	0.0811571	FTO|CYP2D6
regulation of intracellular estrogen receptor signaling pathway	Gene Ontology	GO:0033146	2	15	0.017644	0.0811571	LATS1|ESR1
enteric nervous system development	Gene Ontology	GO:0048484	2	15	0.017644	0.0811571	PHACTR4|NCAM2
regulation of protein kinase A signaling	Gene Ontology	GO:0010738	2	15	0.017644	0.0811571	AKAP6|PDE10A
lipid phosphorylation	Gene Ontology	GO:0046834	2	15	0.017644	0.0811571	DGKB|DGKI
engulfment of apoptotic cell	Gene Ontology	GO:0043652	2	15	0.017644	0.0811571	XKR6|MEGF10
negative regulation of stem cell differentiation	Gene Ontology	GO:2000737	2	15	0.017644	0.0811571	STAT3|ESRRB
positive regulation of cAMP-mediated signaling	Gene Ontology	GO:0043950	2	15	0.017644	0.0811571	ADCYAP1R1|RAPGEF2
COPII vesicle coat	Gene Ontology	GO:0030127	2	15	0.017644	0.0811571	SAR1B|SEC31A
vocalization behavior	Gene Ontology	GO:0071625	2	15	0.017644	0.0811571	NRXN3|NRXN1
node of Ranvier	Gene Ontology	GO:0033268	2	15	0.017644	0.0811571	KCNQ3|SPOCK1
prepulse inhibition	Gene Ontology	GO:0060134	2	15	0.017644	0.0811571	NRXN1|GRID2
neural tube closure	Gene Ontology	GO:0001843	4	78	0.0176966	0.0812764	PHACTR4|MTHFD1L|DLC1|SUFU
cilium	Gene Ontology	GO:0005929	7	212	0.0178779	0.0818621	IFT43|DLC1|EVC|AHI1|TTLL11|DYNC2LI1|PKHD1L1
transcription regulatory region sequence-specific DNA binding	Gene Ontology	GO:0000976	8	263	0.0181365	0.0829214	KLF12|STAT3|ARID5B|CREB3L2|PRDM5|LEF1|SOX6|SOX5
lipid homeostasis	Gene Ontology	GO:0055088	3	43	0.0182258	0.0829559	ACACA|ABHD4|ACOXL
regulation of G protein-coupled receptor signaling pathway	Gene Ontology	GO:0008277	3	43	0.0182258	0.0829559	PLCB1|KCTD8|PLCE1
eye development	Gene Ontology	GO:0001654	3	43	0.0182258	0.0829559	ADAMTS18|SMOC1|PBX4
lipid catabolic process	Gene Ontology	GO:0016042	4	79	0.0184199	0.0837142	PLCB1|LIPC|PLCE1|ABHD4
amyloid-beta binding	Gene Ontology	GO:0001540	4	80	0.0191612	0.0867775	SORL1|CALCR|GRIN2A|APBB2
regulation of phosphoprotein phosphatase activity	Gene Ontology	GO:0043666	3	44	0.0192974	0.0867775	PPP2R5E|RCAN2|PHACTR4
neuromuscular process controlling balance	Gene Ontology	GO:0050885	3	44	0.0192974	0.0867775	APP|RBFOX2|NRXN1
bicellular tight junction	Gene Ontology	GO:0005923	5	122	0.0194695	0.0867775	CLMP|ADCYAP1R1|MAGI1|RAPGEF2|MAGI2
DNA unwinding involved in DNA replication	Gene Ontology	GO:0006268	2	16	0.0196924	0.0867775	WRN|RECQL
heparan sulfate proteoglycan binding	Gene Ontology	GO:0043395	2	16	0.0196924	0.0867775	NRG1|SEMA5A
cardiac muscle cell action potential involved in contraction	Gene Ontology	GO:0086002	2	16	0.0196924	0.0867775	CACNA2D1|CACNA1D
respiratory electron transport chain	Gene Ontology	GO:0022904	2	16	0.0196924	0.0867775	ETFA|IMMP2L
positive regulation of vascular associated smooth muscle cell migration	Gene Ontology	GO:1904754	2	16	0.0196924	0.0867775	DOCK4|DOCK5
mammary gland alveolus development	Gene Ontology	GO:0060749	2	16	0.0196924	0.0867775	ESR1|SOCS2
mRNA destabilization	Gene Ontology	GO:0061157	2	16	0.0196924	0.0867775	ROCK1|FTO
sperm axoneme assembly	Gene Ontology	GO:0007288	2	16	0.0196924	0.0867775	DNAH1|SPAG16
hyaluronan catabolic process	Gene Ontology	GO:0030214	2	16	0.0196924	0.0867775	CD44|CEMIP
regulation of protein catabolic process	Gene Ontology	GO:0042176	2	16	0.0196924	0.0867775	FAF1|NEDD4L
regulation of dendrite development	Gene Ontology	GO:0050773	2	16	0.0196924	0.0867775	CSMD3|PREX1
phosphatidylinositol phosphate binding	Gene Ontology	GO:1901981	2	16	0.0196924	0.0867775	DENND1B|DENND1A
dentate gyrus development	Gene Ontology	GO:0021542	2	16	0.0196924	0.0867775	LEF1|TMEM108
cGMP binding	Gene Ontology	GO:0030553	2	16	0.0196924	0.0867775	PDE10A|RAPGEF2
calcium ion-regulated exocytosis of neurotransmitter	Gene Ontology	GO:0048791	2	16	0.0196924	0.0867775	RIMS1|SYT17
glutamate receptor activity	Gene Ontology	GO:0008066	2	16	0.0196924	0.0867775	GRID1|GRID2
cellular response to calcium ion	Gene Ontology	GO:0071277	4	81	0.0199207	0.087657	EEF2K|ADCY8|SYT17|CPNE4
regulation of cell population proliferation	Gene Ontology	GO:0042127	6	169	0.0202373	0.0889214	CHST11|STAT3|RBFOX2|BIRC6|FANCA|CELA1
ATPase-coupled transmembrane transporter activity	Gene Ontology	GO:0042626	3	45	0.0204031	0.0891355	ABCG8|ABCG5|ABCC9
negative regulation of I-kappaB kinase/NF-kappaB signaling	Gene Ontology	GO:0043124	3	45	0.0204031	0.0891355	ROR1|RORA|ESR1
T-tubule	Gene Ontology	GO:0030315	3	45	0.0204031	0.0891355	KCNJ3|AKAP6|CAV3
platelet degranulation	Gene Ontology	GO:0002576	5	124	0.0206747	0.0897824	STXBP1|NRG1|APP|SOD1|PCDH7
regulation of inflammatory response	Gene Ontology	GO:0050727	4	82	0.0206986	0.0897824	FOXP1|FANCA|PIK3AP1|ESR1
neurotransmitter receptor activity	Gene Ontology	GO:0030594	4	82	0.0206986	0.0897824	GABRG3|GABRB1|HTR4|GABRB3
memory	Gene Ontology	GO:0007613	4	82	0.0206986	0.0897824	KALRN|GRIN2A|ADCY8|PLCB1
transcription factor binding	Gene Ontology	GO:0008134	9	325	0.0214566	0.0925226	STAT3|RBFOX2|ESR1|ESRRB|APBB2|PPARD|RORA|SUFU|ROR1
extracellular region	Gene Ontology	GO:0005576	33	1843	0.0214641	0.0925226	CDH13|CEMIP|GHR|EPHA3|CNTN3|CNTN5|DERA|ITGBL1|TLL1|TLL2|ADAMTS3|FSTL4|NRG1|C2|FGF14|GCA|LIPC|EPHB1|LTBP1|SOD1|PLA2R1|COL19A1|COL4A2|DNAH1|GZMA|C8A|APP|ROCK1|COLEC10|SLC18A1|RNLS|SPATA6|WNT11
forebrain development	Gene Ontology	GO:0030900	3	46	0.021543	0.0925226	TOP2B|APP|DLC1
phosphatidylinositol-3-phosphate binding	Gene Ontology	GO:0032266	3	46	0.021543	0.0925226	PLEKHA5|DENND1A|SNX13
cytokine receptor activity	Gene Ontology	GO:0004896	3	46	0.021543	0.0925226	CD44|LIFR|GHR
positive regulation of TORC1 signaling	Gene Ontology	GO:1904263	2	17	0.021835	0.0931199	GPR137C|SIK3
four-way junction DNA binding	Gene Ontology	GO:0000400	2	17	0.021835	0.0931199	WRN|RAD51B
NAD+ kinase activity	Gene Ontology	GO:0003951	2	17	0.021835	0.0931199	DGKB|DGKI
nuclease activity	Gene Ontology	GO:0004518	2	17	0.021835	0.0931199	STK31|SND1
positive regulation of cartilage development	Gene Ontology	GO:0061036	2	17	0.021835	0.0931199	SOX6|SOX5
multicellular organism growth	Gene Ontology	GO:0035264	4	84	0.0223096	0.095011	UNC79|CELA1|ARID5B|SLC4A10
voltage-gated potassium channel complex	Gene Ontology	GO:0008076	4	85	0.023143	0.0984225	KCNJ3|KCNIP4|KCNQ3|KCNIP1
positive regulation of cell-cell adhesion	Gene Ontology	GO:0022409	2	18	0.0240694	0.100262	MEGF10|MAGI1
proline-rich region binding	Gene Ontology	GO:0070064	2	18	0.0240694	0.100262	NEDD4|GHR
retrograde transport, endosome to plasma membrane	Gene Ontology	GO:1990126	2	18	0.0240694	0.100262	SNX31|VPS35L
proteoglycan biosynthetic process	Gene Ontology	GO:0030166	2	18	0.0240694	0.100262	CHST11|XYLT1
protein targeting to lysosome	Gene Ontology	GO:0006622	2	18	0.0240694	0.100262	SORL1|NEDD4
filopodium assembly	Gene Ontology	GO:0046847	2	18	0.0240694	0.100262	FGD6|DNM3
postsynaptic cytosol	Gene Ontology	GO:0099524	2	18	0.0240694	0.100262	HOMER1|NEDD4
cell communication	Gene Ontology	GO:0007154	2	18	0.0240694	0.100262	NRG1|FRAS1
RNA polymerase binding	Gene Ontology	GO:0070063	2	18	0.0240694	0.100262	NEDD4|PAK2
cytolysis	Gene Ontology	GO:0019835	2	18	0.0240694	0.100262	C8A|GZMA
polypeptide N-acetylgalactosaminyltransferase activity	Gene Ontology	GO:0004653	2	18	0.0240694	0.100262	GALNT17|GALNT10
ventricular cardiac muscle cell action potential	Gene Ontology	GO:0086005	2	18	0.0240694	0.100262	NEDD4L|CAV3
kinesin complex	Gene Ontology	GO:0005871	3	49	0.0251679	0.104125	KIF6|KIF5C|KIF9
regulation of cell adhesion	Gene Ontology	GO:0030155	3	49	0.0251679	0.104125	FAF1|PKP4|ROCK1
phosphatase binding	Gene Ontology	GO:0019902	3	49	0.0251679	0.104125	SBF2|FCRL3|MAGI2
regulation of protein-containing complex assembly	Gene Ontology	GO:0043254	2	19	0.0263931	0.105813	NRG1|LATS1
post-Golgi vesicle-mediated transport	Gene Ontology	GO:0006892	2	19	0.0263931	0.105813	SORL1|MYO1B
positive regulation of chondrocyte differentiation	Gene Ontology	GO:0032332	2	19	0.0263931	0.105813	SOX6|SOX5
regulation of neurotransmitter secretion	Gene Ontology	GO:0046928	2	19	0.0263931	0.105813	MCTP1|RIMS1
cell-substrate adhesion	Gene Ontology	GO:0031589	2	19	0.0263931	0.105813	PPARD|EPHB1
interleukin-7-mediated signaling pathway	Gene Ontology	GO:0038111	2	19	0.0263931	0.105813	STAT3|SOCS2
costamere	Gene Ontology	GO:0043034	2	19	0.0263931	0.105813	HOMER1|PGM5
protein O-linked mannosylation	Gene Ontology	GO:0035269	2	19	0.0263931	0.105813	B3GNT6|FKTN
response to vitamin A	Gene Ontology	GO:0033189	2	19	0.0263931	0.105813	PPARD|AHRR
histone methyltransferase activity	Gene Ontology	GO:0042054	2	19	0.0263931	0.105813	PRDM4|PRDM5
regulation of establishment of cell polarity	Gene Ontology	GO:2000114	2	19	0.0263931	0.105813	WDPCP|ROCK1
mitochondrial fission	Gene Ontology	GO:0000266	2	19	0.0263931	0.105813	PRKN|DNM3
positive regulation of amyloid-beta formation	Gene Ontology	GO:1902004	2	19	0.0263931	0.105813	APP|LRRTM3
ubiquitin-dependent protein catabolic process via the multivesicular body sorting pathway	Gene Ontology	GO:0043162	2	19	0.0263931	0.105813	MVB12B|NEDD4
regulation of peptidyl-tyrosine phosphorylation	Gene Ontology	GO:0050730	2	19	0.0263931	0.105813	NRG1|APP
female gonad development	Gene Ontology	GO:0008585	2	19	0.0263931	0.105813	ARID5B|FANCA
regulation of sodium ion transmembrane transporter activity	Gene Ontology	GO:2000649	2	19	0.0263931	0.105813	UTRN|CAV3
negative regulation of neuron death	Gene Ontology	GO:1901215	3	50	0.0264445	0.105813	SORL1|STAT3|PRKN
SNARE complex	Gene Ontology	GO:0031201	3	50	0.0264445	0.105813	NAPG|VTI1A|STXBP5L
regulation of synaptic vesicle exocytosis	Gene Ontology	GO:2000300	3	50	0.0264445	0.105813	DGKI|RIMS1|STXBP5L
negative regulation of autophagy	Gene Ontology	GO:0010507	3	50	0.0264445	0.105813	EIF4G3|STAT3|TLK2
neuron development	Gene Ontology	GO:0048666	3	50	0.0264445	0.105813	TENM2|EPHA5|PBX4
transcription coregulator activity	Gene Ontology	GO:0003712	4	89	0.0266643	0.106413	LDB2|NRG1|PHF12|SND1
cell surface receptor signaling pathway	Gene Ontology	GO:0007166	8	286	0.0277502	0.110188	ETFA|ADCYAP1R1|MERTK|CALCR|LIFR|MAGI1|FCRL3|ADGRL3
cell periphery	Gene Ontology	GO:0071944	3	51	0.0277551	0.110188	MYO1B|MAGI1|SLC24A3
nervous system process	Gene Ontology	GO:0050877	3	51	0.0277551	0.110188	GABRG3|GABRB1|GABRB3
heme binding	Gene Ontology	GO:0020037	5	135	0.0281713	0.111695	GUCY1A1|NRG1|CYP39A1|CYP2D6|AHRR
specific granule membrane	Gene Ontology	GO:0035579	4	91	0.0285386	0.112453	ANO6|ATP8A1|ATP11A|ATP8B4
negative regulation of angiogenesis	Gene Ontology	GO:0016525	4	91	0.0285386	0.112453	NRG1|PTPRM|COL4A2|ROCK1
protein glycosylation	Gene Ontology	GO:0006486	4	91	0.0285386	0.112453	B3GNT6|MAN1A1|MAN2A1|ST8SIA2
blood vessel morphogenesis	Gene Ontology	GO:0048514	2	20	0.0288035	0.112453	CDH2|NEDD4
estrogen metabolic process	Gene Ontology	GO:0008210	2	20	0.0288035	0.112453	CYP2D6|AHRR
microtubule plus-end binding	Gene Ontology	GO:0051010	2	20	0.0288035	0.112453	DST|MAPRE2
positive regulation of blood vessel diameter	Gene Ontology	GO:0097755	2	20	0.0288035	0.112453	PTPRM|PPARD
cholesterol transfer activity	Gene Ontology	GO:0120020	2	20	0.0288035	0.112453	ABCG8|ABCG5
regulation of ventricular cardiac muscle cell membrane repolarization	Gene Ontology	GO:0060307	2	20	0.0288035	0.112453	CACNA2D1|CAV3
axonal fasciculation	Gene Ontology	GO:0007413	2	20	0.0288035	0.112453	NCAM2|SEMA5A
intracellular estrogen receptor signaling pathway	Gene Ontology	GO:0030520	2	20	0.0288035	0.112453	RBFOX2|ESR1
regulation of gene expression	Gene Ontology	GO:0010468	7	235	0.0288057	0.112453	FOXP1|APP|AFF1|PRDM4|PRDM5|MAPK10|NRG1
nuclear speck	Gene Ontology	GO:0016607	10	400	0.0289704	0.112951	PLCB1|KAZN|RUFY1|PRKN|AK5|WRN|ASCC3|DENND1B|CDC40|FTO
cytoplasmic side of plasma membrane	Gene Ontology	GO:0009898	3	52	0.0290998	0.113311	PGM5|PKP4|CACNB4
regulation of lipid metabolic process	Gene Ontology	GO:0019216	4	92	0.0295043	0.114739	PPARD|GLIPR1|NPAS2|AHRR
skeletal system development	Gene Ontology	GO:0001501	5	137	0.0296965	0.115192	TLL1|TRPS1|EVC|COL19A1|SUFU
membrane raft	Gene Ontology	GO:0045121	7	237	0.0299299	0.11595	EPHB1|PAG1|APP|ADCY8|SYNJ2|DLC1|CAV3
cellular response to cytokine stimulus	Gene Ontology	GO:0071345	3	53	0.0304784	0.117519	AKAP6|STAT3|LEF1
regulation of cardiac conduction	Gene Ontology	GO:1903779	3	53	0.0304784	0.117519	ITPR2|ATP2B2|ABCC9
keratinocyte differentiation	Gene Ontology	GO:0030216	3	53	0.0304784	0.117519	SCEL|LATS1|DSP
trans-Golgi network membrane	Gene Ontology	GO:0032588	4	93	0.0304892	0.117519	APP|NSG2|VTI1A|MYO1B
ubiquitin-dependent protein catabolic process	Gene Ontology	GO:0006511	8	292	0.0307468	0.118242	ARIH2|NEDD4|USP4|PRKN|NEDD4L|HECW1|BIRC6|USP25
neuron differentiation	Gene Ontology	GO:0030182	5	139	0.0312729	0.118242	TRAPPC9|ATP2B2|PIGT|WNT11|NTRK2
cytoplasmic dynein complex	Gene Ontology	GO:0005868	2	21	0.0312982	0.118242	DYNC2LI1|DLC1
apoptotic cell clearance	Gene Ontology	GO:0043277	2	21	0.0312982	0.118242	MEGF10|MERTK
positive regulation of dendrite morphogenesis	Gene Ontology	GO:0050775	2	21	0.0312982	0.118242	CUX2|CAPRIN2
regulation of axonogenesis	Gene Ontology	GO:0050770	2	21	0.0312982	0.118242	CDH2|UST
cartilage condensation	Gene Ontology	GO:0001502	2	21	0.0312982	0.118242	SOX6|SOX5
neural crest cell development	Gene Ontology	GO:0014032	2	21	0.0312982	0.118242	FAM172A|NRG1
regulation of neuron death	Gene Ontology	GO:1901214	2	21	0.0312982	0.118242	EPHB1|DCC
positive regulation of endocytosis	Gene Ontology	GO:0045807	2	21	0.0312982	0.118242	EEF2K|NEDD4L
brain morphogenesis	Gene Ontology	GO:0048854	2	21	0.0312982	0.118242	SLC4A10|CDH2
axoneme assembly	Gene Ontology	GO:0035082	2	21	0.0312982	0.118242	RSPH6A|SPAG16
adrenal gland development	Gene Ontology	GO:0030325	2	21	0.0312982	0.118242	ARID5B|WNT11
phosphatidylserine acyl-chain remodeling	Gene Ontology	GO:0036150	2	21	0.0312982	0.118242	OSBPL10|MBOAT1
vacuolar membrane	Gene Ontology	GO:0005774	2	21	0.0312982	0.118242	NAPG|SBF2
muscle cell cellular homeostasis	Gene Ontology	GO:0046716	2	21	0.0312982	0.118242	CAV3|SOD1
symporter activity	Gene Ontology	GO:0015293	3	54	0.0318909	0.120034	SLC10A7|SLC24A3|SLC15A5
response to ischemia	Gene Ontology	GO:0002931	3	54	0.0318909	0.120034	EEF2K|RNLS|MAP2K6
protein dimerization activity	Gene Ontology	GO:0046983	5	140	0.0320804	0.120329	STAT3|AHRR|ADCY8|NPAS2|ANO3
Wnt signaling pathway	Gene Ontology	GO:0016055	6	189	0.0320878	0.120329	MACF1|PLCG2|WWOX|LEF1|WNT11|CELA1
protein C-terminus binding	Gene Ontology	GO:0008022	6	189	0.0320878	0.120329	CEP120|DST|SCAF4|MAGI1|TOP2B|CAV3
ciliary basal body-plasma membrane docking	Gene Ontology	GO:0097711	4	95	0.0325167	0.121638	NEDD1|DLC1|AHI1|SDCCAG8
negative regulation of inflammatory response	Gene Ontology	GO:0050728	4	95	0.0325167	0.121638	PPARD|ROR1|RORA|SOD1
response to calcium ion	Gene Ontology	GO:0051592	3	55	0.033337	0.124258	HOMER1|NEDD4|SEC31A
cell fate commitment	Gene Ontology	GO:0045165	3	55	0.033337	0.124258	SOX6|WNT11|SOX5
nucleolus	Gene Ontology	GO:0005730	17	839	0.0333395	0.124258	STAU2|TOP2B|PRDM5|WRN|RPAP2|NEDD4|DOCK4|AK5|RPL3|LDB2|NRXN1|OXR1|KRR1|MACROD2|MAGI1|ZCCHC7|NOL10
cell population proliferation	Gene Ontology	GO:0008283	5	142	0.0337341	0.125029	ASCC3|PPARD|STAT3|POC1B|AHRR
membrane depolarization	Gene Ontology	GO:0051899	2	22	0.0338748	0.125029	CACNA1E|CACNB4
cell-cell junction organization	Gene Ontology	GO:0045216	2	22	0.0338748	0.125029	SDK1|XIRP2
response to light stimulus	Gene Ontology	GO:0009416	2	22	0.0338748	0.125029	SLC4A10|MAPK10
tau-protein kinase activity	Gene Ontology	GO:0050321	2	22	0.0338748	0.125029	ROCK1|SIK3
aorta development	Gene Ontology	GO:0035904	2	22	0.0338748	0.125029	LTBP1|SUFU
translation factor activity, RNA binding	Gene Ontology	GO:0008135	2	22	0.0338748	0.125029	EIF4G3|EEF2K
mammary gland development	Gene Ontology	GO:0030879	2	22	0.0338748	0.125029	NRG1|LEF1
regulation of cell migration	Gene Ontology	GO:0030334	4	97	0.0346213	0.127321	LDB2|UNC5C|MACF1|ROCK1
substrate adhesion-dependent cell spreading	Gene Ontology	GO:0034446	3	56	0.0348168	0.127731	ATRNL1|MERTK|USH2A
clathrin-coated vesicle membrane	Gene Ontology	GO:0030665	3	56	0.0348168	0.127731	DENND1A|CEMIP|ADCY8
ruffle	Gene Ontology	GO:0001726	4	98	0.0357026	0.130509	FGD6|TLN2|ROCK1|ACAP2
myosin binding	Gene Ontology	GO:0017022	2	23	0.0365311	0.131954	VEZT|USH2A
cholesterol efflux	Gene Ontology	GO:0033344	2	23	0.0365311	0.131954	ABCG8|ABCG5
plasma membrane organization	Gene Ontology	GO:0007009	2	23	0.0365311	0.131954	FER1L6|CAV3
calcium ion import	Gene Ontology	GO:0070509	2	23	0.0365311	0.131954	CACNA1D|CACNA1E
neuromuscular synaptic transmission	Gene Ontology	GO:0007274	2	23	0.0365311	0.131954	STXBP1|RIMBP2
signaling adaptor activity	Gene Ontology	GO:0035591	2	23	0.0365311	0.131954	HOMER1|PAG1
motile cilium assembly	Gene Ontology	GO:0044458	2	23	0.0365311	0.131954	RSPH6A|SPATA6
regulation of MAPK cascade	Gene Ontology	GO:0043408	2	23	0.0365311	0.131954	NTRK2|NTRK3
positive regulation of long-term synaptic potentiation	Gene Ontology	GO:1900273	2	23	0.0365311	0.131954	APP|ADCY8
cellular response to DNA damage stimulus	Gene Ontology	GO:0006974	7	248	0.0366416	0.132196	FOXP1|IMMP2L|TLK2|WRN|VAV3|NPAS2|MACROD2
positive regulation of cytosolic calcium ion concentration	Gene Ontology	GO:0007204	5	146	0.037198	0.133886	ADCY8|CALCR|PLCE1|CAV3|ESR1
regulation of apoptotic process	Gene Ontology	GO:0042981	6	197	0.0378722	0.136007	ETFA|LCMT1|ESR1|WRN|RASSF5|PRKN
phosphatidylserine binding	Gene Ontology	GO:0001786	3	58	0.0378766	0.136007	OSBPL10|ASAP1|SYT17
response to oxidative stress	Gene Ontology	GO:0006979	4	101	0.0390626	0.139833	WRN|OXR1|APP|PRKN
hyaluronic acid binding	Gene Ontology	GO:0005540	2	24	0.0392646	0.139833	CD44|CEMIP
-	Gene Ontology	GO:0042535	2	24	0.0392646	0.139833	APP|STAT3
skeletal muscle fiber development	Gene Ontology	GO:0048741	2	24	0.0392646	0.139833	HOMER1|DNER
intrinsic apoptotic signaling pathway by p53 class mediator	Gene Ontology	GO:0072332	2	24	0.0392646	0.139833	ZNF385B|WWOX
neuropeptide binding	Gene Ontology	GO:0042923	2	24	0.0392646	0.139833	SORL1|ADCYAP1R1
positive regulation of glycolytic process	Gene Ontology	GO:0045821	2	24	0.0392646	0.139833	APP|ESRRB
microtubule binding	Gene Ontology	GO:0008017	7	252	0.0393094	0.139833	KIF9|KIF6|DST|KIF5C|EML6|DNM3|MAPRE2
cell adhesion molecule binding	Gene Ontology	GO:0050839	3	59	0.0394562	0.140028	TENM2|NRXN3|NRXN1
negative regulation of endopeptidase activity	Gene Ontology	GO:0010951	5	149	0.0399339	0.141558	NRG1|BIRC6|APP|SPOCK1|ROCK1
anchored component of membrane	Gene Ontology	GO:0031225	4	102	0.0402213	0.142412	CNTN3|CDH13|NCAM1|GFRA2
vesicle-mediated transport	Gene Ontology	GO:0016192	5	150	0.0408723	0.144405	STXBP1|KALRN|SYT17|AHI1|GOLT1B
axon terminus	Gene Ontology	GO:0043679	3	60	0.0410689	0.144405	SLC4A10|DGKI|NTRK2
scaffold protein binding	Gene Ontology	GO:0097110	3	60	0.0410689	0.144405	ITPR2|DSP|GRID2
collagen trimer	Gene Ontology	GO:0005581	3	60	0.0410689	0.144405	COL23A1|COL19A1|COLEC10
learning or memory	Gene Ontology	GO:0007611	3	60	0.0410689	0.144405	APP|GRIN2A|ADCY8
cellular protein localization	Gene Ontology	GO:0034613	3	60	0.0410689	0.144405	LATS1|AHI1|GRID2
negative regulation of apoptotic process	Gene Ontology	GO:0043066	11	487	0.0418136	0.146582	CHST11|EEF2K|SOCS2|CD44|AHI1|APBB2|ASIC2|PPARD|BIRC6|LEF1|WNT11
cellular response to interleukin-4	Gene Ontology	GO:0071353	2	25	0.0420731	0.146582	LEF1|RPL3
cell-cell contact zone	Gene Ontology	GO:0044291	2	25	0.0420731	0.146582	PCDH9|PKP4
cell aging	Gene Ontology	GO:0007569	2	25	0.0420731	0.146582	WRN|SOD1
phosphatidylethanolamine acyl-chain remodeling	Gene Ontology	GO:0036152	2	25	0.0420731	0.146582	MBOAT1|ABHD4
aromatase activity	Gene Ontology	GO:0070330	2	25	0.0420731	0.146582	CYP2D6|AHRR
positive regulation of focal adhesion assembly	Gene Ontology	GO:0051894	2	25	0.0420731	0.146582	NRG1|ROCK1
integral component of Golgi membrane	Gene Ontology	GO:0030173	3	61	0.0427144	0.148138	B3GNT6|SAMD8|FKTN
negative regulation of neuron projection development	Gene Ontology	GO:0010977	3	61	0.0427144	0.148138	PTPRG|DCC|SPOCK1
ficolin-1-rich granule membrane	Gene Ontology	GO:0101003	3	61	0.0427144	0.148138	VPS35L|DLC1|DSP
adenylate cyclase-modulating G protein-coupled receptor signaling pathway	Gene Ontology	GO:0007188	3	61	0.0427144	0.148138	CALCR|ADCYAP1R1|CACNA1D
cis-Golgi network	Gene Ontology	GO:0005801	3	62	0.0443925	0.153117	SLC10A7|MAN2A1|FKTN
excitatory postsynaptic potential	Gene Ontology	GO:0060079	3	62	0.0443925	0.153117	GRIN2A|DGKI|GRID2
regulation of DNA-binding transcription factor activity	Gene Ontology	GO:0051090	2	26	0.0449545	0.153117	MAPK10|FANCA
long-chain fatty acid biosynthetic process	Gene Ontology	GO:0042759	2	26	0.0449545	0.153117	CYP2D6|AHRR
motor neuron axon guidance	Gene Ontology	GO:0008045	2	26	0.0449545	0.153117	KIF5C|SLIT3
lysophospholipase activity	Gene Ontology	GO:0004622	2	26	0.0449545	0.153117	LIPC|ABHD4
replication fork	Gene Ontology	GO:0005657	2	26	0.0449545	0.153117	WRN|RAD51B
chondroitin sulfate biosynthetic process	Gene Ontology	GO:0030206	2	26	0.0449545	0.153117	CHST11|XYLT1
phospholipid transport	Gene Ontology	GO:0015914	2	26	0.0449545	0.153117	OSBPL10|ABCG8
poly(U) RNA binding	Gene Ontology	GO:0008266	2	26	0.0449545	0.153117	C2|KHDRBS2
AMPA glutamate receptor complex	Gene Ontology	GO:0032281	2	26	0.0449545	0.153117	CNIH3|VWC2L
negative regulation of stress fiber assembly	Gene Ontology	GO:0051497	2	26	0.0449545	0.153117	ARHGEF18|DLC1
Notch binding	Gene Ontology	GO:0005112	2	26	0.0449545	0.153117	MEGF10|DNER
drug metabolic process	Gene Ontology	GO:0017144	2	26	0.0449545	0.153117	CYP2D6|AHRR
protein kinase A regulatory subunit binding	Gene Ontology	GO:0034237	2	26	0.0449545	0.153117	AKAP6|WASF1
regulation of actin filament polymerization	Gene Ontology	GO:0030833	2	26	0.0449545	0.153117	LATS1|PREX1
positive regulation of ERK1 and ERK2 cascade	Gene Ontology	GO:0070374	6	207	0.0459848	0.156451	CD44|APP|NTRK2|NTRK3|RAPGEF2|CALCR
somatic stem cell population maintenance	Gene Ontology	GO:0035019	3	63	0.046103	0.156503	LDB2|FOXP1|STAT3
DNA binding	Gene Ontology	GO:0003677	22	1209	0.046564	0.157892	RFC3|ZFAND3|POLR3A|SOX6|KLF12|STAT3|NR6A1|NPAS2|RORA|POU6F2|TCF25|TOP2B|BEND5|WRN|PPARD|RECQL|LEF1|RAD51B|ROR1|ARID5B|APP|ZNF423
SCF ubiquitin ligase complex	Gene Ontology	GO:0019005	3	64	0.0478457	0.160479	FBXO38|PRKN|FBXL17
positive regulation of calcium ion transport	Gene Ontology	GO:0051928	2	27	0.0479066	0.160479	HOMER1|CACNA1D
coronary vasculature development	Gene Ontology	GO:0060976	2	27	0.0479066	0.160479	LTBP1|SUFU
positive regulation of cell-matrix adhesion	Gene Ontology	GO:0001954	2	27	0.0479066	0.160479	CDH13|UTRN
transferase activity, transferring acyl groups	Gene Ontology	GO:0016746	2	27	0.0479066	0.160479	MBOAT1|AGPAT4
regulation of defense response to virus by virus	Gene Ontology	GO:0050690	2	27	0.0479066	0.160479	CD247|ELMO1
negative regulation of JNK cascade	Gene Ontology	GO:0046329	2	27	0.0479066	0.160479	PRKN|FKTN
positive regulation of G2/M transition of mitotic cell cycle	Gene Ontology	GO:0010971	2	27	0.0479066	0.160479	APP|RAD51B
phototransduction	Gene Ontology	GO:0007602	2	27	0.0479066	0.160479	OPN5|ASIC2
focal adhesion assembly	Gene Ontology	GO:0048041	2	27	0.0479066	0.160479	PTPRK|DLC1
negative regulation of gene expression	Gene Ontology	GO:0010629	6	210	0.0486133	0.162668	FOXP1|ESR1|APP|SLC24A3|PRKN|SLIT3
microtubule cytoskeleton	Gene Ontology	GO:0015630	5	158	0.0488591	0.163186	CKAP2|IFT43|DST|DNM3|MAPRE2
phospholipid binding	Gene Ontology	GO:0005543	4	109	0.0488753	0.163186	ARHGAP44|UNC13C|ENTHD1|PREX1
peptidyl-threonine phosphorylation	Gene Ontology	GO:0018107	3	65	0.0496203	0.165311	DYRK4|PRKD1|ROCK1
protein polyubiquitination	Gene Ontology	GO:0000209	7	267	0.0504297	0.166771	ARIH2|UBE2NL|NEDD4|PRKN|NEDD4L|HECW1|FBXL17
protein kinase C-activating G protein-coupled receptor signaling pathway	Gene Ontology	GO:0007205	2	28	0.0509272	0.166771	DGKB|DGKI
chemorepellent activity	Gene Ontology	GO:0045499	2	28	0.0509272	0.166771	NRG1|SEMA5A
positive regulation of vascular endothelial growth factor production	Gene Ontology	GO:0010575	2	28	0.0509272	0.166771	ROR1|RORA
aortic valve morphogenesis	Gene Ontology	GO:0003180	2	28	0.0509272	0.166771	SLIT3|ROCK1
calcium-ion regulated exocytosis	Gene Ontology	GO:0017156	2	28	0.0509272	0.166771	RIMS1|SYT17
regulation of mitochondrial membrane potential	Gene Ontology	GO:0051881	2	28	0.0509272	0.166771	PRKN|SOD1
regulation of dopamine secretion	Gene Ontology	GO:0014059	2	28	0.0509272	0.166771	PRKN|SYT17
protein kinase activator activity	Gene Ontology	GO:0030295	2	28	0.0509272	0.166771	ETFA|WNT11
antigen processing and presentation of peptide antigen via MHC class I	Gene Ontology	GO:0002474	2	28	0.0509272	0.166771	SAR1B|SEC31A
viral life cycle	Gene Ontology	GO:0019058	2	28	0.0509272	0.166771	MVB12B|NEDD4L
neurotransmitter transport	Gene Ontology	GO:0006836	2	28	0.0509272	0.166771	SLC18A1|SV2C
phosphatidylinositol-3,5-bisphosphate binding	Gene Ontology	GO:0080025	2	28	0.0509272	0.166771	PLEKHA5|ACAP2
podosome	Gene Ontology	GO:0002102	2	28	0.0509272	0.166771	ASAP1|KIF9
midbody	Gene Ontology	GO:0030496	5	160	0.0509896	0.166771	BIRC6|PKP4|TTC28|UVRAG|PAK2
circadian regulation of gene expression	Gene Ontology	GO:0032922	3	66	0.0514267	0.16766	ROR1|NPAS2|RORA
cellular response to retinoic acid	Gene Ontology	GO:0071300	3	67	0.0532646	0.173281	EPHA3|WNT11|NTRK3
protein serine/threonine/tyrosine kinase activity	Gene Ontology	GO:0004712	2	29	0.0540142	0.173678	RPS6KA2|DYRK4
digestive tract development	Gene Ontology	GO:0048565	2	29	0.0540142	0.173678	CLMP|AHRR
cation transport	Gene Ontology	GO:0006812	2	29	0.0540142	0.173678	ANO6|ANO10
arachidonic acid metabolic process	Gene Ontology	GO:0019369	2	29	0.0540142	0.173678	EPHX1|CYP2D6
response to antibiotic	Gene Ontology	GO:0046677	2	29	0.0540142	0.173678	SOD1|AHRR
cellular response to copper ion	Gene Ontology	GO:0071280	2	29	0.0540142	0.173678	APP|AHRR
positive regulation of release of sequestered calcium ion into cytosol	Gene Ontology	GO:0051281	2	29	0.0540142	0.173678	AKAP6|CEMIP
entrainment of circadian clock by photoperiod	Gene Ontology	GO:0043153	2	29	0.0540142	0.173678	OPN5|FBXL17
oligodendrocyte differentiation	Gene Ontology	GO:0048709	2	29	0.0540142	0.173678	NRG1|NTRK2
regulation of NMDA receptor activity	Gene Ontology	GO:2000310	2	29	0.0540142	0.173678	APP|GRIN2A
cortical actin cytoskeleton organization	Gene Ontology	GO:0030866	2	29	0.0540142	0.173678	FHOD3|ROCK1
basolateral plasma membrane	Gene Ontology	GO:0016323	6	216	0.0541432	0.173909	SLC4A10|CD44|ADCY8|MEGF11|DSP|CDH2
aging	Gene Ontology	GO:0007568	5	163	0.0542859	0.174001	WRN|AHRR|STAT3|NAPEPLD|COL4A2
heparin binding	Gene Ontology	GO:0008201	5	163	0.0542859	0.174001	NRG1|APP|SLIT3|LIPC|ADAMTS3
DNA recombination	Gene Ontology	GO:0006310	3	68	0.0551338	0.176347	WRN|RECQL|RAD51B
regulation of cell growth	Gene Ontology	GO:0001558	3	68	0.0551338	0.176347	PLCE1|SPOCK1|SOCS2
histone deacetylase binding	Gene Ontology	GO:0042826	4	114	0.0556356	0.177579	LEF1|TOP2B|PRKN|PAK2
cellular response to hypoxia	Gene Ontology	GO:0071456	4	114	0.0556356	0.177579	PPARD|COP1|ROR1|RORA
response to stimulus	Gene Ontology	GO:0050896	3	69	0.0570339	0.179824	CLIC5|RIMS1|USH2A
response to bacterium	Gene Ontology	GO:0009617	4	115	0.0570451	0.179824	FER1L6|DGKB|MACROD2|GZMA
respiratory gaseous exchange by respiratory system	Gene Ontology	GO:0007585	2	30	0.0571656	0.179824	CHST11|MAN2A1
base-excision repair	Gene Ontology	GO:0006284	2	30	0.0571656	0.179824	WRN|NEIL3
positive regulation of filopodium assembly	Gene Ontology	GO:0051491	2	30	0.0571656	0.179824	TENM2|DNM3
adult behavior	Gene Ontology	GO:0030534	2	30	0.0571656	0.179824	NRXN3|NRXN1
response to axon injury	Gene Ontology	GO:0048678	2	30	0.0571656	0.179824	SOD1|NTRK3
negative regulation of DNA binding	Gene Ontology	GO:0043392	2	30	0.0571656	0.179824	LEF1|GZMA
reactive oxygen species metabolic process	Gene Ontology	GO:0072593	2	30	0.0571656	0.179824	PLA2R1|SOD1
steroid hydroxylase activity	Gene Ontology	GO:0008395	2	30	0.0571656	0.179824	CYP39A1|CYP2D6
negative regulation of insulin secretion	Gene Ontology	GO:0046676	2	30	0.0571656	0.179824	PRKN|STXBP5L
cellular response to gamma radiation	Gene Ontology	GO:0071480	2	30	0.0571656	0.179824	WRN|TLK2
positive regulation of peptidyl-threonine phosphorylation	Gene Ontology	GO:0010800	2	30	0.0571656	0.179824	APP|CEMIP
positive regulation of protein kinase B signaling	Gene Ontology	GO:0051897	5	166	0.057703	0.181327	NRG1|CALCR|PIK3AP1|SEMA5A|ESR1
endosome membrane	Gene Ontology	GO:0010008	6	220	0.0580331	0.182176	SORL1|SBF2|MYO1B|ACAP2|TMEM108|MVB12B
intermediate filament	Gene Ontology	GO:0005882	4	117	0.0599212	0.184717	DST|MACF1|DSP|TLK2
positive regulation of phosphatidylinositol 3-kinase activity	Gene Ontology	GO:0043552	2	31	0.0603795	0.184717	VAV3|PRKD1
face morphogenesis	Gene Ontology	GO:0060325	2	31	0.0603795	0.184717	LEF1|ARID5B
positive regulation of mitotic cell cycle	Gene Ontology	GO:0045931	2	31	0.0603795	0.184717	APP|PAK2
RNA polymerase II complex binding	Gene Ontology	GO:0000993	2	31	0.0603795	0.184717	ESRRB|SMYD3
growth factor binding	Gene Ontology	GO:0019838	2	31	0.0603795	0.184717	LIFR|GHR
gene silencing by RNA	Gene Ontology	GO:0031047	2	31	0.0603795	0.184717	FAM172A|SND1
NF-kappaB binding	Gene Ontology	GO:0051059	2	31	0.0603795	0.184717	FAF1|PPARD
embryonic skeletal system development	Gene Ontology	GO:0048706	2	31	0.0603795	0.184717	WNT11|XYLT1
positive regulation of protein targeting to membrane	Gene Ontology	GO:0090314	2	31	0.0603795	0.184717	CEMIP|C2CD5
DNA repair	Gene Ontology	GO:0006281	6	224	0.0620861	0.184717	WRN|UVRAG|RFC3|RECQL|FANCA|RAD51B
protein autophosphorylation	Gene Ontology	GO:0046777	5	170	0.0624466	0.184717	EEF2K|MAP3K9|EPHB1|PRKD1|NTRK2
negative regulation of cysteine-type endopeptidase activity involved in apoptotic process	Gene Ontology	GO:0043154	3	72	0.0629176	0.184717	CD44|LEF1|COP1
plasma membrane raft	Gene Ontology	GO:0044853	2	32	0.0636538	0.184717	CDH2|ADCY8
activation of protein kinase B activity	Gene Ontology	GO:0032148	2	32	0.0636538	0.184717	NRG1|NTRK3
tRNA modification	Gene Ontology	GO:0006400	2	32	0.0636538	0.184717	THUMPD1|CDKAL1
Rho GTPase binding	Gene Ontology	GO:0017048	2	32	0.0636538	0.184717	FHOD3|AKAP13
sprouting angiogenesis	Gene Ontology	GO:0002040	2	32	0.0636538	0.184717	CDH13|LEF1
positive regulation of G1/S transition of mitotic cell cycle	Gene Ontology	GO:1900087	2	32	0.0636538	0.184717	PLCB1|AHRR
positive regulation of Ras protein signal transduction	Gene Ontology	GO:0046579	2	32	0.0636538	0.184717	NRG1|DGKI
regulation of microtubule cytoskeleton organization	Gene Ontology	GO:0070507	2	32	0.0636538	0.184717	EPHA3|ROCK1
cochlea development	Gene Ontology	GO:0090102	2	32	0.0636538	0.184717	GABRB3|NTRK3
positive regulation of endothelial cell proliferation	Gene Ontology	GO:0001938	3	73	0.064939	0.184717	CDH13|PRKD1|SEMA5A
regulation of cell cycle	Gene Ontology	GO:0051726	4	121	0.0658999	0.184717	ETFA|PHACTR4|STAT3|FBXL17
sequence-specific DNA binding	Gene Ontology	GO:0043565	9	405	0.0667133	0.184717	NR6A1|ESRRB|RORA|PRDM5|CUX2|ZNF423|PBX4|LEF1|ROR1
skeletal system morphogenesis	Gene Ontology	GO:0048705	2	33	0.0669866	0.184717	ARID5B|WWOX
regulation of heart contraction	Gene Ontology	GO:0008016	2	33	0.0669866	0.184717	CELF2|CAV3
actin filament polymerization	Gene Ontology	GO:0030041	2	33	0.0669866	0.184717	WASF1|PREX1
ubiquitin conjugating enzyme binding	Gene Ontology	GO:0031624	2	33	0.0669866	0.184717	ARIH2|PRKN
response to amphetamine	Gene Ontology	GO:0001975	2	33	0.0669866	0.184717	GRIN2A|SOD1
circadian rhythm	Gene Ontology	GO:0007623	3	74	0.06699	0.184717	NPAS2|NTRK2|NTRK3
T cell receptor signaling pathway	Gene Ontology	GO:0050852	5	174	0.067404	0.184717	PAG1|PDE4B|CD247|DENND1B|PLCG2
intracellular anatomical structure	Gene Ontology	GO:0005622	4	123	0.0690015	0.184717	ASCC3|ARHGAP44|DEPTOR|RSPH6A
negative regulation of protein kinase activity	Gene Ontology	GO:0006469	3	75	0.0690704	0.184717	DEPTOR|CAV3|SMYD3
negative regulation of canonical Wnt signaling pathway	Gene Ontology	GO:0090090	5	176	0.0699624	0.184717	LATS1|CDH2|HECW1|WNT11|PRKN
G protein-coupled receptor signaling pathway	Gene Ontology	GO:0007186	20	1132	0.0702431	0.184717	PLCB1|ARHGEF12|APP|PREX1|ARHGEF18|KALRN|CALCR|ADCY8|ROCK1|PDE10A|ATRNL1|HTR4|RGS7|AKAP13|RAPGEF2|VAV3|PDE4B|ADCYAP1R1|OPN5|ADGRL3
ventricular septum morphogenesis	Gene Ontology	GO:0060412	2	34	0.070376	0.184717	SLIT3|WNT11
endoplasmic reticulum exit site	Gene Ontology	GO:0070971	2	34	0.070376	0.184717	SAR1B|SEC31A
tissue development	Gene Ontology	GO:0009888	2	34	0.070376	0.184717	ATRNL1|USH2A
positive regulation of cell death	Gene Ontology	GO:0010942	2	34	0.070376	0.184717	FAF1|CALCR
lung alveolus development	Gene Ontology	GO:0048286	2	34	0.070376	0.184717	TNS3|MAN2A1
activation of phospholipase C activity	Gene Ontology	GO:0007202	2	34	0.070376	0.184717	ADCYAP1R1|NTRK2
positive regulation of axon extension	Gene Ontology	GO:0045773	2	34	0.070376	0.184717	MACF1|CDH4
aminoacylase activity	Gene Ontology	GO:0004046	1	5	0.0704898	0.184717	ASPA
protein de-ADP-ribosylation	Gene Ontology	GO:0051725	1	5	0.0704898	0.184717	MACROD2
protein side chain deglutamylation	Gene Ontology	GO:0035610	1	5	0.0704898	0.184717	AGBL1
Rap guanyl-nucleotide exchange factor activity	Gene Ontology	GO:0017034	1	5	0.0704898	0.184717	RAPGEF2
regulation of T cell differentiation in thymus	Gene Ontology	GO:0033081	1	5	0.0704898	0.184717	SOD1
positive regulation of developmental growth	Gene Ontology	GO:0048639	1	5	0.0704898	0.184717	PLCB1
N-acylethanolamine metabolic process	Gene Ontology	GO:0070291	1	5	0.0704898	0.184717	NAPEPLD
membrane depolarization during SA node cell action potential	Gene Ontology	GO:0086046	1	5	0.0704898	0.184717	CACNA1D
negative regulation of synaptic plasticity	Gene Ontology	GO:0031914	1	5	0.0704898	0.184717	UNC13C
synaptic vesicle uncoating	Gene Ontology	GO:0016191	1	5	0.0704898	0.184717	DNAJC6
Y-form DNA binding	Gene Ontology	GO:0000403	1	5	0.0704898	0.184717	WRN
response to angiotensin	Gene Ontology	GO:1990776	1	5	0.0704898	0.184717	ROCK1
keratinocyte migration	Gene Ontology	GO:0051546	1	5	0.0704898	0.184717	PPARD
negative regulation of exocytosis	Gene Ontology	GO:0045920	1	5	0.0704898	0.184717	STXBP6
negative regulation of striated muscle tissue development	Gene Ontology	GO:0045843	1	5	0.0704898	0.184717	LEF1
regulation of calcineurin-NFAT signaling cascade	Gene Ontology	GO:0070884	1	5	0.0704898	0.184717	RCAN2
sodium:bicarbonate symporter activity	Gene Ontology	GO:0008510	1	5	0.0704898	0.184717	SLC4A10
integral component of synaptic membrane	Gene Ontology	GO:0099699	1	5	0.0704898	0.184717	GABRG3
regulation of grooming behavior	Gene Ontology	GO:2000821	1	5	0.0704898	0.184717	NRXN1
regulation of muscle cell differentiation	Gene Ontology	GO:0051147	1	5	0.0704898	0.184717	MEGF10
regulation of fertilization	Gene Ontology	GO:0080154	1	5	0.0704898	0.184717	PLCB1
membrane raft organization	Gene Ontology	GO:0031579	1	5	0.0704898	0.184717	CAV3
regulation of smooth muscle cell migration	Gene Ontology	GO:0014910	1	5	0.0704898	0.184717	SORL1
positive regulation of endothelial cell chemotaxis by VEGF-activated vascular endothelial growth factor receptor signaling pathway	Gene Ontology	GO:0038033	1	5	0.0704898	0.184717	PRKD1
interleukin-2 production	Gene Ontology	GO:0032623	1	5	0.0704898	0.184717	CD247
regulation of cholesterol efflux	Gene Ontology	GO:0010874	1	5	0.0704898	0.184717	TTC39B
acyl-CoA oxidase activity	Gene Ontology	GO:0003997	1	5	0.0704898	0.184717	ACOXL
negative regulation of myosin-light-chain-phosphatase activity	Gene Ontology	GO:0035509	1	5	0.0704898	0.184717	ROCK1
stereocilia ankle link	Gene Ontology	GO:0002141	1	5	0.0704898	0.184717	USH2A
inositol 1,3,4,5 tetrakisphosphate binding	Gene Ontology	GO:0043533	1	5	0.0704898	0.184717	ASTN2
cardiac conduction system development	Gene Ontology	GO:0003161	1	5	0.0704898	0.184717	NRG1
reproductive system development	Gene Ontology	GO:0061458	1	5	0.0704898	0.184717	PLEKHA5
axon midline choice point recognition	Gene Ontology	GO:0016199	1	5	0.0704898	0.184717	APP
glutamate-gated calcium ion channel activity	Gene Ontology	GO:0022849	1	5	0.0704898	0.184717	GRIN2A
GPI-anchor transamidase complex	Gene Ontology	GO:0042765	1	5	0.0704898	0.184717	PIGT
flavonoid metabolic process	Gene Ontology	GO:0009812	1	5	0.0704898	0.184717	AHRR
positive regulation of epidermis development	Gene Ontology	GO:0045684	1	5	0.0704898	0.184717	PPARD
negative regulation of intrinsic apoptotic signaling pathway by p53 class mediator	Gene Ontology	GO:1902254	1	5	0.0704898	0.184717	PRKN
tyrosine catabolic process	Gene Ontology	GO:0006572	1	5	0.0704898	0.184717	FANCA
regulation of high voltage-gated calcium channel activity	Gene Ontology	GO:1901841	1	5	0.0704898	0.184717	PDE4B
mesonephric duct development	Gene Ontology	GO:0072177	1	5	0.0704898	0.184717	WNT11
regulation of long-term synaptic depression	Gene Ontology	GO:1900452	1	5	0.0704898	0.184717	DGKI
ER retention sequence binding	Gene Ontology	GO:0046923	1	5	0.0704898	0.184717	CEMIP
positive regulation of nitric oxide mediated signal transduction	Gene Ontology	GO:0010750	1	5	0.0704898	0.184717	GUCY1A1
tongue morphogenesis	Gene Ontology	GO:0043587	1	5	0.0704898	0.184717	WDPCP
interkinetic nuclear migration	Gene Ontology	GO:0022027	1	5	0.0704898	0.184717	CEP120
estrogen 2-hydroxylase activity	Gene Ontology	GO:0101021	1	5	0.0704898	0.184717	AHRR
protein localization to microtubule plus-end	Gene Ontology	GO:1904825	1	5	0.0704898	0.184717	MAPRE2
regulation of transforming growth factor beta activation	Gene Ontology	GO:1901388	1	5	0.0704898	0.184717	LTBP1
U1 snRNP binding	Gene Ontology	GO:1990446	1	5	0.0704898	0.184717	C2
parkin-mediated stimulation of mitophagy in response to mitochondrial depolarization	Gene Ontology	GO:0061734	1	5	0.0704898	0.184717	PRKN
positive regulation of focal adhesion disassembly	Gene Ontology	GO:0120183	1	5	0.0704898	0.184717	MAPRE2
Lewy body	Gene Ontology	GO:0097413	1	5	0.0704898	0.184717	PRKN
negative regulation of glucokinase activity	Gene Ontology	GO:0033132	1	5	0.0704898	0.184717	PRKN
endocardial cell differentiation	Gene Ontology	GO:0060956	1	5	0.0704898	0.184717	NRG1
cell dedifferentiation	Gene Ontology	GO:0043697	1	5	0.0704898	0.184717	ESRRB
apoptotic process involved in blood vessel morphogenesis	Gene Ontology	GO:1902262	1	5	0.0704898	0.184717	LEF1
superoxide dismutase activity	Gene Ontology	GO:0004784	1	5	0.0704898	0.184717	SOD1
neuron projection arborization	Gene Ontology	GO:0140058	1	5	0.0704898	0.184717	ROCK1
dorsal root ganglion development	Gene Ontology	GO:1990791	1	5	0.0704898	0.184717	UNC5C
maintenance of animal organ identity	Gene Ontology	GO:0048496	1	5	0.0704898	0.184717	USH2A
regulation of brown fat cell differentiation	Gene Ontology	GO:0090335	1	5	0.0704898	0.184717	FTO
regulation of lipid storage	Gene Ontology	GO:0010883	1	5	0.0704898	0.184717	FTO
COPII-coated vesicle budding	Gene Ontology	GO:0090114	1	5	0.0704898	0.184717	SEC31A
DNA replication factor C complex	Gene Ontology	GO:0005663	1	5	0.0704898	0.184717	RFC3
positive regulation of fatty acid metabolic process	Gene Ontology	GO:0045923	1	5	0.0704898	0.184717	PPARD
membrane to membrane docking	Gene Ontology	GO:0022614	1	5	0.0704898	0.184717	ROCK1
commitment complex	Gene Ontology	GO:0000243	1	5	0.0704898	0.184717	C2
neutrophil clearance	Gene Ontology	GO:0097350	1	5	0.0704898	0.184717	MERTK
positive regulation of hydrolase activity	Gene Ontology	GO:0051345	1	5	0.0704898	0.184717	WRN
axo-dendritic transport	Gene Ontology	GO:0008088	1	5	0.0704898	0.184717	APP
11-cis retinal binding	Gene Ontology	GO:0005502	1	5	0.0704898	0.184717	OPN5
anchored component of presynaptic membrane	Gene Ontology	GO:0099026	1	5	0.0704898	0.184717	CNTN5
beta-2 adrenergic receptor binding	Gene Ontology	GO:0031698	1	5	0.0704898	0.184717	NEDD4
zinc ion homeostasis	Gene Ontology	GO:0055069	1	5	0.0704898	0.184717	PRKN
glucocorticoid receptor signaling pathway	Gene Ontology	GO:0042921	1	5	0.0704898	0.184717	NEDD4
detection of temperature stimulus	Gene Ontology	GO:0016048	1	5	0.0704898	0.184717	ANO3
water homeostasis	Gene Ontology	GO:0030104	1	5	0.0704898	0.184717	NEDD4L
striated muscle tissue development	Gene Ontology	GO:0014706	1	5	0.0704898	0.184717	PGM5
N-acetylgalactosamine 4-O-sulfotransferase activity	Gene Ontology	GO:0001537	1	5	0.0704898	0.184717	CHST11
negative regulation of triglyceride catabolic process	Gene Ontology	GO:0010897	1	5	0.0704898	0.184717	SORL1
asymmetric cell division	Gene Ontology	GO:0008356	1	5	0.0704898	0.184717	INSC
regulation of toll-like receptor signaling pathway	Gene Ontology	GO:0034121	1	5	0.0704898	0.184717	ESR1
maintenance of presynaptic active zone structure	Gene Ontology	GO:0048790	1	5	0.0704898	0.184717	ERC2
regulation of integrin-mediated signaling pathway	Gene Ontology	GO:2001044	1	5	0.0704898	0.184717	PRKD1
C-terminal protein deglutamylation	Gene Ontology	GO:0035609	1	5	0.0704898	0.184717	AGBL1
sensory perception of sour taste	Gene Ontology	GO:0050915	1	5	0.0704898	0.184717	ASIC2
glial cell-derived neurotrophic factor receptor activity	Gene Ontology	GO:0016167	1	5	0.0704898	0.184717	GFRA2
taurine metabolic process	Gene Ontology	GO:0019530	1	5	0.0704898	0.184717	GHR
extrinsic component of postsynaptic density membrane	Gene Ontology	GO:0099147	1	5	0.0704898	0.184717	DGKI
GPI-anchor transamidase activity	Gene Ontology	GO:0003923	1	5	0.0704898	0.184717	PIGT
positive regulation of mitophagy in response to mitochondrial depolarization	Gene Ontology	GO:0098779	1	5	0.0704898	0.184717	PRKN
noradrenergic neuron differentiation	Gene Ontology	GO:0003357	1	5	0.0704898	0.184717	NCAM2
type II pneumocyte differentiation	Gene Ontology	GO:0060510	1	5	0.0704898	0.184717	AIMP2
protein C-linked glycosylation via 2'-alpha-mannosyl-L-tryptophan	Gene Ontology	GO:0018406	1	5	0.0704898	0.184717	DPY19L2
ciliary neurotrophic factor-mediated signaling pathway	Gene Ontology	GO:0070120	1	5	0.0704898	0.184717	LIFR
epithelial cell migration	Gene Ontology	GO:0010631	1	5	0.0704898	0.184717	PAK2
negative regulation of mesenchymal cell proliferation	Gene Ontology	GO:0072201	1	5	0.0704898	0.184717	WNT11
caveola assembly	Gene Ontology	GO:0070836	1	5	0.0704898	0.184717	CAV3
cytoskeleton of presynaptic active zone	Gene Ontology	GO:0048788	1	5	0.0704898	0.184717	RIMS1
calcium, potassium:sodium antiporter activity	Gene Ontology	GO:0008273	1	5	0.0704898	0.184717	SLC24A3
regulation of platelet activation	Gene Ontology	GO:0010543	1	5	0.0704898	0.184717	NRG1
EARP complex	Gene Ontology	GO:1990745	1	5	0.0704898	0.184717	EIPR1
negative regulation of cell volume	Gene Ontology	GO:0045794	1	5	0.0704898	0.184717	ANO6
-	Gene Ontology	GO:0001302	1	5	0.0704898	0.184717	WRN
epoxide hydrolase activity	Gene Ontology	GO:0004301	1	5	0.0704898	0.184717	EPHX1
postsynaptic actin cytoskeleton	Gene Ontology	GO:0098871	1	5	0.0704898	0.184717	CTTNBP2
neutrophil homeostasis	Gene Ontology	GO:0001780	1	5	0.0704898	0.184717	PDE4B
oxidoreductase activity, acting on the CH-CH group of donors	Gene Ontology	GO:0016627	1	5	0.0704898	0.184717	TECRL
dopamine uptake involved in synaptic transmission	Gene Ontology	GO:0051583	1	5	0.0704898	0.184717	PRKN
protein retention in Golgi apparatus	Gene Ontology	GO:0045053	1	5	0.0704898	0.184717	SORL1
digestive system development	Gene Ontology	GO:0055123	1	5	0.0704898	0.184717	WDPCP
succinyl-CoA metabolic process	Gene Ontology	GO:0006104	1	5	0.0704898	0.184717	SUCLG2
Sin3-type complex	Gene Ontology	GO:0070822	1	5	0.0704898	0.184717	PHF12
optic nerve morphogenesis	Gene Ontology	GO:0021631	1	5	0.0704898	0.184717	EPHB1
postsynaptic endocytic zone membrane	Gene Ontology	GO:0098844	1	5	0.0704898	0.184717	DNM3
negative regulation of apoptotic process in bone marrow cell	Gene Ontology	GO:0071866	1	5	0.0704898	0.184717	LEF1
negative regulation of immunoglobulin production	Gene Ontology	GO:0002638	1	5	0.0704898	0.184717	FCRL3
development of primary female sexual characteristics	Gene Ontology	GO:0046545	1	5	0.0704898	0.184717	ADCYAP1R1
negative regulation of cholesterol biosynthetic process	Gene Ontology	GO:0045541	1	5	0.0704898	0.184717	SOD1
clathrin-sculpted monoamine transport vesicle membrane	Gene Ontology	GO:0070083	1	5	0.0704898	0.184717	SLC18A1
protein processing involved in protein targeting to mitochondrion	Gene Ontology	GO:0006627	1	5	0.0704898	0.184717	IMMP2L
negative regulation of peptidyl-cysteine S-nitrosylation	Gene Ontology	GO:1902083	1	5	0.0704898	0.184717	OXR1
T cell receptor V(D)J recombination	Gene Ontology	GO:0033153	1	5	0.0704898	0.184717	LEF1
protein K27-linked ubiquitination	Gene Ontology	GO:0044314	1	5	0.0704898	0.184717	PRKN
synaptic growth at neuromuscular junction	Gene Ontology	GO:0051124	1	5	0.0704898	0.184717	APP
positive regulation of cellular metabolic process	Gene Ontology	GO:0031325	1	5	0.0704898	0.184717	ACACA
central nervous system neuron differentiation	Gene Ontology	GO:0021953	1	5	0.0704898	0.184717	SPOCK1
GARP complex	Gene Ontology	GO:0000938	1	5	0.0704898	0.184717	EIPR1
toll-like receptor 7 signaling pathway	Gene Ontology	GO:0034154	1	5	0.0704898	0.184717	PIK3AP1
CORVET complex	Gene Ontology	GO:0033263	1	5	0.0704898	0.184717	VPS8
protein metabolic process	Gene Ontology	GO:0019538	1	5	0.0704898	0.184717	ACACA
type 5 metabotropic glutamate receptor binding	Gene Ontology	GO:0031802	1	5	0.0704898	0.184717	DNM3
cellular response to morphine	Gene Ontology	GO:0071315	1	5	0.0704898	0.184717	ADCY8
myoblast fusion involved in skeletal muscle regeneration	Gene Ontology	GO:0014905	1	5	0.0704898	0.184717	PTGFRN
cGMP catabolic process	Gene Ontology	GO:0046069	1	5	0.0704898	0.184717	PDE10A
convergent extension involved in axis elongation	Gene Ontology	GO:0060028	1	5	0.0704898	0.184717	WNT11
ErbB-3 class receptor binding	Gene Ontology	GO:0043125	1	5	0.0704898	0.184717	NRG1
cell adhesive protein binding involved in bundle of His cell-Purkinje myocyte communication	Gene Ontology	GO:0086083	1	5	0.0704898	0.184717	DSP
Roundabout signaling pathway	Gene Ontology	GO:0035385	1	5	0.0704898	0.184717	SLIT3
membrane repolarization during atrial cardiac muscle cell action potential	Gene Ontology	GO:0098914	1	5	0.0704898	0.184717	KCNJ3
calcineurin complex	Gene Ontology	GO:0005955	1	5	0.0704898	0.184717	PPP3CC
calmodulin-dependent protein phosphatase activity	Gene Ontology	GO:0033192	1	5	0.0704898	0.184717	PPP3CC
neutrophil chemotaxis	Gene Ontology	GO:0030593	3	77	0.0733177	0.191469	PDE4B|VAV3|PREX1
sodium ion transport	Gene Ontology	GO:0006814	3	77	0.0733177	0.191469	NEDD4L|SLC38A6|SLC10A7
negative regulation of protein binding	Gene Ontology	GO:0032091	3	77	0.0733177	0.191469	SORL1|COP1|ROCK1
regulation of endocytosis	Gene Ontology	GO:0030100	2	35	0.0738202	0.191794	RUFY1|CDH13
positive regulation of epithelial cell migration	Gene Ontology	GO:0010634	2	35	0.0738202	0.191794	PLCG2|DOCK5
autophagosome membrane	Gene Ontology	GO:0000421	2	35	0.0738202	0.191794	UVRAG|PRKD1
RNA polymerase II repressing transcription factor binding	Gene Ontology	GO:0001103	2	35	0.0738202	0.191794	PPARD|STAT3
negative regulation of protein catabolic process	Gene Ontology	GO:0042177	2	35	0.0738202	0.191794	NRG1|GRIN2A
actin filament bundle assembly	Gene Ontology	GO:0051017	2	35	0.0738202	0.191794	NEDD9|MYO1B
axonogenesis	Gene Ontology	GO:0007409	3	78	0.0754841	0.192066	APP|TOP2B|DCC
release of sequestered calcium ion into cytosol	Gene Ontology	GO:0051209	2	36	0.0773173	0.192066	ITPR2|PLCG2
cell motility	Gene Ontology	GO:0048870	2	36	0.0773173	0.192066	DST|ELMO1
one-carbon metabolic process	Gene Ontology	GO:0006730	2	36	0.0773173	0.192066	MTHFD1L|CA10
monooxygenase activity	Gene Ontology	GO:0004497	2	36	0.0773173	0.192066	CYP2D6|AHRR
sulfotransferase activity	Gene Ontology	GO:0008146	2	36	0.0773173	0.192066	CHST11|UST
cell death	Gene Ontology	GO:0008219	2	36	0.0773173	0.192066	FAF1|GSDME
endoplasmic reticulum organization	Gene Ontology	GO:0007029	2	36	0.0773173	0.192066	SEC31A|TOR1B
protein heterodimerization activity	Gene Ontology	GO:0046982	7	297	0.078132	0.192066	GCA|ABCG5|ABCG8|ADCY8|SUPT3H|TENM2|TOP2B
regulation of G2/M transition of mitotic cell cycle	Gene Ontology	GO:0010389	3	80	0.0799007	0.192066	NEDD1|DLC1|SDCCAG8
epidermis development	Gene Ontology	GO:0008544	3	80	0.0799007	0.192066	SCEL|DSP|ASIC2
placenta development	Gene Ontology	GO:0001890	2	37	0.0808656	0.192066	RTCB|SOD1
negative chemotaxis	Gene Ontology	GO:0050919	2	37	0.0808656	0.192066	SLIT3|SEMA5A
synaptic vesicle endocytosis	Gene Ontology	GO:0048488	2	37	0.0808656	0.192066	DENND1A|SYNJ2
vesicle fusion	Gene Ontology	GO:0006906	2	37	0.0808656	0.192066	VAV3|C2CD5
anion transmembrane transport	Gene Ontology	GO:0098656	2	37	0.0808656	0.192066	SLC4A10|SLC24A3
regulation of synaptic vesicle priming	Gene Ontology	GO:0010807	1	6	0.0817462	0.192066	STXBP1
succinate metabolic process	Gene Ontology	GO:0006105	1	6	0.0817462	0.192066	SUCLG2
norepinephrine metabolic process	Gene Ontology	GO:0042415	1	6	0.0817462	0.192066	PRKN
myelin sheath abaxonal region	Gene Ontology	GO:0035748	1	6	0.0817462	0.192066	EXOC4
hydrolase activity, acting on glycosyl bonds	Gene Ontology	GO:0016798	1	6	0.0817462	0.192066	MACROD2
hydroperoxy icosatetraenoate dehydratase activity	Gene Ontology	GO:0106256	1	6	0.0817462	0.192066	AHRR
regulation of ventricular cardiac muscle cell membrane depolarization	Gene Ontology	GO:0060373	1	6	0.0817462	0.192066	CAV3
nitric-oxide synthase regulator activity	Gene Ontology	GO:0030235	1	6	0.0817462	0.192066	ESR1
positive regulation of adipose tissue development	Gene Ontology	GO:1904179	1	6	0.0817462	0.192066	SORL1
drug catabolic process	Gene Ontology	GO:0042737	1	6	0.0817462	0.192066	CYP2D6
regulation of voltage-gated sodium channel activity	Gene Ontology	GO:1905150	1	6	0.0817462	0.192066	FGF14
regulation of branching involved in prostate gland morphogenesis	Gene Ontology	GO:0060687	1	6	0.0817462	0.192066	ESR1
tumor necrosis factor production	Gene Ontology	GO:0032640	1	6	0.0817462	0.192066	APP
positive regulation of vascular endothelial growth factor signaling pathway	Gene Ontology	GO:1900748	1	6	0.0817462	0.192066	ADAMTS3
osteoclast development	Gene Ontology	GO:0036035	1	6	0.0817462	0.192066	FOXP1
histone H4-R3 methylation	Gene Ontology	GO:0043985	1	6	0.0817462	0.192066	PRDM4
calcineurin-mediated signaling	Gene Ontology	GO:0097720	1	6	0.0817462	0.192066	PPP3CC
proton channel activity	Gene Ontology	GO:0015252	1	6	0.0817462	0.192066	ASIC5
negative regulation of tubulin deacetylation	Gene Ontology	GO:1904428	1	6	0.0817462	0.192066	FRY
positive regulation of protein kinase C activity	Gene Ontology	GO:1900020	1	6	0.0817462	0.192066	CEMIP
desmosome organization	Gene Ontology	GO:0002934	1	6	0.0817462	0.192066	DSP
site of polarized growth	Gene Ontology	GO:0030427	1	6	0.0817462	0.192066	FRY
oncostatin-M receptor activity	Gene Ontology	GO:0004924	1	6	0.0817462	0.192066	LIFR
negative regulation of cartilage development	Gene Ontology	GO:0061037	1	6	0.0817462	0.192066	WNT11
positive regulation of vesicle fusion	Gene Ontology	GO:0031340	1	6	0.0817462	0.192066	C2CD5
positive regulation of granulocyte differentiation	Gene Ontology	GO:0030854	1	6	0.0817462	0.192066	LEF1
negative regulation of smoothened signaling pathway involved in dorsal/ventral neural tube patterning	Gene Ontology	GO:1901621	1	6	0.0817462	0.192066	SUFU
prostate epithelial cord arborization involved in prostate glandular acinus morphogenesis	Gene Ontology	GO:0060527	1	6	0.0817462	0.192066	ESR1
acrosomal vesicle exocytosis	Gene Ontology	GO:0060478	1	6	0.0817462	0.192066	RIMS1
acetyl-CoA metabolic process	Gene Ontology	GO:0006084	1	6	0.0817462	0.192066	ACACA
response to isolation stress	Gene Ontology	GO:0035900	1	6	0.0817462	0.192066	NAPEPLD
mitochondrial tRNA processing	Gene Ontology	GO:0090646	1	6	0.0817462	0.192066	ELAC2
amylin receptor signaling pathway	Gene Ontology	GO:0097647	1	6	0.0817462	0.192066	CALCR
connexin binding	Gene Ontology	GO:0071253	1	6	0.0817462	0.192066	CAV3
DNA-binding transcription repressor activity	Gene Ontology	GO:0001217	1	6	0.0817462	0.192066	SOX6
negative regulation of interleukin-13 production	Gene Ontology	GO:0032696	1	6	0.0817462	0.192066	LEF1
protein sulfation	Gene Ontology	GO:0006477	1	6	0.0817462	0.192066	UST
heterocycle metabolic process	Gene Ontology	GO:0046483	1	6	0.0817462	0.192066	CYP2D6
activation of Janus kinase activity	Gene Ontology	GO:0042976	1	6	0.0817462	0.192066	GHR
mitochondrial respiratory chain complex assembly	Gene Ontology	GO:0033108	1	6	0.0817462	0.192066	IMMP2L
negative regulation of cardiac muscle cell differentiation	Gene Ontology	GO:2000726	1	6	0.0817462	0.192066	SOX6
negative regulation of sodium ion transport	Gene Ontology	GO:0010766	1	6	0.0817462	0.192066	NEDD4
morphogenesis of a polarized epithelium	Gene Ontology	GO:0001738	1	6	0.0817462	0.192066	AHI1
cellular response to cGMP	Gene Ontology	GO:0071321	1	6	0.0817462	0.192066	RAPGEF2
cortical endoplasmic reticulum	Gene Ontology	GO:0032541	1	6	0.0817462	0.192066	STIMATE
negative regulation of type B pancreatic cell apoptotic process	Gene Ontology	GO:2000675	1	6	0.0817462	0.192066	CAST
3',5'-cyclic-nucleotide phosphodiesterase activity	Gene Ontology	GO:0004114	1	6	0.0817462	0.192066	PDE10A
complement binding	Gene Ontology	GO:0001848	1	6	0.0817462	0.192066	C8A
axon ensheathment	Gene Ontology	GO:0008366	1	6	0.0817462	0.192066	PPARD
leukemia inhibitory factor receptor activity	Gene Ontology	GO:0004923	1	6	0.0817462	0.192066	LIFR
regulation of epithelial cell migration	Gene Ontology	GO:0010632	1	6	0.0817462	0.192066	MACF1
phosphatidylserine exposure on apoptotic cell surface	Gene Ontology	GO:0070782	1	6	0.0817462	0.192066	XKR6
protein K29-linked ubiquitination	Gene Ontology	GO:0035519	1	6	0.0817462	0.192066	PRKN
negative regulation of cGMP-mediated signaling	Gene Ontology	GO:0010754	1	6	0.0817462	0.192066	PDE10A
negative regulation of dendrite development	Gene Ontology	GO:2000171	1	6	0.0817462	0.192066	DCC
periciliary membrane compartment	Gene Ontology	GO:1990075	1	6	0.0817462	0.192066	USH2A
positive regulation of protein localization to membrane	Gene Ontology	GO:1905477	1	6	0.0817462	0.192066	PRKN
lamellipodium morphogenesis	Gene Ontology	GO:0072673	1	6	0.0817462	0.192066	WASF1
response to water deprivation	Gene Ontology	GO:0009414	1	6	0.0817462	0.192066	MAPK10
toll-like receptor 2 signaling pathway	Gene Ontology	GO:0034134	1	6	0.0817462	0.192066	PIK3AP1
forebrain neuron development	Gene Ontology	GO:0021884	1	6	0.0817462	0.192066	RAPGEF2
ribosomal protein S6 kinase activity	Gene Ontology	GO:0004711	1	6	0.0817462	0.192066	RPS6KA2
negative regulation of synapse assembly	Gene Ontology	GO:0051964	1	6	0.0817462	0.192066	SLIT3
negative regulation of oxidative stress-induced cell death	Gene Ontology	GO:1903202	1	6	0.0817462	0.192066	PRKN
positive regulation of cell proliferation in bone marrow	Gene Ontology	GO:0071864	1	6	0.0817462	0.192066	LEF1
positive regulation of cAMP-dependent protein kinase activity	Gene Ontology	GO:2000481	1	6	0.0817462	0.192066	RAPGEF2
intracellular steroid hormone receptor signaling pathway	Gene Ontology	GO:0030518	1	6	0.0817462	0.192066	ESR1
CD95 death-inducing signaling complex	Gene Ontology	GO:0031265	1	6	0.0817462	0.192066	FAF1
otic vesicle development	Gene Ontology	GO:0071599	1	6	0.0817462	0.192066	AHI1
monoterpenoid metabolic process	Gene Ontology	GO:0016098	1	6	0.0817462	0.192066	CYP2D6
positive regulation of establishment of protein localization	Gene Ontology	GO:1904951	1	6	0.0817462	0.192066	CEP120
regulation of atrial cardiac muscle cell membrane repolarization	Gene Ontology	GO:0060372	1	6	0.0817462	0.192066	CACNA1D
double-strand break repair via classical nonhomologous end joining	Gene Ontology	GO:0097680	1	6	0.0817462	0.192066	UVRAG
negative regulation of oxidoreductase activity	Gene Ontology	GO:0051354	1	6	0.0817462	0.192066	GZMA
positive regulation of striated muscle cell differentiation	Gene Ontology	GO:0051155	1	6	0.0817462	0.192066	NRG1
sarcoglycan complex	Gene Ontology	GO:0016012	1	6	0.0817462	0.192066	SGCD
T follicular helper cell differentiation	Gene Ontology	GO:0061470	1	6	0.0817462	0.192066	FOXP1
regulation of neuron projection arborization	Gene Ontology	GO:0150011	1	6	0.0817462	0.192066	MACF1
neuron spine	Gene Ontology	GO:0044309	1	6	0.0817462	0.192066	HOMER1
attachment of GPI anchor to protein	Gene Ontology	GO:0016255	1	6	0.0817462	0.192066	PIGT
demethylase activity	Gene Ontology	GO:0032451	1	6	0.0817462	0.192066	AHRR
dense body	Gene Ontology	GO:0097433	1	6	0.0817462	0.192066	SND1
bone mineralization involved in bone maturation	Gene Ontology	GO:0035630	1	6	0.0817462	0.192066	ANO6
negative regulation by host of viral genome replication	Gene Ontology	GO:0044828	1	6	0.0817462	0.192066	PRKN
hair cell differentiation	Gene Ontology	GO:0035315	1	6	0.0817462	0.192066	USH2A
positive regulation of histone deacetylase activity	Gene Ontology	GO:1901727	1	6	0.0817462	0.192066	PRKD1
Cul5-RING ubiquitin ligase complex	Gene Ontology	GO:0031466	1	6	0.0817462	0.192066	ARIH2
aggresome assembly	Gene Ontology	GO:0070842	1	6	0.0817462	0.192066	PRKN
regulation of interleukin-1 beta production	Gene Ontology	GO:0032651	1	6	0.0817462	0.192066	FOXP1
postsynaptic density protein 95 clustering	Gene Ontology	GO:0097119	1	6	0.0817462	0.192066	NRXN1
neutrophil differentiation	Gene Ontology	GO:0030223	1	6	0.0817462	0.192066	LEF1
mRNA transcription	Gene Ontology	GO:0009299	1	6	0.0817462	0.192066	PPARD
regulation of skeletal muscle satellite cell proliferation	Gene Ontology	GO:0014842	1	6	0.0817462	0.192066	PPARD
modification of postsynaptic actin cytoskeleton	Gene Ontology	GO:0098885	1	6	0.0817462	0.192066	WASF1
regulation of modification of postsynaptic actin cytoskeleton	Gene Ontology	GO:1905274	1	6	0.0817462	0.192066	CTTNBP2
sphingomyelin biosynthetic process	Gene Ontology	GO:0006686	1	6	0.0817462	0.192066	SAMD8
free ubiquitin chain polymerization	Gene Ontology	GO:0010994	1	6	0.0817462	0.192066	PRKN
super elongation complex	Gene Ontology	GO:0032783	1	6	0.0817462	0.192066	AFF1
contractile ring	Gene Ontology	GO:0070938	1	6	0.0817462	0.192066	UTRN
regulation of mitotic cell cycle spindle assembly checkpoint	Gene Ontology	GO:0090266	1	6	0.0817462	0.192066	LCMT1
cytoplasmic sequestering of protein	Gene Ontology	GO:0051220	1	6	0.0817462	0.192066	LATS1
T-helper 1 cell differentiation	Gene Ontology	GO:0045063	1	6	0.0817462	0.192066	LEF1
mRNA 5'-splice site recognition	Gene Ontology	GO:0000395	1	6	0.0817462	0.192066	C2
ATP-activated inward rectifier potassium channel activity	Gene Ontology	GO:0015272	1	6	0.0817462	0.192066	ABCC9
T-helper 17 cell lineage commitment	Gene Ontology	GO:0072540	1	6	0.0817462	0.192066	STAT3
alpha-N-acetylneuraminate alpha-2,8-sialyltransferase activity	Gene Ontology	GO:0003828	1	6	0.0817462	0.192066	ST8SIA2
positive regulation of I-kappaB kinase/NF-kappaB signaling	Gene Ontology	GO:0043123	5	185	0.0821267	0.192421	PRKN|GOLT1B|COP1|AKAP13|PRKD1
positive regulation of angiogenesis	Gene Ontology	GO:0045766	4	131	0.0821405	0.192421	STAT3|PRKD1|SEMA5A|CELA1
cellular protein modification process	Gene Ontology	GO:0006464	3	81	0.0821504	0.192421	LCMT1|USP25|ST8SIA2
double-strand break repair via homologous recombination	Gene Ontology	GO:0000724	3	82	0.0844271	0.197196	WRN|RECQL|RAD51B
positive regulation of cytokinesis	Gene Ontology	GO:0032467	2	38	0.0844633	0.197196	PKP4|PAK2
membrane organization	Gene Ontology	GO:0061024	4	133	0.0856047	0.197196	STAM2|SAR1B|DNAJC6|SYNJ2
animal organ morphogenesis	Gene Ontology	GO:0009887	4	134	0.0873631	0.197196	ATRNL1|PBX4|ABLIM1|USH2A
heart development	Gene Ontology	GO:0007507	5	189	0.0878706	0.197196	TCF25|PPARD|PLCE1|AKAP13|NTRK3
embryonic limb morphogenesis	Gene Ontology	GO:0030326	2	39	0.0881087	0.197196	LEF1|FRAS1
negative regulation of MAP kinase activity	Gene Ontology	GO:0043407	2	39	0.0881087	0.197196	SORL1|CAV3
negative regulation of signal transduction	Gene Ontology	GO:0009968	2	39	0.0881087	0.197196	RGS7|SNX13
postsynaptic density membrane	Gene Ontology	GO:0098839	2	39	0.0881087	0.197196	ATP2B2|GRIN2A
small-subunit processome	Gene Ontology	GO:0032040	2	39	0.0881087	0.197196	KRR1|NOL10
retrograde vesicle-mediated transport, Golgi to endoplasmic reticulum	Gene Ontology	GO:0006890	3	84	0.0890603	0.197196	NBAS|UVRAG|COPG2
spermatid development	Gene Ontology	GO:0007286	3	84	0.0890603	0.197196	FNDC3A|DPY19L2|CCDC63
transport across blood-brain barrier	Gene Ontology	GO:0150104	3	84	0.0890603	0.197196	ATP8A1|ABCC9|SLC24A3
Fc-gamma receptor signaling pathway involved in phagocytosis	Gene Ontology	GO:0038096	4	135	0.089139	0.197196	PLCG2|VAV3|CD247|ELMO1
positive regulation of protein tyrosine kinase activity	Gene Ontology	GO:0061098	2	40	0.0918002	0.197196	NRG1|NEDD9
ovarian follicle development	Gene Ontology	GO:0001541	2	40	0.0918002	0.197196	IMMP2L|SOD1
COPII-coated ER to Golgi transport vesicle	Gene Ontology	GO:0030134	2	40	0.0918002	0.197196	APP|SEC31A
endopeptidase inhibitor activity	Gene Ontology	GO:0004866	2	40	0.0918002	0.197196	NRG1|CAST
activation of adenylate cyclase activity	Gene Ontology	GO:0007190	2	40	0.0918002	0.197196	CALCR|ADCY8
peptide hormone binding	Gene Ontology	GO:0017046	2	40	0.0918002	0.197196	ADCYAP1R1|GHR
immunological synapse	Gene Ontology	GO:0001772	2	40	0.0918002	0.197196	VAV3|GZMA
embryo implantation	Gene Ontology	GO:0007566	2	40	0.0918002	0.197196	PPARD|SOD1
mannosyl-oligosaccharide 1,2-alpha-mannosidase activity	Gene Ontology	GO:0004571	1	7	0.0928666	0.197196	MAN1A1
neurofilament cytoskeleton organization	Gene Ontology	GO:0060052	1	7	0.0928666	0.197196	SOD1
regulation of protein targeting to mitochondrion	Gene Ontology	GO:1903214	1	7	0.0928666	0.197196	PRKN
class I DNA-(apurinic or apyrimidinic site) endonuclease activity	Gene Ontology	GO:0140078	1	7	0.0928666	0.197196	NEIL3
nucleus localization	Gene Ontology	GO:0051647	1	7	0.0928666	0.197196	CAV3
forebrain radial glial cell differentiation	Gene Ontology	GO:0021861	1	7	0.0928666	0.197196	LEF1
positive regulation of amyloid-beta clearance	Gene Ontology	GO:1900223	1	7	0.0928666	0.197196	ROCK1
voluntary musculoskeletal movement	Gene Ontology	GO:0050882	1	7	0.0928666	0.197196	VTI1A
organelle transport along microtubule	Gene Ontology	GO:0072384	1	7	0.0928666	0.197196	COPG2
arachidonic acid monooxygenase activity	Gene Ontology	GO:0008391	1	7	0.0928666	0.197196	AHRR
positive regulation of small GTPase mediated signal transduction	Gene Ontology	GO:0051057	1	7	0.0928666	0.197196	ADCYAP1R1
regulation of Ras protein signal transduction	Gene Ontology	GO:0046578	1	7	0.0928666	0.197196	PLCE1
stem cell division	Gene Ontology	GO:0017145	1	7	0.0928666	0.197196	ESRRB
lipoprotein particle binding	Gene Ontology	GO:0071813	1	7	0.0928666	0.197196	CDH13
vocal learning	Gene Ontology	GO:0042297	1	7	0.0928666	0.197196	NRXN1
chorio-allantoic fusion	Gene Ontology	GO:0060710	1	7	0.0928666	0.197196	LEF1
basal dendrite	Gene Ontology	GO:0097441	1	7	0.0928666	0.197196	SLC4A10
locomotion involved in locomotory behavior	Gene Ontology	GO:0031987	1	7	0.0928666	0.197196	ADGRL3
G-quadruplex DNA unwinding	Gene Ontology	GO:0044806	1	7	0.0928666	0.197196	WRN
positive regulation of axon extension involved in axon guidance	Gene Ontology	GO:0048842	1	7	0.0928666	0.197196	SEMA5A
positive regulation of prostaglandin secretion	Gene Ontology	GO:0032308	1	7	0.0928666	0.197196	MAP2K6
recognition of apoptotic cell	Gene Ontology	GO:0043654	1	7	0.0928666	0.197196	MEGF10
negative regulation of B cell receptor signaling pathway	Gene Ontology	GO:0050859	1	7	0.0928666	0.197196	FCRL3
axon extension involved in axon guidance	Gene Ontology	GO:0048846	1	7	0.0928666	0.197196	SLIT3
lipid modification	Gene Ontology	GO:0030258	1	7	0.0928666	0.197196	MBOAT1
lipid hydroxylation	Gene Ontology	GO:0002933	1	7	0.0928666	0.197196	AHRR
multicellular organismal response to stress	Gene Ontology	GO:0033555	1	7	0.0928666	0.197196	ADCYAP1R1
negative regulation of nitric-oxide synthase activity	Gene Ontology	GO:0051001	1	7	0.0928666	0.197196	CAV3
metallodipeptidase activity	Gene Ontology	GO:0070573	1	7	0.0928666	0.197196	CPQ
histone methyltransferase binding	Gene Ontology	GO:1990226	1	7	0.0928666	0.197196	PRDM4
LIM domain binding	Gene Ontology	GO:0030274	1	7	0.0928666	0.197196	LDB2
main axon	Gene Ontology	GO:0044304	1	7	0.0928666	0.197196	APP
positive regulation of gamma-delta T cell differentiation	Gene Ontology	GO:0045588	1	7	0.0928666	0.197196	LEF1
protein localization to mitochondrion	Gene Ontology	GO:0070585	1	7	0.0928666	0.197196	PRKN
myosin light chain binding	Gene Ontology	GO:0032027	1	7	0.0928666	0.197196	SPATA6
LBD domain binding	Gene Ontology	GO:0050693	1	7	0.0928666	0.197196	SPON1
protein phosphatase 2B binding	Gene Ontology	GO:0030346	1	7	0.0928666	0.197196	SOD1
positive regulation of non-membrane spanning protein tyrosine kinase activity	Gene Ontology	GO:1903997	1	7	0.0928666	0.197196	NTRK2
positive regulation of autophagy of mitochondrion	Gene Ontology	GO:1903599	1	7	0.0928666	0.197196	PRKN
fatty acid ligase activity	Gene Ontology	GO:0015645	1	7	0.0928666	0.197196	ACSM4
collagen type IV trimer	Gene Ontology	GO:0005587	1	7	0.0928666	0.197196	COL4A2
N6-methyladenosine-containing RNA binding	Gene Ontology	GO:1990247	1	7	0.0928666	0.197196	C2
fat pad development	Gene Ontology	GO:0060613	1	7	0.0928666	0.197196	ARID5B
cerebellar granule cell differentiation	Gene Ontology	GO:0021707	1	7	0.0928666	0.197196	GRID2
syndecan binding	Gene Ontology	GO:0045545	1	7	0.0928666	0.197196	SEMA5A
adrenergic receptor signaling pathway	Gene Ontology	GO:0071875	1	7	0.0928666	0.197196	AKAP13
serotonin metabolic process	Gene Ontology	GO:0042428	1	7	0.0928666	0.197196	GRIN2A
clathrin light chain binding	Gene Ontology	GO:0032051	1	7	0.0928666	0.197196	NSG2
negative regulation of glial cell apoptotic process	Gene Ontology	GO:0034351	1	7	0.0928666	0.197196	PRKCH
neural crest cell differentiation	Gene Ontology	GO:0014033	1	7	0.0928666	0.197196	FBXL17
fatty-acyl-CoA synthase activity	Gene Ontology	GO:0004321	1	7	0.0928666	0.197196	ACSM4
annealing helicase activity	Gene Ontology	GO:0036310	1	7	0.0928666	0.197196	RECQL
negative regulation of interleukin-5 production	Gene Ontology	GO:0032714	1	7	0.0928666	0.197196	LEF1
aspartic-type endopeptidase inhibitor activity	Gene Ontology	GO:0019828	1	7	0.0928666	0.197196	ROCK1
positive regulation of behavioral fear response	Gene Ontology	GO:2000987	1	7	0.0928666	0.197196	NPAS2
oncostatin-M-mediated signaling pathway	Gene Ontology	GO:0038165	1	7	0.0928666	0.197196	LIFR
calcium ion transmembrane import into cytosol	Gene Ontology	GO:0097553	1	7	0.0928666	0.197196	GRIN2A
hyalurononglucosaminidase activity	Gene Ontology	GO:0004415	1	7	0.0928666	0.197196	CEMIP
response to herbicide	Gene Ontology	GO:0009635	1	7	0.0928666	0.197196	AHRR
regulation of kinase activity	Gene Ontology	GO:0043549	1	7	0.0928666	0.197196	LDB2
cellular response to toxic substance	Gene Ontology	GO:0097237	1	7	0.0928666	0.197196	PRKN
intraciliary transport particle A	Gene Ontology	GO:0030991	1	7	0.0928666	0.197196	IFT43
regulation of cellular response to oxidative stress	Gene Ontology	GO:1900407	1	7	0.0928666	0.197196	PRKN
regulation of appetite	Gene Ontology	GO:0032098	1	7	0.0928666	0.197196	HTR4
cell-substrate junction	Gene Ontology	GO:0030055	1	7	0.0928666	0.197196	PGM5
negative regulation of chemokine-mediated signaling pathway	Gene Ontology	GO:0070100	1	7	0.0928666	0.197196	SLIT3
membrane attack complex	Gene Ontology	GO:0005579	1	7	0.0928666	0.197196	C8A
mating behavior	Gene Ontology	GO:0007617	1	7	0.0928666	0.197196	APP
nitrogen compound metabolic process	Gene Ontology	GO:0006807	1	7	0.0928666	0.197196	ARID5B
negative regulation of synaptic transmission, GABAergic	Gene Ontology	GO:0032229	1	7	0.0928666	0.197196	STXBP1
positive regulation of autophagosome maturation	Gene Ontology	GO:1901098	1	7	0.0928666	0.197196	UVRAG
miRNA catabolic process	Gene Ontology	GO:0010587	1	7	0.0928666	0.197196	SND1
cellular response to UV-C	Gene Ontology	GO:0071494	1	7	0.0928666	0.197196	COP1
vitamin A metabolic process	Gene Ontology	GO:0006776	1	7	0.0928666	0.197196	PPARD
alpha-beta T cell receptor complex	Gene Ontology	GO:0042105	1	7	0.0928666	0.197196	CD247
blood vessel endothelial cell proliferation involved in sprouting angiogenesis	Gene Ontology	GO:0002043	1	7	0.0928666	0.197196	SEMA5A
autonomic nervous system development	Gene Ontology	GO:0048483	1	7	0.0928666	0.197196	NCAM2
ventricular compact myocardium morphogenesis	Gene Ontology	GO:0003223	1	7	0.0928666	0.197196	DSP
excitatory synapse assembly	Gene Ontology	GO:1904861	1	7	0.0928666	0.197196	GRID2
organelle fission	Gene Ontology	GO:0048285	1	7	0.0928666	0.197196	DNM3
synaptic vesicle budding from presynaptic endocytic zone membrane	Gene Ontology	GO:0016185	1	7	0.0928666	0.197196	DNM3
serotonin uptake	Gene Ontology	GO:0051610	1	7	0.0928666	0.197196	SLC18A1
chromaffin granule membrane	Gene Ontology	GO:0042584	1	7	0.0928666	0.197196	ATP8A1
monovalent inorganic cation transport	Gene Ontology	GO:0015672	1	7	0.0928666	0.197196	ASIC2
negative regulation of dendritic spine morphogenesis	Gene Ontology	GO:0061002	1	7	0.0928666	0.197196	DNM3
gene silencing	Gene Ontology	GO:0016458	1	7	0.0928666	0.197196	SOX6
positive regulation of synaptic vesicle endocytosis	Gene Ontology	GO:1900244	1	7	0.0928666	0.197196	PPP3CC
positive regulation of glucose transmembrane transport	Gene Ontology	GO:0010828	1	7	0.0928666	0.197196	C2CD5
regulation of voltage-gated calcium channel activity	Gene Ontology	GO:1901385	1	7	0.0928666	0.197196	CACNB4
MutLalpha complex binding	Gene Ontology	GO:0032405	1	7	0.0928666	0.197196	WRN
regulation of synaptic vesicle fusion to presynaptic active zone membrane	Gene Ontology	GO:0031630	1	7	0.0928666	0.197196	STXBP1
vascular endothelial growth factor production	Gene Ontology	GO:0010573	1	7	0.0928666	0.197196	ADAMTS3
negative regulation of interleukin-4 production	Gene Ontology	GO:0032713	1	7	0.0928666	0.197196	LEF1
positive regulation of inhibitory postsynaptic potential	Gene Ontology	GO:0097151	1	7	0.0928666	0.197196	RIMS1
apical junction assembly	Gene Ontology	GO:0043297	1	7	0.0928666	0.197196	PAK2
hyaluronan biosynthetic process	Gene Ontology	GO:0030213	1	7	0.0928666	0.197196	CEMIP
positive regulation of arachidonic acid secretion	Gene Ontology	GO:0090238	1	7	0.0928666	0.197196	PLA2R1
secretion	Gene Ontology	GO:0046903	1	7	0.0928666	0.197196	RIMS1
transmembrane receptor protein tyrosine kinase activator activity	Gene Ontology	GO:0030297	1	7	0.0928666	0.197196	NRG1
adenylate cyclase-inhibiting serotonin receptor signaling pathway	Gene Ontology	GO:0007198	1	7	0.0928666	0.197196	HTR4
positive regulation of stem cell population maintenance	Gene Ontology	GO:1902459	1	7	0.0928666	0.197196	ESRRB
vacuole organization	Gene Ontology	GO:0007033	1	7	0.0928666	0.197196	MAN2A1
inner ear receptor cell development	Gene Ontology	GO:0060119	1	7	0.0928666	0.197196	GABRB3
CCR5 chemokine receptor binding	Gene Ontology	GO:0031730	1	7	0.0928666	0.197196	STAT3
protein localization to nucleolus	Gene Ontology	GO:1902570	1	7	0.0928666	0.197196	WRN
fatty acid transport	Gene Ontology	GO:0015908	1	7	0.0928666	0.197196	PPARD
arginine catabolic process	Gene Ontology	GO:0006527	1	7	0.0928666	0.197196	FANCA
regulation of cellular response to stress	Gene Ontology	GO:0080135	1	7	0.0928666	0.197196	ADCY8
Roundabout binding	Gene Ontology	GO:0048495	1	7	0.0928666	0.197196	SLIT3
regulation of respiratory gaseous exchange	Gene Ontology	GO:0043576	1	7	0.0928666	0.197196	NCAM2
protein phosphatase binding	Gene Ontology	GO:0019903	3	86	0.0937979	0.198801	CDH2|STAT3|FCRL3
positive regulation of cell population proliferation	Gene Ontology	GO:0008284	10	501	0.0947602	0.200657	TBC1D8|BIRC6|NTRK2|NTRK3|NRG1|LIFR|TNS3|LEF1|ASIC2|CAV3
positive regulation of B cell proliferation	Gene Ontology	GO:0030890	2	41	0.095536	0.201181	VAV3|FCRL3
retina homeostasis	Gene Ontology	GO:0001895	2	41	0.095536	0.201181	POC1B|SOD1
photoreceptor cell maintenance	Gene Ontology	GO:0045494	2	41	0.095536	0.201181	USH2A|ESRRB
histone H3 acetylation	Gene Ontology	GO:0043966	2	41	0.095536	0.201181	LEF1|SUPT3H
cytokine binding	Gene Ontology	GO:0019955	2	41	0.095536	0.201181	LIFR|GHR
transferase activity	Gene Ontology	GO:0016740	2	41	0.095536	0.201181	FTO|FKTN
response to nutrient levels	Gene Ontology	GO:0031667	2	41	0.095536	0.201181	WNT11|SOD1
transcription, DNA-templated	Gene Ontology	GO:0006351	3	87	0.0962049	0.202449	COL4A2|PDE10A|POLR3A
DNA-binding transcription repressor activity, RNA polymerase II-specific	Gene Ontology	GO:0001227	6	253	0.0963282	0.202569	KLF12|ARID5B|CUX2|PRDM5|PPARD|SOX6
regulation of cytokinesis	Gene Ontology	GO:0032465	2	42	0.0993147	0.202712	BIRC6|UVRAG
receptor internalization	Gene Ontology	GO:0031623	2	42	0.0993147	0.202712	NEDD4|DNM3
camera-type eye development	Gene Ontology	GO:0043010	2	42	0.0993147	0.202712	WDPCP|AHRR
Hsp90 protein binding	Gene Ontology	GO:0051879	2	42	0.0993147	0.202712	NPAS2|AHRR
Hsp70 protein binding	Gene Ontology	GO:0030544	2	42	0.0993147	0.202712	PRKN|AHRR
collagen catabolic process	Gene Ontology	GO:0030574	2	42	0.0993147	0.202712	COL19A1|ADAMTS3
ubiquitin conjugating enzyme activity	Gene Ontology	GO:0061631	2	42	0.0993147	0.202712	BIRC6|UBE2NL
multivesicular body	Gene Ontology	GO:0005771	2	42	0.0993147	0.202712	SORL1|NEDD4L
negative regulation of cell cycle	Gene Ontology	GO:0045786	2	42	0.0993147	0.202712	RPS6KA2|PTPRK
regulation of transcription, DNA-templated	Gene Ontology	GO:0006355	14	773	0.10019	0.202712	ESRRG|STAT3|NR6A1|PHF12|ESR1|ESRRB|RORA|SUPT3H|POU6F2|APBB2|SUFU|SOX6|ROR1|ZNF423
protein tyrosine kinase activity	Gene Ontology	GO:0004713	3	89	0.101094	0.202712	MAP2K6|NTRK2|DYRK4
cellular protein metabolic process	Gene Ontology	GO:0044267	5	198	0.101535	0.202712	SORL1|APP|CDH2|PRKN|LTBP1
structural constituent of muscle	Gene Ontology	GO:0008307	2	43	0.103134	0.202712	MYOM1|NEBL
positive chemotaxis	Gene Ontology	GO:0050918	2	43	0.103134	0.202712	COLEC10|SEMA5A
steroid metabolic process	Gene Ontology	GO:0008202	2	43	0.103134	0.202712	CYP2D6|AHRR
G protein-coupled peptide receptor activity	Gene Ontology	GO:0008528	2	43	0.103134	0.202712	CALCR|ADCYAP1R1
potassium ion import across plasma membrane	Gene Ontology	GO:1990573	2	43	0.103134	0.202712	KCNJ3|ABCC9
epithelial to mesenchymal transition	Gene Ontology	GO:0001837	2	43	0.103134	0.202712	LEF1|WNT11
intermembrane lipid transfer	Gene Ontology	GO:0120009	2	43	0.103134	0.202712	ABCG8|ABCG5
cation channel activity	Gene Ontology	GO:0005261	2	43	0.103134	0.202712	ABCC9|NALCN
protein targeting	Gene Ontology	GO:0006605	2	43	0.103134	0.202712	SORL1|AKAP6
maintenance of cell polarity	Gene Ontology	GO:0030011	1	8	0.103853	0.202712	DST
inorganic cation transmembrane transport	Gene Ontology	GO:0098662	1	8	0.103853	0.202712	ABCC9
hydrolase activity, acting on carbon-nitrogen (but not peptide) bonds, in linear amides	Gene Ontology	GO:0016811	1	8	0.103853	0.202712	ASPA
postsynaptic neurotransmitter receptor internalization	Gene Ontology	GO:0098884	1	8	0.103853	0.202712	DNM3
vesicle-mediated transport in synapse	Gene Ontology	GO:0099003	1	8	0.103853	0.202712	MAPK10
regulation of defense response to virus by host	Gene Ontology	GO:0050691	1	8	0.103853	0.202712	RNF216
exocyst localization	Gene Ontology	GO:0051601	1	8	0.103853	0.202712	STXBP6
tissue remodeling	Gene Ontology	GO:0048771	1	8	0.103853	0.202712	CELA1
neuronal dense core vesicle	Gene Ontology	GO:0098992	1	8	0.103853	0.202712	STXBP5L
negative regulation of activin receptor signaling pathway	Gene Ontology	GO:0032926	1	8	0.103853	0.202712	MAGI2
monoamine transport	Gene Ontology	GO:0015844	1	8	0.103853	0.202712	SLC18A1
leptin-mediated signaling pathway	Gene Ontology	GO:0033210	1	8	0.103853	0.202712	STAT3
diacylglycerol biosynthetic process	Gene Ontology	GO:0006651	1	8	0.103853	0.202712	PLCE1
glutamine transport	Gene Ontology	GO:0006868	1	8	0.103853	0.202712	SLC38A6
regulation of cytokine-mediated signaling pathway	Gene Ontology	GO:0001959	1	8	0.103853	0.202712	LIFR
L-glutamine transmembrane transporter activity	Gene Ontology	GO:0015186	1	8	0.103853	0.202712	SLC38A6
monocyte activation	Gene Ontology	GO:0042117	1	8	0.103853	0.202712	FOXP1
growth cone membrane	Gene Ontology	GO:0032584	1	8	0.103853	0.202712	EXOC4
mannose metabolic process	Gene Ontology	GO:0006013	1	8	0.103853	0.202712	MAN2A1
telomeric D-loop disassembly	Gene Ontology	GO:0061820	1	8	0.103853	0.202712	WRN
cell-cell adhesion mediated by cadherin	Gene Ontology	GO:0044331	1	8	0.103853	0.202712	CDH2
neuron-neuron synaptic transmission	Gene Ontology	GO:0007270	1	8	0.103853	0.202712	DLGAP2
protein O-linked glycosylation via threonine	Gene Ontology	GO:0018243	1	8	0.103853	0.202712	GALNT17
channel regulator activity	Gene Ontology	GO:0016247	1	8	0.103853	0.202712	CNIH3
purinergic nucleotide receptor signaling pathway	Gene Ontology	GO:0035590	1	8	0.103853	0.202712	ANO6
primary miRNA binding	Gene Ontology	GO:0070878	1	8	0.103853	0.202712	STAT3
tRNA-splicing ligase complex	Gene Ontology	GO:0072669	1	8	0.103853	0.202712	RTCB
DNA damage induced protein phosphorylation	Gene Ontology	GO:0006975	1	8	0.103853	0.202712	MAP2K6
peripheral nervous system myelin maintenance	Gene Ontology	GO:0032287	1	8	0.103853	0.202712	SOD1
regulation of protein localization to nucleus	Gene Ontology	GO:1900180	1	8	0.103853	0.202712	RASSF5
plasma membrane phospholipid scrambling	Gene Ontology	GO:0017121	1	8	0.103853	0.202712	ANO6
ovulation cycle	Gene Ontology	GO:0042698	1	8	0.103853	0.202712	GABRB1
NMDA glutamate receptor activity	Gene Ontology	GO:0004972	1	8	0.103853	0.202712	GRIN2A
calcium ion transmembrane transporter activity	Gene Ontology	GO:0015085	1	8	0.103853	0.202712	ITPR2
negative regulation of membrane protein ectodomain proteolysis	Gene Ontology	GO:0051045	1	8	0.103853	0.202712	ROCK1
cellular hyperosmotic response	Gene Ontology	GO:0071474	1	8	0.103853	0.202712	MAPK10
cAMP-dependent protein kinase activity	Gene Ontology	GO:0004691	1	8	0.103853	0.202712	AKAP13
interleukin-21-mediated signaling pathway	Gene Ontology	GO:0038114	1	8	0.103853	0.202712	STAT3
cytoplasmic sequestering of NF-kappaB	Gene Ontology	GO:0007253	1	8	0.103853	0.202712	FAF1
positive regulation of inositol phosphate biosynthetic process	Gene Ontology	GO:0060732	1	8	0.103853	0.202712	ADCYAP1R1
regulation of synaptic vesicle cycle	Gene Ontology	GO:0098693	1	8	0.103853	0.202712	NRXN1
ossification involved in bone maturation	Gene Ontology	GO:0043931	1	8	0.103853	0.202712	XYLT1
adenylate kinase activity	Gene Ontology	GO:0004017	1	8	0.103853	0.202712	AK5
anterograde axonal protein transport	Gene Ontology	GO:0099641	1	8	0.103853	0.202712	KIF5C
phospholipid transporter activity	Gene Ontology	GO:0005548	1	8	0.103853	0.202712	OSBPL10
protein deglycosylation	Gene Ontology	GO:0006517	1	8	0.103853	0.202712	MAN2A1
vesicle fusion with Golgi apparatus	Gene Ontology	GO:0048280	1	8	0.103853	0.202712	VTI1A
epinephrine binding	Gene Ontology	GO:0051379	1	8	0.103853	0.202712	RNLS
VCP-NPL4-UFD1 AAA ATPase complex	Gene Ontology	GO:0034098	1	8	0.103853	0.202712	FAF1
atrial septum development	Gene Ontology	GO:0003283	1	8	0.103853	0.202712	WNT11
endochondral bone growth	Gene Ontology	GO:0003416	1	8	0.103853	0.202712	EVC
complement component C1q complex binding	Gene Ontology	GO:0001849	1	8	0.103853	0.202712	MEGF10
chylomicron remnant clearance	Gene Ontology	GO:0034382	1	8	0.103853	0.202712	LIPC
U1 snRNA binding	Gene Ontology	GO:0030619	1	8	0.103853	0.202712	C2
endosomal vesicle fusion	Gene Ontology	GO:0034058	1	8	0.103853	0.202712	VPS8
labyrinthine layer development	Gene Ontology	GO:0060711	1	8	0.103853	0.202712	BIRC6
DNA strand renaturation	Gene Ontology	GO:0000733	1	8	0.103853	0.202712	RECQL
response to leptin	Gene Ontology	GO:0044321	1	8	0.103853	0.202712	STAT3
heme transport	Gene Ontology	GO:0015886	1	8	0.103853	0.202712	NRG1
regulation of cardiac muscle cell action potential involved in regulation of contraction	Gene Ontology	GO:0098909	1	8	0.103853	0.202712	CAV3
regulation of calcium ion transmembrane transport via high voltage-gated calcium channel	Gene Ontology	GO:1902514	1	8	0.103853	0.202712	CACNA2D1
retina morphogenesis in camera-type eye	Gene Ontology	GO:0060042	1	8	0.103853	0.202712	MAN2A1
positive regulation of cell growth involved in cardiac muscle cell development	Gene Ontology	GO:0061051	1	8	0.103853	0.202712	AKAP6
amine metabolic process	Gene Ontology	GO:0009308	1	8	0.103853	0.202712	AHRR
positive regulation of protein localization to early endosome	Gene Ontology	GO:1902966	1	8	0.103853	0.202712	SORL1
negative regulation of B cell apoptotic process	Gene Ontology	GO:0002903	1	8	0.103853	0.202712	FOXP1
estrogen 16-alpha-hydroxylase activity	Gene Ontology	GO:0101020	1	8	0.103853	0.202712	AHRR
neuroepithelial cell differentiation	Gene Ontology	GO:0060563	1	8	0.103853	0.202712	CDH2
muscle organ morphogenesis	Gene Ontology	GO:0048644	1	8	0.103853	0.202712	ARID5B
regulation of establishment of endothelial barrier	Gene Ontology	GO:1903140	1	8	0.103853	0.202712	ROCK1
regulation of membrane depolarization	Gene Ontology	GO:0003254	1	8	0.103853	0.202712	NEDD4L
exocrine pancreas development	Gene Ontology	GO:0031017	1	8	0.103853	0.202712	CELA1
clathrin heavy chain binding	Gene Ontology	GO:0032050	1	8	0.103853	0.202712	CEMIP
mitophagy	Gene Ontology	GO:0000423	1	8	0.103853	0.202712	PRKN
positive regulation of ryanodine-sensitive calcium-release channel activity	Gene Ontology	GO:0060316	1	8	0.103853	0.202712	AKAP6
forebrain morphogenesis	Gene Ontology	GO:0048853	1	8	0.103853	0.202712	SLIT3
leukemia inhibitory factor signaling pathway	Gene Ontology	GO:0048861	1	8	0.103853	0.202712	LIFR
phosphatase regulator activity	Gene Ontology	GO:0019208	1	8	0.103853	0.202712	SBF2
Ctf18 RFC-like complex	Gene Ontology	GO:0031390	1	8	0.103853	0.202712	RFC3
nucleoside triphosphate biosynthetic process	Gene Ontology	GO:0009142	1	8	0.103853	0.202712	AK5
hemidesmosome	Gene Ontology	GO:0030056	1	8	0.103853	0.202712	DST
RNA polymerase II, holoenzyme	Gene Ontology	GO:0016591	1	8	0.103853	0.202712	RPAP2
regulation of keratinocyte proliferation	Gene Ontology	GO:0010837	1	8	0.103853	0.202712	PRKD1
hyaloid vascular plexus regression	Gene Ontology	GO:1990384	1	8	0.103853	0.202712	OPN5
regulation of synaptic vesicle endocytosis	Gene Ontology	GO:1900242	1	8	0.103853	0.202712	ROCK1
dynamin family protein polymerization involved in mitochondrial fission	Gene Ontology	GO:0003374	1	8	0.103853	0.202712	DNM3
epithelial structure maintenance	Gene Ontology	GO:0010669	1	8	0.103853	0.202712	LDB2
positive regulation of execution phase of apoptosis	Gene Ontology	GO:1900119	1	8	0.103853	0.202712	DLC1
JUN kinase kinase kinase activity	Gene Ontology	GO:0004706	1	8	0.103853	0.202712	MAP3K9
proteoglycan metabolic process	Gene Ontology	GO:0006029	1	8	0.103853	0.202712	PPARD
mRNA binding	Gene Ontology	GO:0003729	5	200	0.104708	0.204251	EIF4G3|C2|CELF2|RBFOX2|KHDRBS2
endosomal transport	Gene Ontology	GO:0016197	3	91	0.106079	0.206794	MVB12B|STAM2|NSG2
T cell activation	Gene Ontology	GO:0042110	2	44	0.106994	0.20831	CD44|NEDD4
catalytic activity	Gene Ontology	GO:0003824	2	44	0.106994	0.20831	PLD5|DIP2C
lysosome	Gene Ontology	GO:0005764	6	262	0.108653	0.209997	LRBA|SOD1|USP4|UVRAG|TINAG|CPQ
bone mineralization	Gene Ontology	GO:0030282	2	45	0.110892	0.209997	SLC24A3|WNT11
cellular response to organic cyclic compound	Gene Ontology	GO:0071407	2	45	0.110892	0.209997	STAT3|AHRR
positive regulation of phagocytosis	Gene Ontology	GO:0050766	2	45	0.110892	0.209997	MERTK|SOD1
long-term synaptic potentiation	Gene Ontology	GO:0060291	2	45	0.110892	0.209997	GRIN2A|NTRK2
macroautophagy	Gene Ontology	GO:0016236	3	93	0.11116	0.209997	STAM2|DLC1|PRKN
acrosomal vesicle	Gene Ontology	GO:0001669	3	93	0.11116	0.209997	STK31|VEZT|FNDC3A
male gonad development	Gene Ontology	GO:0008584	3	93	0.11116	0.209997	ARID5B|FANCA|ESR1
central nervous system projection neuron axonogenesis	Gene Ontology	GO:0021952	1	9	0.114706	0.209997	EPHB1
growth hormone receptor binding	Gene Ontology	GO:0005131	1	9	0.114706	0.209997	SOCS2
ciliary neurotrophic factor receptor binding	Gene Ontology	GO:0005127	1	9	0.114706	0.209997	LIFR
negative regulation of biomineral tissue development	Gene Ontology	GO:0070168	1	9	0.114706	0.209997	ROCK1
Notch receptor processing	Gene Ontology	GO:0007220	1	9	0.114706	0.209997	DNER
interleukin-23-mediated signaling pathway	Gene Ontology	GO:0038155	1	9	0.114706	0.209997	STAT3
cardiac muscle fiber development	Gene Ontology	GO:0048739	1	9	0.114706	0.209997	SGCD
adaptive thermogenesis	Gene Ontology	GO:1990845	1	9	0.114706	0.209997	SORL1
postsynapse organization	Gene Ontology	GO:0099173	1	9	0.114706	0.209997	DNM3
cytolysis by host of symbiont cells	Gene Ontology	GO:0051838	1	9	0.114706	0.209997	NRG1
positive regulation of myotube differentiation	Gene Ontology	GO:0010831	1	9	0.114706	0.209997	CAV3
intracellular cAMP-activated cation channel activity	Gene Ontology	GO:0005222	1	9	0.114706	0.209997	HCN1
Golgi to lysosome transport	Gene Ontology	GO:0090160	1	9	0.114706	0.209997	CCDC91
myeloid cell homeostasis	Gene Ontology	GO:0002262	1	9	0.114706	0.209997	SOD1
sperm connecting piece	Gene Ontology	GO:0097224	1	9	0.114706	0.209997	SPATA6
glial cell-derived neurotrophic factor receptor signaling pathway	Gene Ontology	GO:0035860	1	9	0.114706	0.209997	GFRA2
positive regulation of actin filament depolymerization	Gene Ontology	GO:0030836	1	9	0.114706	0.209997	SEMA5A
positive regulation of adenylate cyclase activity	Gene Ontology	GO:0045762	1	9	0.114706	0.209997	CACNA1D
membrane hyperpolarization	Gene Ontology	GO:0060081	1	9	0.114706	0.209997	KCNQ3
carbohydrate biosynthetic process	Gene Ontology	GO:0016051	1	9	0.114706	0.209997	CHST11
regulation of blood coagulation	Gene Ontology	GO:0030193	1	9	0.114706	0.209997	NRG1
progesterone receptor signaling pathway	Gene Ontology	GO:0050847	1	9	0.114706	0.209997	NEDD4
sensory perception of light stimulus	Gene Ontology	GO:0050953	1	9	0.114706	0.209997	USH2A
lung-associated mesenchyme development	Gene Ontology	GO:0060484	1	9	0.114706	0.209997	WNT11
behavioral response to ethanol	Gene Ontology	GO:0048149	1	9	0.114706	0.209997	UNC79
phosphatidylinositol-4,5-bisphosphate 5-phosphatase activity	Gene Ontology	GO:0004439	1	9	0.114706	0.209997	SYNJ2
endothelial cell activation	Gene Ontology	GO:0042118	1	9	0.114706	0.209997	FOXP1
sexual reproduction	Gene Ontology	GO:0019953	1	9	0.114706	0.209997	STAT3
heparin biosynthetic process	Gene Ontology	GO:0030210	1	9	0.114706	0.209997	SLC10A7
glomerular visceral epithelial cell development	Gene Ontology	GO:0072015	1	9	0.114706	0.209997	MAGI2
Golgi to vacuole transport	Gene Ontology	GO:0006896	1	9	0.114706	0.209997	VTI1A
interleukin-9-mediated signaling pathway	Gene Ontology	GO:0038113	1	9	0.114706	0.209997	STAT3
regulation of microtubule-based process	Gene Ontology	GO:0032886	1	9	0.114706	0.209997	MACF1
modulation of age-related behavioral decline	Gene Ontology	GO:0090647	1	9	0.114706	0.209997	APP
positive regulation of synapse maturation	Gene Ontology	GO:0090129	1	9	0.114706	0.209997	NRXN1
DNA clamp loader activity	Gene Ontology	GO:0003689	1	9	0.114706	0.209997	RFC3
junctional sarcoplasmic reticulum membrane	Gene Ontology	GO:0014701	1	9	0.114706	0.209997	AKAP6
very-low-density lipoprotein particle remodeling	Gene Ontology	GO:0034372	1	9	0.114706	0.209997	LIPC
endocardial cushion development	Gene Ontology	GO:0003197	1	9	0.114706	0.209997	NEDD4
protein K6-linked ubiquitination	Gene Ontology	GO:0085020	1	9	0.114706	0.209997	PRKN
Golgi cisterna	Gene Ontology	GO:0031985	1	9	0.114706	0.209997	SORL1
astral microtubule organization	Gene Ontology	GO:0030953	1	9	0.114706	0.209997	CEP120
regulation of p38MAPK cascade	Gene Ontology	GO:1900744	1	9	0.114706	0.209997	CAV3
calcium transmembrane transporter activity, phosphorylative mechanism	Gene Ontology	GO:0005388	1	9	0.114706	0.209997	ATP2B2
transmembrane receptor protein serine/threonine kinase signaling pathway	Gene Ontology	GO:0007178	1	9	0.114706	0.209997	LTBP1
excitatory chemical synaptic transmission	Gene Ontology	GO:0098976	1	9	0.114706	0.209997	GRIN2A
DNA topological change	Gene Ontology	GO:0006265	1	9	0.114706	0.209997	TOP2B
cardiac muscle cell development	Gene Ontology	GO:0055013	1	9	0.114706	0.209997	CAV3
regulation of T cell activation	Gene Ontology	GO:0050863	1	9	0.114706	0.209997	PAG1
negative regulation of dendrite morphogenesis	Gene Ontology	GO:0050774	1	9	0.114706	0.209997	RAPGEF2
axon guidance receptor activity	Gene Ontology	GO:0008046	1	9	0.114706	0.209997	EPHB1
transcription preinitiation complex	Gene Ontology	GO:0097550	1	9	0.114706	0.209997	ESR1
transforming growth factor beta-activated receptor activity	Gene Ontology	GO:0005024	1	9	0.114706	0.209997	LTBP1
collagen biosynthetic process	Gene Ontology	GO:0032964	1	9	0.114706	0.209997	ADAMTS3
slit diaphragm	Gene Ontology	GO:0036057	1	9	0.114706	0.209997	MAGI2
positive regulation of DNA-directed DNA polymerase activity	Gene Ontology	GO:1900264	1	9	0.114706	0.209997	RFC3
guanylate cyclase activity	Gene Ontology	GO:0004383	1	9	0.114706	0.209997	GUCY1A1
regulation of stem cell division	Gene Ontology	GO:2000035	1	9	0.114706	0.209997	ESRRB
apical cortex	Gene Ontology	GO:0045179	1	9	0.114706	0.209997	INSC
microtubule organizing center organization	Gene Ontology	GO:0031023	1	9	0.114706	0.209997	SDCCAG8
neurofilament	Gene Ontology	GO:0005883	1	9	0.114706	0.209997	DLGAP2
T-tubule organization	Gene Ontology	GO:0033292	1	9	0.114706	0.209997	CAV3
oxidoreductase activity, acting on paired donors, with incorporation or reduction of molecular oxygen	Gene Ontology	GO:0016705	1	9	0.114706	0.209997	CYP2D6
sarcoplasm	Gene Ontology	GO:0016528	1	9	0.114706	0.209997	SPOCK1
actin filament reorganization	Gene Ontology	GO:0090527	1	9	0.114706	0.209997	NEDD9
platelet dense tubular network membrane	Gene Ontology	GO:0031095	1	9	0.114706	0.209997	ITPR2
chondroitin sulfate proteoglycan biosynthetic process	Gene Ontology	GO:0050650	1	9	0.114706	0.209997	XYLT1
regulation of lipoprotein lipase activity	Gene Ontology	GO:0051004	1	9	0.114706	0.209997	LIPC
glomerulus development	Gene Ontology	GO:0032835	1	9	0.114706	0.209997	PLCE1
regulation of tumor necrosis factor production	Gene Ontology	GO:0032680	1	9	0.114706	0.209997	FOXP1
cytoplasmic sequestering of transcription factor	Gene Ontology	GO:0042994	1	9	0.114706	0.209997	SUFU
SREBP signaling pathway	Gene Ontology	GO:0032933	1	9	0.114706	0.209997	ARHGEF10L
cell growth involved in cardiac muscle cell development	Gene Ontology	GO:0061049	1	9	0.114706	0.209997	AKAP13
positive regulation of cardiac muscle cell differentiation	Gene Ontology	GO:2000727	1	9	0.114706	0.209997	NRG1
regulation of feeding behavior	Gene Ontology	GO:0060259	1	9	0.114706	0.209997	STAT3
neurotransmitter receptor transport, endosome to postsynaptic membrane	Gene Ontology	GO:0098887	1	9	0.114706	0.209997	ARHGAP44
ovulation	Gene Ontology	GO:0030728	1	9	0.114706	0.209997	IMMP2L
response to transforming growth factor beta	Gene Ontology	GO:0071559	1	9	0.114706	0.209997	ROCK1
clathrin vesicle coat	Gene Ontology	GO:0030125	1	9	0.114706	0.209997	ENTHD1
cranial skeletal system development	Gene Ontology	GO:1904888	1	9	0.114706	0.209997	COLEC10
bleb	Gene Ontology	GO:0032059	1	9	0.114706	0.209997	ROCK1
embryonic neurocranium morphogenesis	Gene Ontology	GO:0048702	1	9	0.114706	0.209997	MTHFD1L
monoamine transmembrane transporter activity	Gene Ontology	GO:0008504	1	9	0.114706	0.209997	SLC18A1
regulation of resting membrane potential	Gene Ontology	GO:0060075	1	9	0.114706	0.209997	NALCN
negative regulation of fat cell differentiation	Gene Ontology	GO:0045599	2	46	0.114826	0.209997	ROR1|RORA
outflow tract morphogenesis	Gene Ontology	GO:0003151	2	46	0.114826	0.209997	NEDD4|WNT11
neural crest cell migration	Gene Ontology	GO:0001755	2	46	0.114826	0.209997	PHACTR4|SEMA5A
interleukin-12-mediated signaling pathway	Gene Ontology	GO:0035722	2	46	0.114826	0.209997	PLCB1|SOD1
hormone-mediated signaling pathway	Gene Ontology	GO:0009755	2	46	0.114826	0.209997	LATS1|PPARD
RNA metabolic process	Gene Ontology	GO:0016070	2	46	0.114826	0.209997	C2|RBFOX2
sarcomere	Gene Ontology	GO:0030017	2	46	0.114826	0.209997	MYOM1|ABCC9
lactation	Gene Ontology	GO:0007595	2	46	0.114826	0.209997	KALRN|SOCS2
external side of plasma membrane	Gene Ontology	GO:0009897	8	392	0.115167	0.210495	KCNJ3|CDH13|GHR|EPHA5|ASTN1|LIFR|GFRA2|NCAM1
oxidation-reduction process	Gene Ontology	GO:0055114	10	525	0.117959	0.215338	CYP2D6|SOD1|MTHFD1L|AHRR|OXR1|TECRL|WWOX|SLC18A1|RNLS|CYP39A1
visual learning	Gene Ontology	GO:0008542	2	47	0.118795	0.21583	APP|GRIN2A
negative regulation of cold-induced thermogenesis	Gene Ontology	GO:0120163	2	47	0.118795	0.21583	MAP2K6|ZNF423
retinol metabolic process	Gene Ontology	GO:0042572	2	47	0.118795	0.21583	CYP2D6|AHRR
bone development	Gene Ontology	GO:0060348	2	47	0.118795	0.21583	SLC10A7|AKAP13
response to activity	Gene Ontology	GO:0014823	2	47	0.118795	0.21583	PPARD|COL4A2
negative regulation of BMP signaling pathway	Gene Ontology	GO:0030514	2	47	0.118795	0.21583	SORL1|VWC2L
cell leading edge	Gene Ontology	GO:0031252	2	47	0.118795	0.21583	LDB2|DST
ruffle membrane	Gene Ontology	GO:0032587	3	96	0.118951	0.215984	MACF1|DLC1|C2CD5
cellular calcium ion homeostasis	Gene Ontology	GO:0006874	3	98	0.124254	0.217871	ATP2B2|SLC10A7|SLC24A3
serine-type endopeptidase inhibitor activity	Gene Ontology	GO:0004867	3	98	0.124254	0.217871	NRG1|APP|SPOCK1
antigen processing and presentation of exogenous peptide antigen via MHC class II	Gene Ontology	GO:0019886	3	98	0.124254	0.217871	SAR1B|DLC1|SEC31A
adenylate cyclase activity	Gene Ontology	GO:0004016	1	10	0.125428	0.217871	ADCY8
phosphatidyl phospholipase B activity	Gene Ontology	GO:0102545	1	10	0.125428	0.217871	LIPC
cellular protein-containing complex localization	Gene Ontology	GO:0034629	1	10	0.125428	0.217871	SGCD
regulation of clathrin-dependent endocytosis	Gene Ontology	GO:2000369	1	10	0.125428	0.217871	DNAJC6
positive regulation of signal transduction	Gene Ontology	GO:0009967	1	10	0.125428	0.217871	HOMER1
tubulin-glutamic acid ligase activity	Gene Ontology	GO:0070740	1	10	0.125428	0.217871	TTLL11
plasma membrane protein complex	Gene Ontology	GO:0098797	1	10	0.125428	0.217871	EVC
amyloid fibril formation	Gene Ontology	GO:1990000	1	10	0.125428	0.217871	APP
neuron projection maintenance	Gene Ontology	GO:1990535	1	10	0.125428	0.217871	APP
peripheral nervous system neuron development	Gene Ontology	GO:0048935	1	10	0.125428	0.217871	NTRK2
phosphatidylinositol metabolic process	Gene Ontology	GO:0046488	1	10	0.125428	0.217871	PLCB1
1-acyl-2-lysophosphatidylserine acylhydrolase activity	Gene Ontology	GO:0052740	1	10	0.125428	0.217871	LIPC
positive regulation of Arp2/3 complex-mediated actin nucleation	Gene Ontology	GO:2000601	1	10	0.125428	0.217871	WASF1
negative regulation of cell adhesion mediated by integrin	Gene Ontology	GO:0033629	1	10	0.125428	0.217871	NRG1
beta-catenin-TCF complex	Gene Ontology	GO:1990907	1	10	0.125428	0.217871	LEF1
response to denervation involved in regulation of muscle adaptation	Gene Ontology	GO:0014894	1	10	0.125428	0.217871	UTRN
Rap protein signal transduction	Gene Ontology	GO:0032486	1	10	0.125428	0.217871	RAPGEF2
regulation of behavior	Gene Ontology	GO:0050795	1	10	0.125428	0.217871	AHI1
regulation of mast cell degranulation	Gene Ontology	GO:0043304	1	10	0.125428	0.217871	C12orf4
galactosyltransferase activity	Gene Ontology	GO:0008378	1	10	0.125428	0.217871	B3GNT6
armadillo repeat domain binding	Gene Ontology	GO:0070016	1	10	0.125428	0.217871	LEF1
myosin II binding	Gene Ontology	GO:0045159	1	10	0.125428	0.217871	STXBP5L
omega-hydroxylase P450 pathway	Gene Ontology	GO:0097267	1	10	0.125428	0.217871	AHRR
postsynaptic membrane assembly	Gene Ontology	GO:0097104	1	10	0.125428	0.217871	NRXN1
glycosaminoglycan metabolic process	Gene Ontology	GO:0030203	1	10	0.125428	0.217871	XYLT1
cellular response to leptin stimulus	Gene Ontology	GO:0044320	1	10	0.125428	0.217871	STAT3
decanoate-CoA ligase activity	Gene Ontology	GO:0102391	1	10	0.125428	0.217871	ACSM4
ESCRT I complex	Gene Ontology	GO:0000813	1	10	0.125428	0.217871	MVB12B
negative regulation of heart rate	Gene Ontology	GO:0010459	1	10	0.125428	0.217871	RNLS
negative regulation of vascular endothelial growth factor signaling pathway	Gene Ontology	GO:1900747	1	10	0.125428	0.217871	NRG1
3',5'-cyclic-GMP phosphodiesterase activity	Gene Ontology	GO:0047555	1	10	0.125428	0.217871	PDE10A
regulation of dendritic spine development	Gene Ontology	GO:0060998	1	10	0.125428	0.217871	SDK1
complement activation, lectin pathway	Gene Ontology	GO:0001867	1	10	0.125428	0.217871	COLEC10
tube formation	Gene Ontology	GO:0035148	1	10	0.125428	0.217871	SDCCAG8
DNA N-glycosylase activity	Gene Ontology	GO:0019104	1	10	0.125428	0.217871	NEIL3
protein tyrosine kinase activator activity	Gene Ontology	GO:0030296	1	10	0.125428	0.217871	NRG1
positive regulation of RNA polymerase II transcription preinitiation complex assembly	Gene Ontology	GO:0045899	1	10	0.125428	0.217871	ESR1
negative regulation of fibrinolysis	Gene Ontology	GO:0051918	1	10	0.125428	0.217871	NRG1
positive regulation of protein kinase C signaling	Gene Ontology	GO:0090037	1	10	0.125428	0.217871	WNT11
negative regulation of collagen biosynthetic process	Gene Ontology	GO:0032966	1	10	0.125428	0.217871	PPARD
phosphatidylinositol 3-kinase regulatory subunit binding	Gene Ontology	GO:0036312	1	10	0.125428	0.217871	PIK3AP1
negative regulation of production of miRNAs involved in gene silencing by miRNA	Gene Ontology	GO:1903799	1	10	0.125428	0.217871	ESR1
divalent metal ion transport	Gene Ontology	GO:0070838	1	10	0.125428	0.217871	SLC41A2
regulation of ruffle assembly	Gene Ontology	GO:1900027	1	10	0.125428	0.217871	WDPCP
regulation of B cell differentiation	Gene Ontology	GO:0045577	1	10	0.125428	0.217871	FCRL3
alpha-catenin binding	Gene Ontology	GO:0045294	1	10	0.125428	0.217871	CDH2
protein localization to microtubule	Gene Ontology	GO:0035372	1	10	0.125428	0.217871	MAPRE2
negative regulation of cell growth involved in cardiac muscle cell development	Gene Ontology	GO:0061052	1	10	0.125428	0.217871	CAV3
positive regulation of synaptic plasticity	Gene Ontology	GO:0031915	1	10	0.125428	0.217871	ADCY8
positive regulation of protein metabolic process	Gene Ontology	GO:0051247	1	10	0.125428	0.217871	APP
secretion by cell	Gene Ontology	GO:0032940	1	10	0.125428	0.217871	MERTK
cAMP biosynthetic process	Gene Ontology	GO:0006171	1	10	0.125428	0.217871	ADCY8
negative regulation of astrocyte differentiation	Gene Ontology	GO:0048712	1	10	0.125428	0.217871	NTRK3
endoplasmic reticulum-plasma membrane contact site	Gene Ontology	GO:0140268	1	10	0.125428	0.217871	STIMATE
butyrate-CoA ligase activity	Gene Ontology	GO:0047760	1	10	0.125428	0.217871	ACSM4
opioid receptor signaling pathway	Gene Ontology	GO:0038003	1	10	0.125428	0.217871	ADCY8
retinal rod cell development	Gene Ontology	GO:0046548	1	10	0.125428	0.217871	NTRK2
microfibril	Gene Ontology	GO:0001527	1	10	0.125428	0.217871	LTBP1
peptidase activator activity	Gene Ontology	GO:0016504	1	10	0.125428	0.217871	APP
regulation of chondrocyte differentiation	Gene Ontology	GO:0032330	1	10	0.125428	0.217871	TRPS1
glycoprotein biosynthetic process	Gene Ontology	GO:0009101	1	10	0.125428	0.217871	B3GNT6
histone H3-K9 methylation	Gene Ontology	GO:0051567	1	10	0.125428	0.217871	PRDM5
G-quadruplex DNA binding	Gene Ontology	GO:0051880	1	10	0.125428	0.217871	WRN
response to UV-C	Gene Ontology	GO:0010225	1	10	0.125428	0.217871	WRN
Sertoli cell development	Gene Ontology	GO:0060009	1	10	0.125428	0.217871	FNDC3A
regulation of dopamine metabolic process	Gene Ontology	GO:0042053	1	10	0.125428	0.217871	PRKN
growth factor receptor binding	Gene Ontology	GO:0070851	1	10	0.125428	0.217871	APP
regulation of mitochondrial membrane permeability	Gene Ontology	GO:0046902	1	10	0.125428	0.217871	STAT3
tetrahydrofolate interconversion	Gene Ontology	GO:0035999	1	10	0.125428	0.217871	MTHFD1L
fatty acid beta-oxidation using acyl-CoA dehydrogenase	Gene Ontology	GO:0033539	1	10	0.125428	0.217871	ETFA
regulation of Rac protein signal transduction	Gene Ontology	GO:0035020	1	10	0.125428	0.217871	ARHGAP44
SUMO binding	Gene Ontology	GO:0032183	1	10	0.125428	0.217871	USP25
ER membrane protein complex	Gene Ontology	GO:0072546	1	10	0.125428	0.217871	EMC2
DNA-binding transcription activator activity, RNA polymerase II-specific	Gene Ontology	GO:0001228	9	466	0.125607	0.218057	PRDM4|ESRRG|CREB3L2|STAT3|NR6A1|ESR1|ESRRB|POU6F2|LEF1
cognition	Gene Ontology	GO:0050890	2	50	0.130901	0.226345	APP|CUX2
cytoplasmic microtubule organization	Gene Ontology	GO:0031122	2	50	0.130901	0.226345	DST|CAV3
negative regulation of phosphatase activity	Gene Ontology	GO:0010923	2	50	0.130901	0.226345	TMEM132D|RIMBP2
structural constituent of cytoskeleton	Gene Ontology	GO:0005200	3	101	0.132366	0.227698	TLN2|CCDC6|DSP
mRNA processing	Gene Ontology	GO:0006397	4	158	0.134499	0.227698	SCAF4|FAM172A|RBFOX2|KHDRBS2
cellular response to UV	Gene Ontology	GO:0034644	2	51	0.134997	0.227698	PTPRK|NEDD4
synapse organization	Gene Ontology	GO:0050808	2	51	0.134997	0.227698	APP|PPFIBP1
pore complex assembly	Gene Ontology	GO:0046931	1	11	0.13602	0.227698	ANO6
L-phenylalanine catabolic process	Gene Ontology	GO:0006559	1	11	0.13602	0.227698	FANCA
activation of JNKK activity	Gene Ontology	GO:0007256	1	11	0.13602	0.227698	MAP3K9
negative regulation of multicellular organism growth	Gene Ontology	GO:0040015	1	11	0.13602	0.227698	SOCS2
short-term memory	Gene Ontology	GO:0007614	1	11	0.13602	0.227698	CUX2
NMDA selective glutamate receptor complex	Gene Ontology	GO:0017146	1	11	0.13602	0.227698	GRIN2A
positive regulation of potassium ion transmembrane transport	Gene Ontology	GO:1901381	1	11	0.13602	0.227698	AKAP6
tongue development	Gene Ontology	GO:0043586	1	11	0.13602	0.227698	LEF1
MAP-kinase scaffold activity	Gene Ontology	GO:0005078	1	11	0.13602	0.227698	AKAP13
response to redox state	Gene Ontology	GO:0051775	1	11	0.13602	0.227698	NPAS2
siRNA binding	Gene Ontology	GO:0035197	1	11	0.13602	0.227698	FAM172A
interleukin-27-mediated signaling pathway	Gene Ontology	GO:0070106	1	11	0.13602	0.227698	STAT3
negative regulation of lipopolysaccharide-mediated signaling pathway	Gene Ontology	GO:0031665	1	11	0.13602	0.227698	COP1
purine nucleotide metabolic process	Gene Ontology	GO:0006163	1	11	0.13602	0.227698	AK5
secondary heart field specification	Gene Ontology	GO:0003139	1	11	0.13602	0.227698	WNT11
regulation of cell-cell adhesion	Gene Ontology	GO:0022407	1	11	0.13602	0.227698	LEF1
inhibitory postsynaptic potential	Gene Ontology	GO:0060080	1	11	0.13602	0.227698	GABRB3
dephosphorylation of RNA polymerase II C-terminal domain	Gene Ontology	GO:0070940	1	11	0.13602	0.227698	RPAP2
5S rRNA binding	Gene Ontology	GO:0008097	1	11	0.13602	0.227698	RPL3
inhibitory extracellular ligand-gated ion channel activity	Gene Ontology	GO:0005237	1	11	0.13602	0.227698	GABRG3
positive regulation of embryonic development	Gene Ontology	GO:0040019	1	11	0.13602	0.227698	PLCB1
positive regulation of tumor necrosis factor-mediated signaling pathway	Gene Ontology	GO:1903265	1	11	0.13602	0.227698	PRKN
aminoacyl-tRNA synthetase multienzyme complex	Gene Ontology	GO:0017101	1	11	0.13602	0.227698	AIMP2
positive regulation of extrinsic apoptotic signaling pathway in absence of ligand	Gene Ontology	GO:2001241	1	11	0.13602	0.227698	WWOX
voltage-gated chloride channel activity	Gene Ontology	GO:0005247	1	11	0.13602	0.227698	ANO6
nucleotide biosynthetic process	Gene Ontology	GO:0009165	1	11	0.13602	0.227698	NMNAT2
vitamin D metabolic process	Gene Ontology	GO:0042359	1	11	0.13602	0.227698	AHRR
interleukin-35-mediated signaling pathway	Gene Ontology	GO:0070757	1	11	0.13602	0.227698	STAT3
epithelial cell-cell adhesion	Gene Ontology	GO:0090136	1	11	0.13602	0.227698	DSP
cardiolipin binding	Gene Ontology	GO:1901612	1	11	0.13602	0.227698	GSDME
N-acetyllactosaminide beta-1,3-N-acetylglucosaminyltransferase activity	Gene Ontology	GO:0008532	1	11	0.13602	0.227698	B3GNT6
positive regulation of mast cell degranulation	Gene Ontology	GO:0043306	1	11	0.13602	0.227698	STXBP1
synaptic vesicle docking	Gene Ontology	GO:0016081	1	11	0.13602	0.227698	UNC13C
retinal cone cell development	Gene Ontology	GO:0046549	1	11	0.13602	0.227698	HCN1
cholesterol catabolic process	Gene Ontology	GO:0006707	1	11	0.13602	0.227698	CYP39A1
phosphatidylserine 1-acylhydrolase activity	Gene Ontology	GO:0052739	1	11	0.13602	0.227698	LIPC
embryonic morphogenesis	Gene Ontology	GO:0048598	1	11	0.13602	0.227698	ROCK1
nucleoside monophosphate phosphorylation	Gene Ontology	GO:0046940	1	11	0.13602	0.227698	AK5
positive regulation of gene silencing by miRNA	Gene Ontology	GO:2000637	1	11	0.13602	0.227698	STAT3
ganglioside biosynthetic process	Gene Ontology	GO:0001574	1	11	0.13602	0.227698	ST8SIA2
regulation of response to DNA damage stimulus	Gene Ontology	GO:2001020	1	11	0.13602	0.227698	NPAS2
maintenance of epithelial cell apical/basal polarity	Gene Ontology	GO:0045199	1	11	0.13602	0.227698	WNT11
SCAR complex	Gene Ontology	GO:0031209	1	11	0.13602	0.227698	WASF1
postreplication repair	Gene Ontology	GO:0006301	1	11	0.13602	0.227698	UBE2NL
positive regulation of protein kinase A signaling	Gene Ontology	GO:0010739	1	11	0.13602	0.227698	CALCR
cellular response to potassium ion	Gene Ontology	GO:0035865	1	11	0.13602	0.227698	SOD1
regulation of cell cycle process	Gene Ontology	GO:0010564	1	11	0.13602	0.227698	SND1
carnitine shuttle	Gene Ontology	GO:0006853	1	11	0.13602	0.227698	ACACA
multivesicular body sorting pathway	Gene Ontology	GO:0071985	1	11	0.13602	0.227698	UVRAG
benzodiazepine receptor activity	Gene Ontology	GO:0008503	1	11	0.13602	0.227698	GABRG3
mRNA transcription by RNA polymerase II	Gene Ontology	GO:0042789	1	11	0.13602	0.227698	STAT3
cellular response to forskolin	Gene Ontology	GO:1904322	1	11	0.13602	0.227698	ADCY8
t-circle formation	Gene Ontology	GO:0090656	1	11	0.13602	0.227698	WRN
organelle organization	Gene Ontology	GO:0006996	1	11	0.13602	0.227698	KIF5C
cell division	Gene Ontology	GO:0051301	7	346	0.138995	0.23187	NEDD9|BIRC6|LATS1|TTC28|NEDD1|PAK2|MAPRE2
sphingolipid biosynthetic process	Gene Ontology	GO:0030148	2	52	0.139122	0.23187	SAMD8|PRKD1
positive regulation of type I interferon production	Gene Ontology	GO:0032481	2	52	0.139122	0.23187	PLCG2|POLR3A
positive regulation of fat cell differentiation	Gene Ontology	GO:0045600	2	52	0.139122	0.23187	PPARD|WDFY2
mitotic cytokinesis	Gene Ontology	GO:0000281	2	52	0.139122	0.23187	CKAP2|ROCK1
positive regulation of stress fiber assembly	Gene Ontology	GO:0051496	2	52	0.139122	0.23187	ARHGEF10L|WNT11
-	Gene Ontology	GO:0036459	2	53	0.143274	0.234145	USP25|USP4
Cajal body	Gene Ontology	GO:0015030	2	53	0.143274	0.234145	C2|AK5
muscle contraction	Gene Ontology	GO:0006936	3	105	0.143458	0.234145	MYOM1|UTRN|CAV3
ubiquitin protein ligase activity	Gene Ontology	GO:0061630	6	286	0.145195	0.234145	ARIH2|NEDD4|PRKN|NEDD4L|HECW1|RNF216
ionotropic glutamate receptor complex	Gene Ontology	GO:0008328	1	12	0.146485	0.234145	GRID2
positive regulation of acrosome reaction	Gene Ontology	GO:2000344	1	12	0.146485	0.234145	PLCB1
positive regulation of phagocytosis, engulfment	Gene Ontology	GO:0060100	1	12	0.146485	0.234145	ANO6
NAD biosynthetic process	Gene Ontology	GO:0009435	1	12	0.146485	0.234145	NMNAT2
dendritic spine head	Gene Ontology	GO:0044327	1	12	0.146485	0.234145	DNM3
regulation of nucleic acid-templated transcription	Gene Ontology	GO:1903506	1	12	0.146485	0.234145	SND1
inhibitory synapse assembly	Gene Ontology	GO:1904862	1	12	0.146485	0.234145	GABRB3
hemidesmosome assembly	Gene Ontology	GO:0031581	1	12	0.146485	0.234145	DST
synapse maturation	Gene Ontology	GO:0060074	1	12	0.146485	0.234145	IGSF21
pyroptosis	Gene Ontology	GO:0070269	1	12	0.146485	0.234145	GSDME
calcium ion transport into cytosol	Gene Ontology	GO:0060402	1	12	0.146485	0.234145	CACNA2D1
neutrophil activation	Gene Ontology	GO:0042119	1	12	0.146485	0.234145	PREX1
dermatan sulfate biosynthetic process	Gene Ontology	GO:0030208	1	12	0.146485	0.234145	UST
membrane repolarization during ventricular cardiac muscle cell action potential	Gene Ontology	GO:0098915	1	12	0.146485	0.234145	KCNJ3
DNA-(apurinic or apyrimidinic site) endonuclease activity	Gene Ontology	GO:0003906	1	12	0.146485	0.234145	NEIL3
protein localization to synapse	Gene Ontology	GO:0035418	1	12	0.146485	0.234145	ASIC2
positive regulation of keratinocyte migration	Gene Ontology	GO:0051549	1	12	0.146485	0.234145	MAPRE2
negative regulation of platelet aggregation	Gene Ontology	GO:0090331	1	12	0.146485	0.234145	ADAMTS18
positive regulation of DNA damage response, signal transduction by p53 class mediator	Gene Ontology	GO:0043517	1	12	0.146485	0.234145	PLA2R1
fatty-acyl-CoA biosynthetic process	Gene Ontology	GO:0046949	1	12	0.146485	0.234145	ACACA
natural killer cell differentiation	Gene Ontology	GO:0001779	1	12	0.146485	0.234145	MERTK
membrane depolarization during cardiac muscle cell action potential	Gene Ontology	GO:0086012	1	12	0.146485	0.234145	CACNA1D
response to metal ion	Gene Ontology	GO:0010038	1	12	0.146485	0.234145	NEDD4L
commissural neuron axon guidance	Gene Ontology	GO:0071679	1	12	0.146485	0.234145	NCAM1
positive regulation of vasculogenesis	Gene Ontology	GO:2001214	1	12	0.146485	0.234145	RAPGEF2
positive regulation of ATP biosynthetic process	Gene Ontology	GO:2001171	1	12	0.146485	0.234145	STAT3
negative regulation of protein autophosphorylation	Gene Ontology	GO:0031953	1	12	0.146485	0.234145	GFRA2
Ral GTPase binding	Gene Ontology	GO:0017160	1	12	0.146485	0.234145	EXOC4
maternal behavior	Gene Ontology	GO:0042711	1	12	0.146485	0.234145	KALRN
signal peptide processing	Gene Ontology	GO:0006465	1	12	0.146485	0.234145	IMMP2L
inorganic anion exchanger activity	Gene Ontology	GO:0005452	1	12	0.146485	0.234145	SLC4A10
lens fiber cell differentiation	Gene Ontology	GO:0070306	1	12	0.146485	0.234145	NTRK3
positive regulation of podosome assembly	Gene Ontology	GO:0071803	1	12	0.146485	0.234145	ASAP1
negative regulation of long-term synaptic potentiation	Gene Ontology	GO:1900272	1	12	0.146485	0.234145	APP
positive regulation of calcium ion transport into cytosol	Gene Ontology	GO:0010524	1	12	0.146485	0.234145	ADCYAP1R1
caspase binding	Gene Ontology	GO:0089720	1	12	0.146485	0.234145	COP1
diet induced thermogenesis	Gene Ontology	GO:0002024	1	12	0.146485	0.234145	SORL1
positive regulation of mitotic metaphase/anaphase transition	Gene Ontology	GO:0045842	1	12	0.146485	0.234145	DLGAP5
phosphatidylcholine catabolic process	Gene Ontology	GO:0034638	1	12	0.146485	0.234145	LIPC
presynaptic active zone membrane	Gene Ontology	GO:0048787	1	12	0.146485	0.234145	STXBP1
regulation of postsynaptic cytosolic calcium ion concentration	Gene Ontology	GO:0099566	1	12	0.146485	0.234145	ATP2B2
RNA cap binding	Gene Ontology	GO:0000339	1	12	0.146485	0.234145	EIF4G3
cGMP biosynthetic process	Gene Ontology	GO:0006182	1	12	0.146485	0.234145	GUCY1A1
S-adenosylmethionine-dependent methyltransferase activity	Gene Ontology	GO:0008757	1	12	0.146485	0.234145	LCMT1
collagen-activated tyrosine kinase receptor signaling pathway	Gene Ontology	GO:0038063	1	12	0.146485	0.234145	COL4A2
serotonin binding	Gene Ontology	GO:0051378	1	12	0.146485	0.234145	HTR4
regulation of smooth muscle contraction	Gene Ontology	GO:0006940	1	12	0.146485	0.234145	PLCE1
-	Gene Ontology	GO:0045080	1	12	0.146485	0.234145	APP
sleep	Gene Ontology	GO:0030431	1	12	0.146485	0.234145	GRIN2A
spanning component of plasma membrane	Gene Ontology	GO:0044214	1	12	0.146485	0.234145	SLC24A3
bile acid transmembrane transporter activity	Gene Ontology	GO:0015125	1	12	0.146485	0.234145	SLC10A7
microtubule severing	Gene Ontology	GO:0051013	1	12	0.146485	0.234145	TTLL11
pentose-phosphate shunt	Gene Ontology	GO:0006098	1	12	0.146485	0.234145	DERA
3',5'-cyclic-AMP phosphodiesterase activity	Gene Ontology	GO:0004115	1	12	0.146485	0.234145	PDE4B
poly-N-acetyllactosamine biosynthetic process	Gene Ontology	GO:0030311	1	12	0.146485	0.234145	B3GNT6
voltage-gated potassium channel activity involved in ventricular cardiac muscle cell action potential repolarization	Gene Ontology	GO:1902282	1	12	0.146485	0.234145	KCNJ3
photoreceptor cell outer segment organization	Gene Ontology	GO:0035845	1	12	0.146485	0.234145	AHI1
negative regulation of T cell activation	Gene Ontology	GO:0050868	1	12	0.146485	0.234145	PAG1
astrocyte projection	Gene Ontology	GO:0097449	1	12	0.146485	0.234145	APP
filamin binding	Gene Ontology	GO:0031005	1	12	0.146485	0.234145	NEBL
STAGA complex	Gene Ontology	GO:0030914	1	12	0.146485	0.234145	SUPT3H
epithelial cell development	Gene Ontology	GO:0002064	1	12	0.146485	0.234145	ESR1
nuclear export	Gene Ontology	GO:0051168	1	12	0.146485	0.234145	AKAP13
cardiac muscle tissue morphogenesis	Gene Ontology	GO:0055008	1	12	0.146485	0.234145	XIRP2
immunological synapse formation	Gene Ontology	GO:0001771	1	12	0.146485	0.234145	EPHB1
fatty acid catabolic process	Gene Ontology	GO:0009062	1	12	0.146485	0.234145	PPARD
phospholipase A1 activity	Gene Ontology	GO:0008970	1	12	0.146485	0.234145	LIPC
magnesium-dependent protein serine/threonine phosphatase activity	Gene Ontology	GO:0004724	1	12	0.146485	0.234145	PPM1H
neuron remodeling	Gene Ontology	GO:0016322	1	12	0.146485	0.234145	APP
circulatory system development	Gene Ontology	GO:0072359	1	12	0.146485	0.234145	WDPCP
regulation of fibroblast migration	Gene Ontology	GO:0010762	1	12	0.146485	0.234145	WDPCP
response to copper ion	Gene Ontology	GO:0046688	1	12	0.146485	0.234145	SOD1
calcineurin-NFAT signaling cascade	Gene Ontology	GO:0033173	1	12	0.146485	0.234145	PPP3CC
protein kinase C binding	Gene Ontology	GO:0005080	2	54	0.147451	0.235319	TOP2B|DSP
positive regulation of protein-containing complex assembly	Gene Ontology	GO:0031334	2	54	0.147451	0.235319	FAF1|NRG1
calcium channel activity	Gene Ontology	GO:0005262	2	54	0.147451	0.235319	CACNA1D|SLC24A3
mitochondrion	Gene Ontology	GO:0005739	20	1258	0.147892	0.235899	ETFA|SUCLG2|CAPRIN2|ELAC2|CYP2D6|SOD1|STXBP1|MTHFD1L|PRKN|NAPG|OXR1|WWOX|MAPK10|ABHD4|DLGAP5|ARGLU1|SLIT3|PPP3CC|DLC1|GATB
ubiquitin ligase complex	Gene Ontology	GO:0000151	3	107	0.149116	0.237727	NEDD4|ARIH2|PRKN
protein ubiquitination	Gene Ontology	GO:0016567	9	486	0.14953	0.238263	ARIH2|SOCS2|EIPR1|BIRC6|NEDD4|PRKN|NEDD4L|HECW1|FBXL17
transcription regulator complex	Gene Ontology	GO:0005667	5	226	0.150161	0.239142	LDB2|LEF1|STAT3|NPAS2|NR6A1
positive regulation of endothelial cell migration	Gene Ontology	GO:0010595	2	55	0.151654	0.240764	FOXP1|PRKD1
glucose metabolic process	Gene Ontology	GO:0006006	2	55	0.151654	0.240764	PGM5|PPARD
phosphatidylinositol-mediated signaling	Gene Ontology	GO:0048015	2	55	0.151654	0.240764	PLCB1|PLCE1
embryonic digit morphogenesis	Gene Ontology	GO:0042733	2	55	0.151654	0.240764	CHST11|WDPCP
cis-regulatory region sequence-specific DNA binding	Gene Ontology	GO:0000987	2	55	0.151654	0.240764	LEF1|ESRRB
positive regulation of protein localization to plasma membrane	Gene Ontology	GO:1903078	2	55	0.151654	0.240764	PRKCH|EPHA3
phosphatidylinositol phosphorylation	Gene Ontology	GO:0046854	2	56	0.155879	0.241907	TTC7B|SOCS2
macrophage activation	Gene Ontology	GO:0042116	1	13	0.156823	0.241907	FOXP1
plasma membrane repair	Gene Ontology	GO:0001778	1	13	0.156823	0.241907	CAV3
regulation of epithelial to mesenchymal transition	Gene Ontology	GO:0010717	1	13	0.156823	0.241907	EPHA3
cell projection membrane	Gene Ontology	GO:0031253	1	13	0.156823	0.241907	ASAP1
eukaryotic translation initiation factor 4F complex	Gene Ontology	GO:0016281	1	13	0.156823	0.241907	EIF4G3
response to arsenic-containing substance	Gene Ontology	GO:0046685	1	13	0.156823	0.241907	AHRR
removal of superoxide radicals	Gene Ontology	GO:0019430	1	13	0.156823	0.241907	SOD1
regulation of presynaptic cytosolic calcium ion concentration	Gene Ontology	GO:0099509	1	13	0.156823	0.241907	ATP2B2
regulation of postsynaptic neurotransmitter receptor activity	Gene Ontology	GO:0098962	1	13	0.156823	0.241907	HOMER1
negative regulation of cardiac muscle hypertrophy	Gene Ontology	GO:0010614	1	13	0.156823	0.241907	CAV3
spliceosomal tri-snRNP complex assembly	Gene Ontology	GO:0000244	1	13	0.156823	0.241907	USP4
very long-chain fatty acid biosynthetic process	Gene Ontology	GO:0042761	1	13	0.156823	0.241907	TECRL
histone deubiquitination	Gene Ontology	GO:0016578	1	13	0.156823	0.241907	SUPT3H
mammary gland epithelial cell differentiation	Gene Ontology	GO:0060644	1	13	0.156823	0.241907	LATS1
negative regulation of smooth muscle cell migration	Gene Ontology	GO:0014912	1	13	0.156823	0.241907	PPARD
supramolecular fiber organization	Gene Ontology	GO:0097435	1	13	0.156823	0.241907	ADAMTS3
suckling behavior	Gene Ontology	GO:0001967	1	13	0.156823	0.241907	APP
acetylcholine receptor binding	Gene Ontology	GO:0033130	1	13	0.156823	0.241907	NRXN1
complement activation, alternative pathway	Gene Ontology	GO:0006957	1	13	0.156823	0.241907	C8A
RNA polymerase II intronic transcription regulatory region sequence-specific DNA binding	Gene Ontology	GO:0001162	1	13	0.156823	0.241907	SMYD3
cilium movement involved in cell motility	Gene Ontology	GO:0060294	1	13	0.156823	0.241907	RSPH6A
MKS complex	Gene Ontology	GO:0036038	1	13	0.156823	0.241907	AHI1
COPI vesicle coat	Gene Ontology	GO:0030126	1	13	0.156823	0.241907	COPG2
response to hyperoxia	Gene Ontology	GO:0055093	1	13	0.156823	0.241907	AHRR
positive regulation of peptidase activity	Gene Ontology	GO:0010952	1	13	0.156823	0.241907	APP
CDP-diacylglycerol biosynthetic process	Gene Ontology	GO:0016024	1	13	0.156823	0.241907	AGPAT4
inositol 1,4,5 trisphosphate binding	Gene Ontology	GO:0070679	1	13	0.156823	0.241907	ITPR2
synaptic transmission, GABAergic	Gene Ontology	GO:0051932	1	13	0.156823	0.241907	GABRG3
detection of mechanical stimulus	Gene Ontology	GO:0050982	1	13	0.156823	0.241907	ANO3
locomotory exploration behavior	Gene Ontology	GO:0035641	1	13	0.156823	0.241907	SLC4A10
microtubule minus-end binding	Gene Ontology	GO:0051011	1	13	0.156823	0.241907	MACF1
protein kinase regulator activity	Gene Ontology	GO:0019887	1	13	0.156823	0.241907	FAF1
vesicle organization	Gene Ontology	GO:0016050	1	13	0.156823	0.241907	SAR1B
protein quality control for misfolded or incompletely synthesized proteins	Gene Ontology	GO:0006515	1	13	0.156823	0.241907	FBXL17
regulation of osteoblast differentiation	Gene Ontology	GO:0045667	1	13	0.156823	0.241907	SMOC1
myofibril assembly	Gene Ontology	GO:0030239	1	13	0.156823	0.241907	PGM5
DNA strand elongation involved in DNA replication	Gene Ontology	GO:0006271	1	13	0.156823	0.241907	RFC3
hepatocyte differentiation	Gene Ontology	GO:0070365	1	13	0.156823	0.241907	AHRR
protein localization to chromatin	Gene Ontology	GO:0071168	1	13	0.156823	0.241907	ESR1
maturation of 5.8S rRNA	Gene Ontology	GO:0000460	1	13	0.156823	0.241907	NEDD4
maturation of LSU-rRNA	Gene Ontology	GO:0000470	1	13	0.156823	0.241907	NEDD4
atrioventricular valve morphogenesis	Gene Ontology	GO:0003181	1	13	0.156823	0.241907	SLIT3
cellular response to epinephrine stimulus	Gene Ontology	GO:0071872	1	13	0.156823	0.241907	PDE4B
negative regulation of protein import into nucleus	Gene Ontology	GO:0042308	1	13	0.156823	0.241907	SUFU
activation of transmembrane receptor protein tyrosine kinase activity	Gene Ontology	GO:0007171	1	13	0.156823	0.241907	NRG1
RNA polymerase II CTD heptapeptide repeat phosphatase activity	Gene Ontology	GO:0008420	1	13	0.156823	0.241907	RPAP2
neural precursor cell proliferation	Gene Ontology	GO:0061351	1	13	0.156823	0.241907	EPHB1
hydrolase activity, acting on ester bonds	Gene Ontology	GO:0016788	1	13	0.156823	0.241907	ASPA
replicative senescence	Gene Ontology	GO:0090399	1	13	0.156823	0.241907	PLA2R1
negative regulation of vascular endothelial growth factor receptor signaling pathway	Gene Ontology	GO:0030948	1	13	0.156823	0.241907	NEDD4
XY body	Gene Ontology	GO:0001741	1	13	0.156823	0.241907	PBX4
fibroblast migration	Gene Ontology	GO:0010761	1	13	0.156823	0.241907	ARID5B
histone lysine methylation	Gene Ontology	GO:0034968	1	13	0.156823	0.241907	SMYD3
negative regulation of receptor signaling pathway via JAK-STAT	Gene Ontology	GO:0046426	1	13	0.156823	0.241907	SOCS2
regulation of cardiac muscle cell contraction	Gene Ontology	GO:0086004	1	13	0.156823	0.241907	PDE4B
Notch signaling pathway	Gene Ontology	GO:0007219	3	110	0.157735	0.243192	APP|ZNF423|DNER
positive regulation of interleukin-1 beta production	Gene Ontology	GO:0032731	2	57	0.160127	0.246754	APP|STAT3
cornification	Gene Ontology	GO:0070268	3	111	0.160642	0.247423	PKP4|KAZN|DSP
positive regulation of DNA-binding transcription factor activity	Gene Ontology	GO:0051091	3	112	0.163565	0.250801	APP|ARID5B|ESR1
DNA helicase activity	Gene Ontology	GO:0003678	2	58	0.164396	0.250801	WRN|RECQL
positive regulation of smooth muscle cell proliferation	Gene Ontology	GO:0048661	2	58	0.164396	0.250801	CDH13|FOXP1
positive regulation of autophagy	Gene Ontology	GO:0010508	2	58	0.164396	0.250801	PRKD1|ROCK1
adenylate cyclase-activating G protein-coupled receptor signaling pathway	Gene Ontology	GO:0007189	3	113	0.166504	0.250801	CALCR|ADCY8|ADGRL3
cAMP response element binding	Gene Ontology	GO:0035497	1	14	0.167036	0.250801	CREB3L2
RISC complex	Gene Ontology	GO:0016442	1	14	0.167036	0.250801	SND1
regulation of cholesterol metabolic process	Gene Ontology	GO:0090181	1	14	0.167036	0.250801	TTC39B
negative regulation of pri-miRNA transcription by RNA polymerase II	Gene Ontology	GO:1902894	1	14	0.167036	0.250801	PPARD
cellular response to ethanol	Gene Ontology	GO:0071361	1	14	0.167036	0.250801	ITPR2
negative regulation of oxidative stress-induced neuron death	Gene Ontology	GO:1903204	1	14	0.167036	0.250801	OXR1
deacetylase activity	Gene Ontology	GO:0019213	1	14	0.167036	0.250801	MACROD2
transcription factor TFTC complex	Gene Ontology	GO:0033276	1	14	0.167036	0.250801	SUPT3H
auditory receptor cell stereocilium organization	Gene Ontology	GO:0060088	1	14	0.167036	0.250801	SOD1
heparan sulfate proteoglycan biosynthetic process	Gene Ontology	GO:0015012	1	14	0.167036	0.250801	XYLT1
response to acidic pH	Gene Ontology	GO:0010447	1	14	0.167036	0.250801	ASIC2
detection of visible light	Gene Ontology	GO:0009584	1	14	0.167036	0.250801	OPN5
sensory perception of taste	Gene Ontology	GO:0050909	1	14	0.167036	0.250801	LEF1
positive regulation of cellular protein catabolic process	Gene Ontology	GO:1903364	1	14	0.167036	0.250801	FAF1
cellular response to dopamine	Gene Ontology	GO:1903351	1	14	0.167036	0.250801	PRKN
Fanconi anaemia nuclear complex	Gene Ontology	GO:0043240	1	14	0.167036	0.250801	FANCA
central nervous system myelination	Gene Ontology	GO:0022010	1	14	0.167036	0.250801	ASPA
GTPase activating protein binding	Gene Ontology	GO:0032794	1	14	0.167036	0.250801	FHOD3
GTPase inhibitor activity	Gene Ontology	GO:0005095	1	14	0.167036	0.250801	DGKI
Arp2/3 complex binding	Gene Ontology	GO:0071933	1	14	0.167036	0.250801	WASF1
cellular response to organic substance	Gene Ontology	GO:0071310	1	14	0.167036	0.250801	CUX2
hormone metabolic process	Gene Ontology	GO:0042445	1	14	0.167036	0.250801	GHR
Golgi ribbon formation	Gene Ontology	GO:0090161	1	14	0.167036	0.250801	VTI1A
inhibitory synapse	Gene Ontology	GO:0060077	1	14	0.167036	0.250801	IGSF21
phosphatidylinositol-3-phosphate biosynthetic process	Gene Ontology	GO:0036092	1	14	0.167036	0.250801	INPP4B
negative regulation of calcium ion transport	Gene Ontology	GO:0051926	1	14	0.167036	0.250801	CAV3
negative regulation of cytokine production	Gene Ontology	GO:0001818	1	14	0.167036	0.250801	MERTK
Sin3 complex	Gene Ontology	GO:0016580	1	14	0.167036	0.250801	PHF12
exonuclease activity	Gene Ontology	GO:0004527	1	14	0.167036	0.250801	WRN
cellular copper ion homeostasis	Gene Ontology	GO:0006878	1	14	0.167036	0.250801	APP
sterol transporter activity	Gene Ontology	GO:0015248	1	14	0.167036	0.250801	OSBPL10
response to amyloid-beta	Gene Ontology	GO:1904645	1	14	0.167036	0.250801	CALCR
COPII-coated vesicle cargo loading	Gene Ontology	GO:0090110	1	14	0.167036	0.250801	SEC31A
regulation of store-operated calcium entry	Gene Ontology	GO:2001256	1	14	0.167036	0.250801	HOMER1
presynaptic cytosol	Gene Ontology	GO:0099523	1	14	0.167036	0.250801	PPP3CC
dynein heavy chain binding	Gene Ontology	GO:0045504	1	14	0.167036	0.250801	DYNC2LI1
striated muscle cell differentiation	Gene Ontology	GO:0051146	1	14	0.167036	0.250801	CDH2
NAD biosynthesis via nicotinamide riboside salvage pathway	Gene Ontology	GO:0034356	1	14	0.167036	0.250801	RNLS
left/right axis specification	Gene Ontology	GO:0070986	1	14	0.167036	0.250801	AHI1
response to lipid	Gene Ontology	GO:0033993	1	14	0.167036	0.250801	PPARD
regulation of bicellular tight junction assembly	Gene Ontology	GO:2000810	1	14	0.167036	0.250801	PRKCH
negative regulation of glycolytic process	Gene Ontology	GO:0045820	1	14	0.167036	0.250801	STAT3
negative regulation of keratinocyte proliferation	Gene Ontology	GO:0010839	1	14	0.167036	0.250801	PTPRK
photoreceptor inner segment	Gene Ontology	GO:0001917	2	59	0.168685	0.252281	DNM3|USH2A
O-glycan processing	Gene Ontology	GO:0016266	2	59	0.168685	0.252281	B3GNT6|GALNT10
flavin adenine dinucleotide binding	Gene Ontology	GO:0050660	2	59	0.168685	0.252281	ETFA|ACOXL
azurophil granule membrane	Gene Ontology	GO:0035577	2	59	0.168685	0.252281	ATP8A1|GLIPR1
integral component of presynaptic membrane	Gene Ontology	GO:0099056	2	59	0.168685	0.252281	KCNJ3|ADCY8
regulation of protein localization	Gene Ontology	GO:0032880	2	59	0.168685	0.252281	WDPCP|RABGAP1L
protein homotetramerization	Gene Ontology	GO:0051289	2	59	0.168685	0.252281	HCN1|ACACA
nuclear membrane	Gene Ontology	GO:0031965	5	237	0.171529	0.25641	PLCB1|AKAP6|EPHA3|NRXN1|TOR1B
voltage-gated potassium channel activity	Gene Ontology	GO:0005249	2	60	0.172992	0.257601	HCN1|KCNQ3
phospholipase C-activating G protein-coupled receptor signaling pathway	Gene Ontology	GO:0007200	2	60	0.172992	0.257601	PLCE1|ESR1
receptor tyrosine kinase binding	Gene Ontology	GO:0030971	2	60	0.172992	0.257601	NRG1|DOCK4
protein domain specific binding	Gene Ontology	GO:0019904	5	239	0.175536	0.257601	FAF1|STXBP1|INSC|TRPS1|NEDD4
uterus development	Gene Ontology	GO:0060065	1	15	0.177125	0.257601	ESR1
sympathetic nervous system development	Gene Ontology	GO:0048485	1	15	0.177125	0.257601	NCAM2
1-phosphatidylinositol-3-kinase regulator activity	Gene Ontology	GO:0046935	1	15	0.177125	0.257601	SOCS2
positive regulation of phosphoprotein phosphatase activity	Gene Ontology	GO:0032516	1	15	0.177125	0.257601	MAGI2
negative regulation of androgen receptor signaling pathway	Gene Ontology	GO:0060766	1	15	0.177125	0.257601	FOXP1
negative regulation of programmed cell death	Gene Ontology	GO:0043069	1	15	0.177125	0.257601	PLCG2
G protein-coupled glutamate receptor signaling pathway	Gene Ontology	GO:0007216	1	15	0.177125	0.257601	HOMER1
regulation of regulatory T cell differentiation	Gene Ontology	GO:0045589	1	15	0.177125	0.257601	FANCA
lipase activity	Gene Ontology	GO:0016298	1	15	0.177125	0.257601	LIPC
pre-mRNA binding	Gene Ontology	GO:0036002	1	15	0.177125	0.257601	CELF2
dense core granule	Gene Ontology	GO:0031045	1	15	0.177125	0.257601	SOD1
fatty acid beta-oxidation using acyl-CoA oxidase	Gene Ontology	GO:0033540	1	15	0.177125	0.257601	ACOXL
nuclear migration	Gene Ontology	GO:0007097	1	15	0.177125	0.257601	SLIT3
adenylate cyclase-activating adrenergic receptor signaling pathway	Gene Ontology	GO:0071880	1	15	0.177125	0.257601	RAPGEF2
hematopoietic stem cell proliferation	Gene Ontology	GO:0071425	1	15	0.177125	0.257601	ARIH2
synaptic vesicle transport	Gene Ontology	GO:0048489	1	15	0.177125	0.257601	KIF5C
activation of cysteine-type endopeptidase activity	Gene Ontology	GO:0097202	1	15	0.177125	0.257601	GRIN2A
photoreceptor outer segment membrane	Gene Ontology	GO:0042622	1	15	0.177125	0.257601	NAPEPLD
regulation of short-term neuronal synaptic plasticity	Gene Ontology	GO:0048172	1	15	0.177125	0.257601	SLC4A10
heart trabecula formation	Gene Ontology	GO:0060347	1	15	0.177125	0.257601	CAV3
protein kinase A signaling	Gene Ontology	GO:0010737	1	15	0.177125	0.257601	MYOM1
platelet alpha granule	Gene Ontology	GO:0031091	1	15	0.177125	0.257601	STXBP1
positive regulation of protein processing	Gene Ontology	GO:0010954	1	15	0.177125	0.257601	SPON1
G protein-coupled photoreceptor activity	Gene Ontology	GO:0008020	1	15	0.177125	0.257601	OPN5
positive regulation of cilium assembly	Gene Ontology	GO:0045724	1	15	0.177125	0.257601	CEP120
inner dynein arm assembly	Gene Ontology	GO:0036159	1	15	0.177125	0.257601	DNAH1
positive regulation of glial cell proliferation	Gene Ontology	GO:0060252	1	15	0.177125	0.257601	PRKCH
Ras guanyl-nucleotide exchange factor activity	Gene Ontology	GO:0005088	1	15	0.177125	0.257601	RAPGEF2
peptide catabolic process	Gene Ontology	GO:0043171	1	15	0.177125	0.257601	CPQ
positive regulation of T cell migration	Gene Ontology	GO:2000406	1	15	0.177125	0.257601	APP
somite development	Gene Ontology	GO:0061053	1	15	0.177125	0.257601	WNT11
male germ cell nucleus	Gene Ontology	GO:0001673	1	15	0.177125	0.257601	KIF6
G protein-coupled acetylcholine receptor signaling pathway	Gene Ontology	GO:0007213	1	15	0.177125	0.257601	PLCB1
C2H2 zinc finger domain binding	Gene Ontology	GO:0070742	1	15	0.177125	0.257601	LEF1
glucocorticoid receptor binding	Gene Ontology	GO:0035259	1	15	0.177125	0.257601	STAT3
regulation of stress fiber assembly	Gene Ontology	GO:0051492	1	15	0.177125	0.257601	ROCK1
positive regulation of neuron migration	Gene Ontology	GO:2001224	1	15	0.177125	0.257601	RAPGEF2
animal organ development	Gene Ontology	GO:0048513	1	15	0.177125	0.257601	NRG1
negative regulation of DNA damage response, signal transduction by p53 class mediator	Gene Ontology	GO:0043518	1	15	0.177125	0.257601	CD44
protein-chromophore linkage	Gene Ontology	GO:0018298	1	15	0.177125	0.257601	OPN5
gamma-tubulin complex	Gene Ontology	GO:0000930	1	15	0.177125	0.257601	PDE4B
spindle pole centrosome	Gene Ontology	GO:0031616	1	15	0.177125	0.257601	DLGAP5
negative regulation of cAMP-mediated signaling	Gene Ontology	GO:0043951	1	15	0.177125	0.257601	PDE10A
single-stranded DNA helicase activity	Gene Ontology	GO:0017116	1	15	0.177125	0.257601	RFC3
death receptor binding	Gene Ontology	GO:0005123	1	15	0.177125	0.257601	ETFA
tRNA splicing, via endonucleolytic cleavage and ligation	Gene Ontology	GO:0006388	1	15	0.177125	0.257601	RTCB
cellular protein catabolic process	Gene Ontology	GO:0044257	1	15	0.177125	0.257601	PRKN
dendritic spine development	Gene Ontology	GO:0060996	1	15	0.177125	0.257601	EPHB1
TRAPP complex	Gene Ontology	GO:0030008	1	15	0.177125	0.257601	TRAPPC9
cellular lipid metabolic process	Gene Ontology	GO:0044255	1	15	0.177125	0.257601	FAM135A
establishment of endothelial intestinal barrier	Gene Ontology	GO:0090557	1	15	0.177125	0.257601	RAPGEF2
RNA polymerase II transcription regulator complex	Gene Ontology	GO:0090575	2	61	0.177318	0.257601	STAT3|WWOX
heat shock protein binding	Gene Ontology	GO:0031072	2	61	0.177318	0.257601	FAF1|PRKN
regulation of growth	Gene Ontology	GO:0040008	2	61	0.177318	0.257601	NEDD9|ST7
positive regulation of protein phosphorylation	Gene Ontology	GO:0001934	4	178	0.180048	0.261318	APP|WDFY2|NTRK2|NTRK3
actin filament organization	Gene Ontology	GO:0007015	3	118	0.181422	0.263156	CAV3|MYO1B|ELMO1
protein serine/threonine phosphatase activity	Gene Ontology	GO:0004722	2	62	0.18166	0.263156	RPAP2|PPM1H
endocytic vesicle	Gene Ontology	GO:0030139	2	62	0.18166	0.263156	STAM2|RAPGEF2
heart looping	Gene Ontology	GO:0001947	2	63	0.186017	0.264361	AHI1|SUFU
wound healing, spreading of cells	Gene Ontology	GO:0044319	1	16	0.187093	0.264361	CD44
calcium ion import across plasma membrane	Gene Ontology	GO:0098703	1	16	0.187093	0.264361	CACNA2D1
negative regulation of phosphorylation	Gene Ontology	GO:0042326	1	16	0.187093	0.264361	DLC1
toll-like receptor 9 signaling pathway	Gene Ontology	GO:0034162	1	16	0.187093	0.264361	PIK3AP1
positive regulation of proteasomal protein catabolic process	Gene Ontology	GO:1901800	1	16	0.187093	0.264361	PRKN
homeostasis of number of cells	Gene Ontology	GO:0048872	1	16	0.187093	0.264361	CDH2
CARD domain binding	Gene Ontology	GO:0050700	1	16	0.187093	0.264361	COP1
positive regulation of vascular endothelial cell proliferation	Gene Ontology	GO:1905564	1	16	0.187093	0.264361	STAT3
low-density lipoprotein particle remodeling	Gene Ontology	GO:0034374	1	16	0.187093	0.264361	LIPC
regulation of JNK cascade	Gene Ontology	GO:0046328	1	16	0.187093	0.264361	EPHB1
cellular response to light stimulus	Gene Ontology	GO:0071482	1	16	0.187093	0.264361	OPN5
regulation of vasoconstriction	Gene Ontology	GO:0019229	1	16	0.187093	0.264361	ASIC2
tropomyosin binding	Gene Ontology	GO:0005523	1	16	0.187093	0.264361	NEBL
positive regulation of nitric-oxide synthase biosynthetic process	Gene Ontology	GO:0051770	1	16	0.187093	0.264361	MAP2K6
microtubule depolymerization	Gene Ontology	GO:0007019	1	16	0.187093	0.264361	NCKAP5
smooth muscle contraction	Gene Ontology	GO:0006939	1	16	0.187093	0.264361	ROCK1
negative regulation of epithelial cell migration	Gene Ontology	GO:0010633	1	16	0.187093	0.264361	PTPRG
neuron fate specification	Gene Ontology	GO:0048665	1	16	0.187093	0.264361	NTRK3
GTPase regulator activity	Gene Ontology	GO:0030695	1	16	0.187093	0.264361	RIMS1
regulation of protein secretion	Gene Ontology	GO:0050708	1	16	0.187093	0.264361	STXBP5L
regulation of protein ubiquitination	Gene Ontology	GO:0031396	1	16	0.187093	0.264361	PRKN
positive regulation of glycogen biosynthetic process	Gene Ontology	GO:0045725	1	16	0.187093	0.264361	ESRRB
carboxypeptidase activity	Gene Ontology	GO:0004180	1	16	0.187093	0.264361	CPQ
negative regulation of intrinsic apoptotic signaling pathway in response to DNA damage by p53 class mediator	Gene Ontology	GO:1902166	1	16	0.187093	0.264361	CD44
detection of temperature stimulus involved in sensory perception of pain	Gene Ontology	GO:0050965	1	16	0.187093	0.264361	EPHB1
lamin binding	Gene Ontology	GO:0005521	1	16	0.187093	0.264361	PLCB1
nuclear-transcribed mRNA catabolic process	Gene Ontology	GO:0000956	1	16	0.187093	0.264361	NBAS
1-acylglycerol-3-phosphate O-acyltransferase activity	Gene Ontology	GO:0003841	1	16	0.187093	0.264361	AGPAT4
metalloendopeptidase inhibitor activity	Gene Ontology	GO:0008191	1	16	0.187093	0.264361	SPOCK1
androgen metabolic process	Gene Ontology	GO:0008209	1	16	0.187093	0.264361	ESR1
NAD metabolic process	Gene Ontology	GO:0019674	1	16	0.187093	0.264361	NMNAT2
cellular response to prostaglandin E stimulus	Gene Ontology	GO:0071380	1	16	0.187093	0.264361	ACACA
sterol binding	Gene Ontology	GO:0032934	1	16	0.187093	0.264361	OSBPL10
ERAD pathway	Gene Ontology	GO:0036503	1	16	0.187093	0.264361	PRKN
spindle organization	Gene Ontology	GO:0007051	1	16	0.187093	0.264361	UVRAG
ventricular trabecula myocardium morphogenesis	Gene Ontology	GO:0003222	1	16	0.187093	0.264361	NRG1
protein targeting to vacuole	Gene Ontology	GO:0006623	1	16	0.187093	0.264361	VTI1A
[truncated: 812 more rows]
