# Supplementary material for: Genome-Wide Selection Sweep Analysis to Identify Candidate Genes with Black and Brown Color in Tibetan Sibu Yaks
Source: Animals (Basel). 2024 Aug 24;14(17):2458. doi: 10.3390/ani14172458 (PMC11394208; doi:10.3390/ani14172458)
Supplement: Supplementary file 1 [file animals-14-02458-s001.zip › Table S4.xlsx]

## Sheet: Sheet1
Table S4 Results of the KEGG enrichment analysis of the FST, θπ ratio, and iHS intersection candidate genes in the brown yak population
Term	Database	ID	Input number	Background number	P-Value	Corrected P-Value	Input
Oxytocin signaling pathway	KEGG PATHWAY	hsa04921	16	153	4.25408e-08	3.02456e-06	PLCB1|CACNA2D1|CAMK1G|CAMK2D|GNAO1|ITPR1|RYR2|CACNA1D|ROCK1|CACNB4|GUCY1A1|ADCY8|MAP2K5|ITPR2|CACNA2D3|PPP3CC
Axon guidance	KEGG PATHWAY	hsa04360	17	181	6.85118e-08	4.60044e-06	EPHB1|NGEF|SEMA5A|PLCG2|CAMK2D|EPHA6|EPHA5|SRGAP1|DCC|ROCK1|ROBO1|SLIT3|EPHA3|UNC5C|ABLIM1|PPP3CC|SEMA6A
cAMP signaling pathway	KEGG PATHWAY	hsa04024	18	214	1.3261e-07	8.01408e-06	CREB3L2|SLC9A1|CAMK2D|ADCY8|VAV3|RYR2|CACNA1D|ROCK1|GRIN2B|GLI3|GRIN2A|PLCE1|PPARA|TSHR|PDE4B|ATP2B2|PDE10A|PDE3A
Calcium signaling pathway	KEGG PATHWAY	hsa04020	17	193	1.60588e-07	9.06323e-06	PLCB1|ATP2B2|CAMK1G|ERBB4|CAMK2D|CACNA1A|ITPR1|RYR2|CACNA1D|CACNA1E|ADCY8|PLCG2|GRIN2A|PLCE1|ITPR2|PPP3CC|PDE1C
Serotonergic synapse	KEGG PATHWAY	hsa04726	13	115	3.46773e-07	1.84911e-05	PLCB1|KCND2|CYP2D6|GNAO1|APP|CACNA1D|ITPR1|HTT|CACNA1A|ITPR2|GABRB1|SLC18A1|GABRB3
Dopaminergic synapse	KEGG PATHWAY	hsa04728	13	131	1.34221e-06	5.86367e-05	PLCB1|ITPR1|CREB3L2|CAMK2D|GNAO1|KIF5C|CACNA1D|GRIN2B|GRIN2A|CACNA1A|ITPR2|SLC18A1|PPP3CC
Morphine addiction	KEGG PATHWAY	hsa05032	11	91	1.51681e-06	6.39531e-05	PDE1C|GNAO1|GABRG1|ADCY8|GABRG3|CACNA1A|GABRB1|PDE4B|GABRB3|PDE10A|PDE3A
Rap1 signaling pathway	KEGG PATHWAY	hsa04015	16	210	2.1874e-06	8.62119e-05	PLCB1|PDGFC|EVL|MAGI1|GNAO1|VAV3|TLN2|DOCK4|GRIN2B|ADCY8|GRIN2A|PLCE1|MAGI2|RAPGEF2|FYB1|PRKD1
Arrhythmogenic right ventricular cardiomyopathy (ARVC)	KEGG PATHWAY	hsa05412	10	77	2.5248e-06	9.53637e-05	CDH2|RYR2|SGCD|CACNA1D|DSP|CACNB4|CACNA2D3|CACNA2D1|CTNNA2|CTNNA3
Cell adhesion molecules (CAMs)	KEGG PATHWAY	hsa04514	13	146	4.06563e-06	0.00014596	NRXN3|NLGN1|ALCAM|SDC4|NRXN1|NCAM1|NEGR1|NECTIN3|PTPRC|PTPRM|CDH2|CDH4|CADM1
Retrograde endocannabinoid signaling	KEGG PATHWAY	hsa04723	13	148	4.66608e-06	0.000164264	PLCB1|ITPR1|GABRG3|GNAO1|GABRG1|ADCY8|NAPEPLD|CACNA1D|CACNA1A|ITPR2|GABRB1|GABRB3|RIMS1
Long-term potentiation	KEGG PATHWAY	hsa04720	9	67	6.25229e-06	0.000209915	PLCB1|RPS6KA2|ITPR1|CAMK2D|ADCY8|GRIN2B|GRIN2A|ITPR2|PPP3CC
Proteoglycans in cancer	KEGG PATHWAY	hsa05205	15	203	6.38021e-06	0.000212245	SLC9A1|ERBB4|ANK1|CAMK2D|CD44|VAV3|ESR1|SDC4|ROCK1|PLCG2|PLCE1|ITPR2|ITPR1|CAV3|WNT11
Glutamatergic synapse	KEGG PATHWAY	hsa04724	11	114	1.1069e-05	0.000346002	PLCB1|ITPR1|GNAO1|GRIK2|CACNA1D|GRIN2B|ADCY8|GRIN2A|CACNA1A|ITPR2|PPP3CC
Nicotine addiction	KEGG PATHWAY	hsa05033	7	40	1.4701e-05	0.00043338	GABRG3|CACNA1A|GABRG1|GRIN2B|GRIN2A|GABRB1|GABRB3
Circadian entrainment	KEGG PATHWAY	hsa04713	10	97	1.63198e-05	0.000469649	GUCY1A1|PLCB1|CAMK2D|GNAO1|RYR2|CACNA1D|GRIN2B|ADCY8|GRIN2A|ITPR1
Aldosterone synthesis and secretion	KEGG PATHWAY	hsa04925	10	98	1.7712e-05	0.000505697	PLCB1|ITPR1|CAMK1G|CAMK2D|CACNA1D|ADCY8|CREB3L2|ITPR2|ATP2B2|PRKD1
Phosphatidylinositol signaling system	KEGG PATHWAY	hsa04070	10	99	1.92049e-05	0.000539821	PLCB1|INPP5B|ITPR2|INPP4B|PLCG2|DGKI|PLCE1|SACM1L|DGKB|ITPR1
ECM-receptor interaction	KEGG PATHWAY	hsa04512	9	86	3.86437e-05	0.000966359	FRAS1|TNR|CD44|CD47|SDC4|COL4A2|LAMB1|LAMB3|SV2C
Cholinergic synapse	KEGG PATHWAY	hsa04725	10	112	5.08929e-05	0.00121406	PLCB1|CAMK2D|GNAO1|CACNA1D|KCNQ3|CREB3L2|ADCY8|CACNA1A|ITPR2|ITPR1
Renin secretion	KEGG PATHWAY	hsa04924	8	69	5.35112e-05	0.00125995	PLCB1|ITPR1|PDE1C|PDE3A|CACNA1D|GUCY1A1|ITPR2|PPP3CC
cGMP-PKG signaling pathway	KEGG PATHWAY	hsa04022	12	167	6.791e-05	0.00155849	PLCB1|ATP2B2|CREB3L2|ITPR1|CACNA1D|ADCY8|GTF2IRD1|ROCK1|GUCY1A1|PDE3A|ITPR2|PPP3CC
Adrenergic signaling in cardiomyocytes	KEGG PATHWAY	hsa04261	11	149	0.000108041	0.00221332	PLCB1|ATP2B2|SLC9A1|CAMK2D|ADCY8|RYR2|CACNA1D|CACNB4|CREB3L2|CACNA2D3|CACNA2D1
Inflammatory mediator regulation of TRP channels	KEGG PATHWAY	hsa04750	9	100	0.000113436	0.00229787	PRKCH|PLCB1|CAMK2D|ADCY8|ASIC2|ASIC5|PLCG2|ITPR2|ITPR1
Long-term depression	KEGG PATHWAY	hsa04730	7	60	0.000151207	0.00291636	PLCB1|GRID2|GNAO1|GUCY1A1|CACNA1A|ITPR2|ITPR1
Endocytosis	KEGG PATHWAY	hsa04144	14	244	0.000168809	0.00323037	CAV3|ARAP2|AGAP1|WASHC5|DNAJC6|KIF5C|NEDD4|ACAP2|ASAP1|NEDD4L|RNF41|DNM3|MVB12B|STAM2
Glucagon signaling pathway	KEGG PATHWAY	hsa04922	9	106	0.000170883	0.00323037	PLCB1|ITPR1|ACACA|CAMK2D|CREB3L2|FOXO1|PPARA|ITPR2|PPP3CC
Gap junction	KEGG PATHWAY	hsa04540	8	88	0.000253765	0.00451733	PLCB1|PDGFC|TUBA1B|ADCY8|GUCY1A1|MAP2K5|ITPR2|ITPR1
GABAergic synapse	KEGG PATHWAY	hsa04727	8	89	0.000272477	0.0046385	GABRG3|GNAO1|GABRG1|ADCY8|CACNA1D|CACNA1A|GABRB1|GABRB3
Amphetamine addiction	KEGG PATHWAY	hsa05031	7	68	0.00030671	0.00512502	CREB3L2|CAMK2D|CACNA1D|GRIN2B|GRIN2A|SLC18A1|PPP3CC
MAPK signaling pathway	KEGG PATHWAY	hsa04010	15	295	0.000345214	0.00561322	CACNB4|RPS6KA2|CACNA2D1|RAPGEF2|ERBB4|CACNA1A|CACNA1D|CACNA1E|MAP3K4|MAP3K5|PDGFC|MAP2K5|CACNA2D3|PPP3CC|MAPKAPK2
Thyroid hormone signaling pathway	KEGG PATHWAY	hsa04919	9	119	0.000380736	0.00610861	NCOA2|PLCB1|SLC9A1|ESR1|RCAN2|MED27|PLCG2|FOXO1|PLCE1
Pancreatic secretion	KEGG PATHWAY	hsa04972	8	98	0.000497175	0.00742902	PLCB1|ITPR1|SLC9A1|RYR2|ADCY8|SCTR|ITPR2|ATP2B2
Metabolic pathways	KEGG PATHWAY	hsa01100	43	1433	0.000596518	0.00835125	HSD17B12|EARS2|ACSM4|PLCG2|MBOAT1|PLCE1|ME1|DERA|ASPA|PDE1C|PDE3A|INPP4B|GUCY1A1|GMDS|SACM1L|NMNAT2|CERS3|ST3GAL3|PLCB1|LIPC|GALNTL6|ACACA|ST3GAL6|MAN2A1|AHRR|DGKB|L2HGDH|GALNT9|ST6GALNAC5|XYLT1|PDE10A|MAN1A2|CSGALNACT1|GALNT17|INPP5B|NME7|MTHFD1L|ADCY8|SCD5|AGPAT4|GFPT1|PDE4B|DGKI
Oocyte meiosis	KEGG PATHWAY	hsa04114	9	128	0.000624828	0.00864743	RPS6KA2|MAD1L1|ITPR1|CAMK2D|CPEB1|ADCY8|ITPR2|ANAPC1|PPP3CC
Synaptic vesicle cycle	KEGG PATHWAY	hsa04721	7	78	0.000658405	0.00901053	CACNA1A|STXBP1|HTT|UNC13C|DNM3|SLC18A1|RIMS1
Glycosaminoglycan biosynthesis - chondroitin sulfate / dermatan sulfate	KEGG PATHWAY	hsa00532	4	20	0.000694288	0.00942879	CHST11|XYLT1|UST|CSGALNACT1
Ubiquitin mediated proteolysis	KEGG PATHWAY	hsa04120	9	137	0.000984107	0.0122763	UBOX5|UBE2K|BIRC6|NEDD4|PRKN|UBE2NL|HERC1|NEDD4L|ANAPC1
Estrogen signaling pathway	KEGG PATHWAY	hsa04915	9	138	0.00103267	0.0127362	NCOA2|PLCB1|ESR1|GNAO1|SHC3|ADCY8|CREB3L2|ITPR2|ITPR1
Cortisol synthesis and secretion	KEGG PATHWAY	hsa04927	6	65	0.00138857	0.0158832	PLCB1|CACNA1D|ADCY8|CREB3L2|ITPR2|ITPR1
Salivary secretion	KEGG PATHWAY	hsa04970	7	90	0.00143713	0.0163802	PLCB1|ITPR1|SLC9A1|ADCY8|GUCY1A1|ITPR2|ATP2B2
Pathways in cancer	KEGG PATHWAY	hsa05200	20	530	0.00151473	0.0169518	EGLN3|PLCB1|COL4A2|RARB|BMP2|GLI3|CAMK2D|ESR1|ADCY8|DCC|ROCK1|GLI2|PLCG2|FOXO1|WNT11|LAMB1|LAMB3|CTNNA3|CTNNA2|STAT2
Neurotrophin signaling pathway	KEGG PATHWAY	hsa04722	8	119	0.00161726	0.0177702	RPS6KA2|SHC3|CAMK2D|MAP3K5|PLCG2|MAP2K5|NTRK3|MAPKAPK2
Phospholipase D signaling pathway	KEGG PATHWAY	hsa04072	9	148	0.00163347	0.0178942	PLCB1|PDGFC|SHC3|ADCY8|PLCG2|AGPAT4|DNM3|DGKB|DGKI
GnRH signaling pathway	KEGG PATHWAY	hsa04912	7	93	0.00171389	0.0184409	PLCB1|CAMK2D|CACNA1D|ADCY8|MAP3K4|ITPR2|ITPR1
Dilated cardiomyopathy (DCM)	KEGG PATHWAY	hsa05414	7	96	0.00203037	0.0209151	SGCD|ADCY8|RYR2|CACNA1D|CACNB4|CACNA2D3|CACNA2D1
Platelet activation	KEGG PATHWAY	hsa04611	8	124	0.0020632	0.0211931	PLCB1|TLN2|ADCY8|ROCK1|GUCY1A1|PLCG2|ITPR2|ITPR1
Cushing syndrome	KEGG PATHWAY	hsa04934	9	155	0.00220043	0.022287	PLCB1|CREB3L2|CAMK2D|CACNA1D|ADCY8|AHR|ITPR2|ITPR1|WNT11
Bile secretion	KEGG PATHWAY	hsa04976	6	72	0.00225204	0.0226831	EPHX1|ABCG5|ABCG8|ADCY8|SCTR|SLC9A1
Chemokine signaling pathway	KEGG PATHWAY	hsa04062	10	190	0.00253754	0.0242774	PLCB1|STAT2|PREX1|DOCK2|VAV3|SHC3|ADCY8|ROCK1|ELMO1|ITK
Thyroid hormone synthesis	KEGG PATHWAY	hsa04918	6	74	0.00256024	0.0243022	PLCB1|ADCY8|CREB3L2|ITPR2|TSHR|ITPR1
Inositol phosphate metabolism	KEGG PATHWAY	hsa00562	6	74	0.00256024	0.0243022	PLCB1|INPP5B|INPP4B|PLCG2|PLCE1|SACM1L
Bacterial invasion of epithelial cells	KEGG PATHWAY	hsa05100	6	74	0.00256024	0.0243022	SHC3|ELMO1|DNM3|CAV3|CTNNA2|CTNNA3
Amyotrophic lateral sclerosis (ALS)	KEGG PATHWAY	hsa05014	5	51	0.00271928	0.0254728	GRIN2B|MAP3K5|SOD1|PPP3CC|GRIN2A
Gastric acid secretion	KEGG PATHWAY	hsa04971	6	75	0.00272571	0.0254728	PLCB1|SLC9A1|CAMK2D|ADCY8|ITPR2|ITPR1
Vascular smooth muscle contraction	KEGG PATHWAY	hsa04270	8	132	0.002972	0.0271447	PRKCH|PLCB1|CACNA1D|ADCY8|ROCK1|GUCY1A1|ITPR2|ITPR1
Parathyroid hormone synthesis, secretion and action	KEGG PATHWAY	hsa04928	7	106	0.00342035	0.0302492	PLCB1|ADCY8|CREB3L2|AKAP13|ITPR2|PDE4B|ITPR1
Focal adhesion	KEGG PATHWAY	hsa04510	10	199	0.00347569	0.0306639	PDGFC|SHC3|VAV3|TNR|TLN2|ROCK1|COL4A2|LAMB1|LAMB3|CAV3
Tight junction	KEGG PATHWAY	hsa04530	9	170	0.0039406	0.0328818	MAGI1|ARHGEF18|TUBA1B|NEDD4|ROCK1|MAP3K5|NEDD4L|RAPGEF2|CACNA1D
Cardiac muscle contraction	KEGG PATHWAY	hsa04260	6	86	0.00511701	0.0393777	SLC9A1|RYR2|CACNA1D|CACNB4|CACNA2D3|CACNA2D1
Insulin secretion	KEGG PATHWAY	hsa04911	6	86	0.00511701	0.0393777	PLCB1|CAMK2D|CACNA1D|RYR2|ADCY8|CREB3L2
Glycerolipid metabolism	KEGG PATHWAY	hsa00561	5	61	0.00553337	0.040947	DGKB|MBOAT1|AGPAT4|LIPC|DGKI
Hypertrophic cardiomyopathy (HCM)	KEGG PATHWAY	hsa05410	6	90	0.00628365	0.0430709	SGCD|RYR2|CACNA1D|CACNB4|CACNA2D3|CACNA2D1
Yersinia infection	KEGG PATHWAY	hsa05135	7	121	0.00673178	0.0456251	PAN2|RPS6KA2|SKAP2|VAV3|ROCK1|FYB1|PAK2
Human cytomegalovirus infection	KEGG PATHWAY	hsa05163	10	225	0.00778742	0.0487689	PLCB1|ITPR1|IL10RB|GNAO1|ADCY8|ROCK1|CREB3L2|AKAP13|ITPR2|PPP3CC
Neuroactive ligand-receptor interaction	KEGG PATHWAY	hsa04080	13	338	0.00820273	0.0510173	GRID1|GZMA|GHR|GRID2|GABRG3|GRIK2|GRIN2B|GRIN2A|GABRB1|SCTR|TSHR|GABRB3|GABRG1
Purine metabolism	KEGG PATHWAY	hsa00230	7	130	0.00961514	0.0555101	NME7|PDE1C|PDE3A|ADCY8|GUCY1A1|PDE4B|PDE10A
Melanogenesis	KEGG PATHWAY	hsa04916	6	101	0.010476	0.0589392	PLCB1|CAMK2D|GNAO1|ADCY8|CREB3L2|WNT11
Type II diabetes mellitus	KEGG PATHWAY	hsa04930	4	46	0.0105997	0.0589486	CACNA1A|CACNA1D|CACNA1E|SOCS2
Hedgehog signaling pathway	KEGG PATHWAY	hsa04340	4	47	0.0113492	0.0621704	GLI2|GLI3|EVC|EVC2
C-type lectin receptor signaling pathway	KEGG PATHWAY	hsa04625	6	104	0.0118985	0.0635262	ITPR1|STAT2|PLCG2|ITPR2|PPP3CC|MAPKAPK2
Alzheimer disease	KEGG PATHWAY	hsa05010	8	171	0.0125141	0.0655723	PLCB1|ITPR1|APP|CACNA1D|GRIN2B|GRIN2A|ITPR2|PPP3CC
Cocaine addiction	KEGG PATHWAY	hsa05030	4	49	0.0129483	0.0672643	GRIN2B|CREB3L2|SLC18A1|GRIN2A
Leukocyte transendothelial migration	KEGG PATHWAY	hsa04670	6	112	0.0163463	0.0768763	ITK|VAV3|ROCK1|PLCG2|CTNNA2|CTNNA3
ErbB signaling pathway	KEGG PATHWAY	hsa04012	5	85	0.019521	0.0855948	CAMK2D|PLCG2|NRG1|ERBB4|SHC3
Mucin type O-glycan biosynthesis	KEGG PATHWAY	hsa00512	3	31	0.0202774	0.0855948	GALNT17|GALNTL6|GALNT9
AMPK signaling pathway	KEGG PATHWAY	hsa04152	6	120	0.0218258	0.0909702	RPTOR|ACACA|CAB39|SCD5|CREB3L2|FOXO1
PI3K-Akt signaling pathway	KEGG PATHWAY	hsa04151	12	354	0.0254066	0.0987397	RPTOR|PDGFC|ERBB4|GHR|TNR|CREB3L2|MAGI2|MAGI1|LAMB1|LAMB3|PAK2|COL4A2
Cellular senescence	KEGG PATHWAY	hsa04218	7	160	0.0256952	0.0992233	ITPR1|CACNA1D|HIPK2|FOXO1|ITPR2|PPP3CC|MAPKAPK2
Wnt signaling pathway	KEGG PATHWAY	hsa04310	7	160	0.0256952	0.0992233	RSPO2|PRICKLE2|TBL1XR1|PLCB1|CAMK2D|PPP3CC|WNT11
Longevity regulating pathway - multiple species	KEGG PATHWAY	hsa04213	4	62	0.0268162	0.100554	RPTOR|FOXO1|ADCY8|SOD1
Prion diseases	KEGG PATHWAY	hsa05020	3	35	0.0271899	0.101535	C8A|NCAM1|SOD1
Fc gamma R-mediated phagocytosis	KEGG PATHWAY	hsa04666	5	94	0.0280779	0.104528	DOCK2|PLCG2|VAV3|PTPRC|ASAP1
Basal cell carcinoma	KEGG PATHWAY	hsa05217	4	63	0.0281444	0.104561	GLI2|GLI3|BMP2|WNT11
Amoebiasis	KEGG PATHWAY	hsa05146	5	95	0.029154	0.108201	LAMB1|C8A|LAMB3|COL4A2|PLCB1
Relaxin signaling pathway	KEGG PATHWAY	hsa04926	6	130	0.0302613	0.110724	PLCB1|SHC3|GNAO1|ADCY8|CREB3L2|COL4A2
Prostate cancer	KEGG PATHWAY	hsa05215	5	97	0.0313834	0.113343	CREB3L2|SRD5A2|FOXO1|ERG|PDGFC
Progesterone-mediated oocyte maturation	KEGG PATHWAY	hsa04914	5	99	0.0337167	0.118008	ANAPC1|MAD1L1|CPEB1|ADCY8|RPS6KA2
AGE-RAGE signaling pathway in diabetic complications	KEGG PATHWAY	hsa04933	5	100	0.0349226	0.121759	PLCG2|FOXO1|PLCE1|COL4A2|PLCB1
Apelin signaling pathway	KEGG PATHWAY	hsa04371	6	137	0.037285	0.127558	PLCB1|SLC9A1|RYR2|ADCY8|ITPR2|ITPR1
T cell receptor signaling pathway	KEGG PATHWAY	hsa04660	5	103	0.0386991	0.131388	VAV3|CD247|PTPRC|ITK|PPP3CC
Adherens junction	KEGG PATHWAY	hsa04520	4	72	0.0418444	0.138175	NECTIN3|PTPRM|CTNNA2|CTNNA3
Alcoholism	KEGG PATHWAY	hsa05034	7	180	0.043242	0.142412	CREB3L2|SHC3|HDAC9|GNAO1|GRIN2B|GRIN2A|SLC18A1
Insulin resistance	KEGG PATHWAY	hsa04931	5	108	0.0455268	0.147036	CREB3L2|GFPT1|FOXO1|RPS6KA2|PPARA
Vasopressin-regulated water reabsorption	KEGG PATHWAY	hsa04962	3	44	0.046726	0.150069	CREB3L2|DYNC2LI1|DLC1
Glioma	KEGG PATHWAY	hsa05214	4	75	0.0471141	0.150516	CAMK2D|PLCG2|CAMK1G|SHC3
Kaposi sarcoma-associated herpesvirus infection	KEGG PATHWAY	hsa05167	7	186	0.0497173	0.155986	ITPR1|STAT2|PREX1|PLCG2|ITPR2|PPP3CC|MAPKAPK2
EGFR tyrosine kinase inhibitor resistance	KEGG PATHWAY	hsa01521	4	79	0.0546855	0.168042	NRG1|PLCG2|PDGFC|SHC3
Huntington disease	KEGG PATHWAY	hsa05016	7	193	0.0580093	0.176757	DNAH2|PLCB1|DNAH17|CREB3L2|SOD1|GRIN2B|ITPR1
Cholesterol metabolism	KEGG PATHWAY	hsa04979	3	50	0.0626847	0.186357	ABCG8|LIPC|ABCG5
Endocrine and other factor-regulated calcium reabsorption	KEGG PATHWAY	hsa04961	3	50	0.0626847	0.186357	PLCB1|DNM3|ESR1
Taste transduction	KEGG PATHWAY	hsa04742	4	83	0.0628737	0.186357	PDE1C|CACNA1A|ADCY8|ASIC2
Jak-STAT signaling pathway	KEGG PATHWAY	hsa04630	6	162	0.0703869	0.203689	STAT2|IL10RB|SOCS2|STAM2|LIFR|GHR
Longevity regulating pathway	KEGG PATHWAY	hsa04211	4	89	0.0762881	0.217469	CREB3L2|RPTOR|FOXO1|ADCY8
Fatty acid metabolism	KEGG PATHWAY	hsa01212	3	57	0.0840332	0.229024	HSD17B12|ACACA|SCD5
Natural killer cell mediated cytotoxicity	KEGG PATHWAY	hsa04650	5	131	0.0855984	0.229024	PLCG2|SHC3|CD247|VAV3|PPP3CC
Small cell lung cancer	KEGG PATHWAY	hsa05222	4	93	0.0859639	0.229024	LAMB1|LAMB3|RARB|COL4A2
Biosynthesis of unsaturated fatty acids	KEGG PATHWAY	hsa01040	2	27	0.0880572	0.229024	HSD17B12|SCD5
Glycosphingolipid biosynthesis - lacto and neolacto series	KEGG PATHWAY	hsa00601	2	27	0.0880572	0.229024	ST3GAL3|ST3GAL6
VEGF signaling pathway	KEGG PATHWAY	hsa04370	3	59	0.0906332	0.229024	PLCG2|PPP3CC|MAPKAPK2
Butanoate metabolism	KEGG PATHWAY	hsa00650	2	28	0.0933136	0.229024	L2HGDH|ACSM4
Steroid hormone biosynthesis	KEGG PATHWAY	hsa00140	3	60	0.0940118	0.229024	HSD17B12|SRD5A2|AHRR
Human T-cell leukemia virus 1 infection	KEGG PATHWAY	hsa05166	7	219	0.0958802	0.229024	MAD1L1|TLN2|ADCY8|TRRAP|CREB3L2|ANAPC1|PPP3CC
Glycerophospholipid metabolism	KEGG PATHWAY	hsa00564	4	97	0.096204	0.229024	DGKB|MBOAT1|AGPAT4|DGKI
NOD-like receptor signaling pathway	KEGG PATHWAY	hsa04621	6	178	0.0982687	0.229024	PLCB1|STAT2|ANTXR2|COP1|ITPR2|ITPR1
Insulin signaling pathway	KEGG PATHWAY	hsa04910	5	137	0.0983427	0.229024	RPTOR|FOXO1|SOCS2|ACACA|SHC3
Endocrine resistance	KEGG PATHWAY	hsa01522	4	98	0.0988498	0.229028	ESR1|ADCY8|CYP2D6|SHC3
Choline metabolism in cancer	KEGG PATHWAY	hsa05231	4	99	0.101529	0.234487	DGKB|DGKI|SLC44A5|PDGFC
Autophagy - other	KEGG PATHWAY	hsa04136	2	32	0.115176	0.238509	RPTOR|ATG7
Thermogenesis	KEGG PATHWAY	hsa04714	7	231	0.117069	0.241739	PRDM16|RPTOR|RPS6KA2|DPF3|ADCY8|MAP3K5|CREB3L2
Ras signaling pathway	KEGG PATHWAY	hsa04014	7	232	0.118937	0.244552	PDGFC|SHC3|GRIN2B|PLCG2|GRIN2A|PLCE1|KSR2
Shigellosis	KEGG PATHWAY	hsa05131	3	68	0.122794	0.244552	CD44|ELMO1|ROCK1
Th17 cell differentiation	KEGG PATHWAY	hsa04659	4	107	0.124125	0.244552	AHR|CD247|RORA|PPP3CC
Gastric cancer	KEGG PATHWAY	hsa05226	5	149	0.126483	0.244552	CTNNA3|RARB|WNT11|CTNNA2|SHC3
Prolactin signaling pathway	KEGG PATHWAY	hsa04917	3	70	0.130438	0.246081	ESR1|SOCS2|SHC3
Human papillomavirus infection	KEGG PATHWAY	hsa05165	9	330	0.131587	0.248119	STAT2|TNR|CREB3L2|FOXO1|COL4A2|MAGI1|LAMB1|LAMB3|WNT11
DNA replication	KEGG PATHWAY	hsa03030	2	36	0.138172	0.252892	RFC3|PRIM2
Alanine, aspartate and glutamate metabolism	KEGG PATHWAY	hsa00250	2	36	0.138172	0.252892	GFPT1|ASPA
Hippo signaling pathway	KEGG PATHWAY	hsa04390	5	154	0.139187	0.252892	GLI2|WNT11|BMP2|CTNNA2|CTNNA3
Toxoplasmosis	KEGG PATHWAY	hsa05145	4	113	0.14234	0.252892	LAMB1|GNAO1|LAMB3|IL10RB
Aldosterone-regulated sodium reabsorption	KEGG PATHWAY	hsa04960	2	37	0.144069	0.252892	NEDD4L|NR3C2
PPAR signaling pathway	KEGG PATHWAY	hsa03320	3	76	0.154311	0.264203	SCD5|ME1|PPARA
Metabolism of xenobiotics by cytochrome P450	KEGG PATHWAY	hsa00980	3	76	0.154311	0.264203	EPHX1|CYP2D6|AHRR
Pyruvate metabolism	KEGG PATHWAY	hsa00620	2	39	0.156012	0.264203	ACACA|ME1
Sphingolipid signaling pathway	KEGG PATHWAY	hsa04071	4	119	0.161535	0.268312	PLCB1|ROCK1|CERS3|MAP3K5
Fat digestion and absorption	KEGG PATHWAY	hsa04975	2	41	0.168135	0.274717	ABCG8|ABCG5
Protein processing in endoplasmic reticulum	KEGG PATHWAY	hsa04141	5	165	0.16897	0.274717	SAR1B|SEC31A|PRKN|MAN1A2|MAP3K5
Human immunodeficiency virus 1 infection	KEGG PATHWAY	hsa05170	6	212	0.173553	0.274717	PPP3CC|GNAO1|PLCG2|CD247|ITPR2|ITPR1
B cell receptor signaling pathway	KEGG PATHWAY	hsa04662	3	82	0.179419	0.282366	PLCG2|VAV3|PPP3CC
Autophagy - animal	KEGG PATHWAY	hsa04140	4	128	0.191936	0.29193	RPTOR|ITPR1|UVRAG|ATG7
ABC transporters	KEGG PATHWAY	hsa02010	2	45	0.192814	0.292897	ABCG8|ABCG5
Amino sugar and nucleotide sugar metabolism	KEGG PATHWAY	hsa00520	2	48	0.211611	0.305258	GFPT1|GMDS
Ovarian steroidogenesis	KEGG PATHWAY	hsa04913	2	49	0.217917	0.308659	ADCY8|AHRR
Apoptosis	KEGG PATHWAY	hsa04210	4	136	0.220325	0.311583	ITPR2|TUBA1B|ITPR1|MAP3K5
N-Glycan biosynthesis	KEGG PATHWAY	hsa00510	2	50	0.224239	0.314999	MAN1A2|MAN2A1
Glycosaminoglycan biosynthesis - keratan sulfate	KEGG PATHWAY	hsa00533	1	14	0.228648	0.314999	ST3GAL3
Fluid shear stress and atherosclerosis	KEGG PATHWAY	hsa05418	4	139	0.231247	0.318337	SDC4|CAV3|MAP2K5|MAP3K5
Transcriptional misregulation in cancer	KEGG PATHWAY	hsa05202	5	186	0.231703	0.318844	FOXO1|ERG|SUPT3H|AFF1|JMJD1C
Signaling pathways regulating pluripotency of stem cells	KEGG PATHWAY	hsa04550	4	140	0.234917	0.322777	JARID2|LIFR|WNT11|ESRRB
Glycosphingolipid biosynthesis - ganglio series	KEGG PATHWAY	hsa00604	1	15	0.241886	0.323049	ST6GALNAC5
Fanconi anemia pathway	KEGG PATHWAY	hsa03460	2	54	0.249639	0.330682	FANCC|FANCA
Pathogenic Escherichia coli infection	KEGG PATHWAY	hsa05130	2	55	0.256007	0.331056	TUBA1B|ROCK1
Regulation of lipolysis in adipocytes	KEGG PATHWAY	hsa04923	2	55	0.256007	0.331056	TSHR|ADCY8
Legionellosis	KEGG PATHWAY	hsa05134	2	55	0.256007	0.331056	SAR1B|HBS1L
Primary bile acid biosynthesis	KEGG PATHWAY	hsa00120	1	17	0.267685	0.341049	CYP39A1
Chagas disease (American trypanosomiasis)	KEGG PATHWAY	hsa05142	3	103	0.27383	0.34851	GNAO1|CD247|PLCB1
Endometrial cancer	KEGG PATHWAY	hsa05213	2	58	0.275117	0.349535	CTNNA2|CTNNA3
Phagosome	KEGG PATHWAY	hsa04145	4	152	0.279906	0.350777	PLA2R1|TUBA1B|COLEC12|STX18
Viral carcinogenesis	KEGG PATHWAY	hsa05203	5	201	0.279981	0.350777	MAD1L1|CREB3L2|HDAC9|MAPKAPK2|SND1
Epstein-Barr virus infection	KEGG PATHWAY	hsa05169	5	201	0.279981	0.350777	CD44|CD247|NEDD4|STAT2|PLCG2
Fatty acid biosynthesis	KEGG PATHWAY	hsa00061	1	18	0.280254	0.350777	ACACA
mTOR signaling pathway	KEGG PATHWAY	hsa04150	4	153	0.28372	0.354259	RPTOR|RPS6KA2|CAB39|WNT11
Viral myocarditis	KEGG PATHWAY	hsa05416	2	60	0.287845	0.358565	EIF4G3|SGCD
HIF-1 signaling pathway	KEGG PATHWAY	hsa04066	3	109	0.301834	0.368463	CAMK2D|PLCG2|EGLN3
One carbon pool by folate	KEGG PATHWAY	hsa00670	1	20	0.304749	0.368463	MTHFD1L
Non-small cell lung cancer	KEGG PATHWAY	hsa05223	2	66	0.325823	0.388269	PLCG2|RARB
Other types of O-glycan biosynthesis	KEGG PATHWAY	hsa00514	1	22	0.328412	0.388269	ST3GAL3
Fc epsilon RI signaling pathway	KEGG PATHWAY	hsa04664	2	68	0.338373	0.39762	PLCG2|VAV3
Mannose type O-glycan biosynthesis	KEGG PATHWAY	hsa00515	1	23	0.33994	0.39762	ST3GAL3
Histidine metabolism	KEGG PATHWAY	hsa00340	1	23	0.33994	0.39762	ASPA
Mismatch repair	KEGG PATHWAY	hsa03430	1	23	0.33994	0.39762	RFC3
Protein export	KEGG PATHWAY	hsa03060	1	23	0.33994	0.39762	IMMP2L
Hepatocellular carcinoma	KEGG PATHWAY	hsa05225	4	168	0.341598	0.399431	PLCG2|DPF3|WNT11|SHC3
Vitamin digestion and absorption	KEGG PATHWAY	hsa04977	1	24	0.35127	0.408239	CBLIF
Glycosaminoglycan biosynthesis - heparan sulfate / heparin	KEGG PATHWAY	hsa00534	1	24	0.35127	0.408239	XYLT1
Cell cycle	KEGG PATHWAY	hsa04110	3	124	0.372061	0.428274	ANAPC1|MAD1L1|CDC7
Fatty acid elongation	KEGG PATHWAY	hsa00062	1	27	0.384109	0.437019	HSD17B12
Tuberculosis	KEGG PATHWAY	hsa05152	4	179	0.384306	0.437105	PLA2R1|CAMK2D|PPP3CC|IL10RB
Osteoclast differentiation	KEGG PATHWAY	hsa04380	3	128	0.390627	0.443877	PLCG2|PPP3CC|STAT2
RNA degradation	KEGG PATHWAY	hsa03018	2	79	0.405866	0.455202	PARN|ZCCHC7
Systemic lupus erythematosus	KEGG PATHWAY	hsa05322	3	133	0.413632	0.462765	GRIN2B|C8A|GRIN2A
Nicotinate and nicotinamide metabolism	KEGG PATHWAY	hsa00760	1	30	0.415289	0.462765	NMNAT2
Pentose phosphate pathway	KEGG PATHWAY	hsa00030	1	30	0.415289	0.462765	DERA
Chemical carcinogenesis	KEGG PATHWAY	hsa05204	2	82	0.423711	0.471056	EPHX1|AHRR
MicroRNAs in cancer	KEGG PATHWAY	hsa05206	6	299	0.425242	0.471056	RPTOR|FOXP1|TNR|CD44|ROCK1|PLCG2
Circadian rhythm	KEGG PATHWAY	hsa04710	1	31	0.425327	0.471056	RORA
Salmonella infection	KEGG PATHWAY	hsa05132	2	83	0.429597	0.47564	ROCK1|PAK2
Fructose and mannose metabolism	KEGG PATHWAY	hsa00051	1	33	0.444892	0.48663	GMDS
Base excision repair	KEGG PATHWAY	hsa03410	1	33	0.444892	0.48663	NEIL3
Apoptosis - multiple species	KEGG PATHWAY	hsa04215	1	33	0.444892	0.48663	BIRC6
Propanoate metabolism	KEGG PATHWAY	hsa00640	1	34	0.454423	0.494222	ACACA
SNARE interactions in vesicular transport	KEGG PATHWAY	hsa04130	1	34	0.454423	0.494222	STX18
PD-L1 expression and PD-1 checkpoint pathway in cancer	KEGG PATHWAY	hsa05235	2	89	0.464223	0.503221	CD247|PPP3CC
Protein digestion and absorption	KEGG PATHWAY	hsa04974	2	90	0.469873	0.508889	COL22A1|COL4A2
mRNA surveillance pathway	KEGG PATHWAY	hsa03015	2	91	0.475487	0.513742	HBS1L|PYM1
Breast cancer	KEGG PATHWAY	hsa05224	3	147	0.476371	0.514543	ESR1|WNT11|SHC3
Th1 and Th2 cell differentiation	KEGG PATHWAY	hsa04658	2	92	0.481065	0.518995	CD247|PPP3CC
Primary immunodeficiency	KEGG PATHWAY	hsa05340	1	37	0.482047	0.519128	PTPRC
African trypanosomiasis	KEGG PATHWAY	hsa05143	1	37	0.482047	0.519128	PLCB1
TGF-beta signaling pathway	KEGG PATHWAY	hsa04350	2	94	0.492111	0.528083	BMP2|ROCK1
Ferroptosis	KEGG PATHWAY	hsa04216	1	40	0.508275	0.541901	ATG7
Regulation of actin cytoskeleton	KEGG PATHWAY	hsa04810	4	214	0.51588	0.54945	VAV3|PDGFC|ROCK1|SLC9A1
Homologous recombination	KEGG PATHWAY	hsa03440	1	41	0.516719	0.54945	RAD51B
Porphyrin and chlorophyll metabolism	KEGG PATHWAY	hsa00860	1	42	0.525019	0.556806	EARS2
Tryptophan metabolism	KEGG PATHWAY	hsa00380	1	42	0.525019	0.556806	AHRR
Necroptosis	KEGG PATHWAY	hsa04217	3	162	0.539921	0.571106	FAF1|CAMK2D|STAT2
Carbohydrate digestion and absorption	KEGG PATHWAY	hsa04973	1	44	0.541194	0.571286	CACNA1D
Basal transcription factors	KEGG PATHWAY	hsa03022	1	45	0.549074	0.57809	GTF2IRD1
RNA transport	KEGG PATHWAY	hsa03013	3	165	0.552092	0.581099	EIF4G3|U6|PYM1
Nucleotide excision repair	KEGG PATHWAY	hsa03420	1	47	0.56443	0.591852	RFC3
Ether lipid metabolism	KEGG PATHWAY	hsa00565	1	47	0.56443	0.591852	ENPP2
Sphingolipid metabolism	KEGG PATHWAY	hsa00600	1	47	0.56443	0.591852	CERS3
TNF signaling pathway	KEGG PATHWAY	hsa04668	2	112	0.584539	0.610466	CREB3L2|MAP3K5
Vibrio cholerae infection	KEGG PATHWAY	hsa05110	1	50	0.586492	0.611801	PLCG2
Autoimmune thyroid disease	KEGG PATHWAY	hsa05320	1	53	0.607437	0.631651	TSHR
Pyrimidine metabolism	KEGG PATHWAY	hsa00240	1	57	0.633726	0.655978	NME7
Mitophagy - animal	KEGG PATHWAY	hsa04137	1	65	0.681146	0.69967	PRKN
Inflammatory bowel disease (IBD)	KEGG PATHWAY	hsa05321	1	65	0.681146	0.69967	RORA
Spliceosome	KEGG PATHWAY	hsa03040	2	135	0.683713	0.702108	U6|TCERG1
Aminoacyl-tRNA biosynthesis	KEGG PATHWAY	hsa00970	1	66	0.686626	0.704301	EARS2
Retinol metabolism	KEGG PATHWAY	hsa00830	1	67	0.692011	0.709022	AHRR
Renal cell carcinoma	KEGG PATHWAY	hsa05211	1	69	0.702505	0.718557	EGLN3
Adipocytokine signaling pathway	KEGG PATHWAY	hsa04920	1	69	0.702505	0.718557	PPARA
Central carbon metabolism in cancer	KEGG PATHWAY	hsa05230	1	69	0.702505	0.718557	NTRK3
Epithelial cell signaling in Helicobacter pylori infection	KEGG PATHWAY	hsa05120	1	70	0.707618	0.722971	PLCG2
Parkinson disease	KEGG PATHWAY	hsa05012	2	142	0.709777	0.724972	SLC18A1|PRKN
Drug metabolism - cytochrome P450	KEGG PATHWAY	hsa00982	1	72	0.717581	0.731707	CYP2D6
Melanoma	KEGG PATHWAY	hsa05218	1	72	0.717581	0.731707	PDGFC
Platinum drug resistance	KEGG PATHWAY	hsa01524	1	73	0.722435	0.736036	MAP3K5
Non-alcoholic fatty liver disease (NAFLD)	KEGG PATHWAY	hsa04932	2	149	0.734021	0.74679	MAP3K5|PPARA
Chronic myeloid leukemia	KEGG PATHWAY	hsa05220	1	76	0.736503	0.748895	SHC3
Drug metabolism - other enzymes	KEGG PATHWAY	hsa00983	1	79	0.749858	0.761408	NME7
Complement and coagulation cascades	KEGG PATHWAY	hsa04610	1	79	0.749858	0.761408	C8A
Hepatitis C	KEGG PATHWAY	hsa05160	2	155	0.75341	0.764799	STAT2|PPARA
Cytokine-cytokine receptor interaction	KEGG PATHWAY	hsa04060	4	294	0.753895	0.765077	LIFR|BMP2|GHR|IL10RB
Peroxisome	KEGG PATHWAY	hsa04146	1	83	0.76662	0.776905	SOD1
Hepatitis B	KEGG PATHWAY	hsa05161	2	163	0.777356	0.787125	CREB3L2|STAT2
Colorectal cancer	KEGG PATHWAY	hsa05210	1	86	0.778451	0.787135	DCC
IL-17 signaling pathway	KEGG PATHWAY	hsa04657	1	93	0.80378	0.811162	USP25
Hematopoietic cell lineage	KEGG PATHWAY	hsa04640	1	97	0.816933	0.823519	CD44
Viral protein interaction with cytokine and cytokine receptor	KEGG PATHWAY	hsa04061	1	100	0.826217	0.832184	IL10RB
NF-kappa B signaling pathway	KEGG PATHWAY	hsa04064	1	100	0.826217	0.832184	PLCG2
Carbon metabolism	KEGG PATHWAY	hsa01200	1	117	0.870611	0.873986	ME1
FoxO signaling pathway	KEGG PATHWAY	hsa04068	1	132	0.900273	0.902763	FOXO1
Measles	KEGG PATHWAY	hsa05162	1	138	0.91014	0.912405	STAT2
Ribosome	KEGG PATHWAY	hsa03010	1	153	0.93075	0.93255	RPL3
Influenza A	KEGG PATHWAY	hsa05164	1	167	0.945702	0.947008	STAT2
Olfactory transduction	KEGG PATHWAY	hsa04740	2	448	0.996448	0.996998	CAMK2D|PDE1C
Herpes simplex virus 1 infection	KEGG PATHWAY	hsa05168	1	492	0.999813	0.999966	STAT2
