# Supplementary material for: Genome-Wide Selection Sweep Analysis to Identify Candidate Genes with Black and Brown Color in Tibetan Sibu Yaks
Source: Animals (Basel). 2024 Aug 24;14(17):2458. doi: 10.3390/ani14172458 (PMC11394208; doi:10.3390/ani14172458)
Supplement: Supplementary file 1 [file animals-14-02458-s001.zip › Table S5.xlsx]

## Sheet: Sheet1
Table S5 Results of the GO enrichment analysis of the FST, θπ ratio, and iHS intersection candidate genes in the brown yak population
#Term	Database	ID	Input number	Background number	P-Value	Corrected P-Value	Input
protein binding	Gene Ontology	GO:0005515	403	11779	7.14497e-54	2.59077e-50	SEMA6A|CTTNBP2|HIPK2|SBF2|LIFR|LEMD1|ARMH3|DLG5|CDC73|VPS35L|APBB2|ZNF704|NAPG|PRIM2|SV2C|HBS1L|CAMK2D|SPPL3|ABLIM1|COL23A1|FAM172A|AKAP6|LMTK2|HCN1|AHR|VPS8|HSD17B12|EVL|CFAP161|ELAVL2|ANO6|TMEM132D|XPO7|CAV3|GMDS|TIPRL|FBXL17|KCNIP4|DYNC2LI1|KCNIP1|KIF9|KIF6|DST|KCNQ3|DSP|COL4A2|PPARA|GLMN|RPS6KA2|GZMA|SGIP1|PRDM5|WDFY2|CBLIF|TTC39B|SLC18A1|FBXO38|SDCCAG8|SRGAP1|MAP3K4|CDC7|NCOA2|DLGAP2|ASPA|NC…
plasma membrane	Gene Ontology	GO:0005886	208	4619	8.8523e-38	1.60492e-34	SLC6A6|GHR|SPRED2|MVB12B|CLMP|PKP4|LIFR|RAPGEF2|ATP2C1|CAV3|ENTHD1|ATP2B2|DLG5|NALCN|CACNA1A|RYR2|CACNA1D|PLEKHH2|NTRK3|DLGAP2|CDH8|RGS7|MAGI2|MAGI1|SV2C|CDH2|CDH4|DPP10|C2CD5|SHC3|ARHGEF18|LRRC7|ENPP2|LPP|NEGR1|SPPL3|FHOD3|COQ8B|COL23A1|CACNA2D3|CACNA2D1|TDP1|SMPDL3B|INPP5B|SLC41A2|CSMD3|ROBO1|APP|ADCY8|PPFIBP1|NRXN1|NKAIN2|HCN1|NLGN1|UTRN|COLEC12|GFRA2|ELMO1|PAK2|NRG1|IL10RB|SDK1|SKAP2|GNAO1|AN…
cytosol	Gene Ontology	GO:0005829	214	5095	1.01369e-34	1.22521e-31	GHR|WASHC5|PARN|SPRED2|NAPEPLD|CHN2|SBF2|RAPGEF2|USP25|ARMH3|ARHGEF18|CDC73|FMNL2|CACNA1A|INPP4B|MAP3K5|SRPK2|RGS7|DLGAP5|COPG2|HBS1L|OSBPL10|NGEF|C2CD5|SHC3|CAMK2D|SRGAP1|DTNBP1|LRRC7|LRRC1|AHRR|COQ8B|URI1|TRAPPC9|APLF|NME7|LMTK2|SOCS2|EIF4G3|PACSIN1|APP|KCNIP4|PPFIBP1|KAT7|AHR|PLEKHA5|ARHGAP15|ME1|RNF216|ELMO1|PAK2|ANKRD52|DOCK8|EVL|SEC31A|NR3C2|SKAP2|DOCK3|ANO6|RPL3|DOCK4|DOCK5|ICE2|BAZ2A|FAM1…
integral component of membrane	Gene Ontology	GO:0016021	161	3643	1.55554e-27	1.4101e-24	STIMATE|SLC6A6|USH2A|CLMN|CLMP|LDLRAD4|LRRTM4|SLC25A15|ATP2C1|NAALADL2|LEMD1|IMMP2L|ARMH3|GHR|NALCN|CACNA1A|ATRNL1|CDH8|NSG2|CYP39A1|SV2C|CERS3|ANKRD46|CDH20|CDH22|CDH12|SCD5|CORIN|SLC41A2|SLC25A26|COL23A1|ATP2B2|MAN1A2|PLD5|INPP5B|L2HGDH|LMTK2|APP|MEGF10|MEGF11|CSMD1|COLEC12|ATP8B4|HSD17B12|IL10RB|SVOPL|DPY19L2|ANO3|KCND2|TMEM132D|PTGFRN|PKHD1L1|ST3GAL6|SLC9A1|CYP2D6|MCTP1|SUCO|FNDC3A|FNDC3B|NKA…
cytoplasm	Gene Ontology	GO:0005737	178	4624	5.72078e-24	4.14871e-21	UFL1|MERTK|USH2A|PARN|CLMN|HIPK2|SBF2|RAPGEF2|CPQ|RANBP17|RARB|DLG5|POC1B|PKP4|CEP120|APBB2|EML6|INPP4B|MAP3K4|NTRK3|MAGI2|MAGI1|TPGS2|CDH2|MACF1|NRG1|CAMK2D|DTNBP1|NAPEPLD|DYM|ABLIM1|ATP2B2|TDP1|CEP350|URI1|AKAP6|SOCS2|ROBO1|APP|AHR|ARHGAP15|DRC1|COLEC10|ELMO1|PAK2|IFT43|DOCK8|MYO3B|EVL|SEC31A|SKAP2|EVC|CELF2|KIF26B|DOCK5|DNM3|MAPKAPK2|SUCO|FNBP1L|UBAP1|SLC9A1|CYP2D6|TUBA1B|USP47|CFAP299|PPM1H|G…
metal ion binding	Gene Ontology	GO:0046872	107	2298	1.37322e-19	8.29884e-17	PARN|CHN2|VPS8|CPQ|ATP2C1|CACNA2D1|CACNA1A|CACNA1D|ACSM4|MAP3K4|ZNF704|PRIM2|CELA1|ARHGEF18|XYLT1|ABLIM1|CACNA2D3|ATP2B2|INPP5B|NME7|ZNF280D|ADCY8|COLEC12|RNF216|FOXP1|GNAO1|ANO6|KCND3|HELZ|BAZ2A|NEK10|NEK5|ZNF608|JMJD1C|RNF220|NRXN3|FRAS1|MAN2A1|ASIC2|GALNT9|SMYD3|APLF|CSGALNACT1|PRDM16|PRDM14|ABCG5|ABCG8|VAV3|RPAP2|ASAP1|PRDM5|HTT|WDFY2|CDKAL1|NRAP|HDAC9|PLCE1|AKAP13|ADAMTS17|ADAMTS18|CDC7|ASPA…
glutamatergic synapse	Gene Ontology	GO:0098978	38	354	1.06585e-17	5.52111e-15	DNM3|ERC2|SORCS3|STXBP1|EPHB1|EPS8|PPM1H|SPTBN1|NCOA2|ARHGAP44|CACNA1A|TNR|NEDD4|NTRK3|GUCY1A1|CDH8|DGKI|LRRTM3|DGKB|CTTNBP2|PLCB1|KCND2|GRID1|ERBB4|GRID2|NRG1|ADGRL3|ADAM22|ATP2B2|DTNBP1|RNF216|GRIK2|ADCY8|NRXN1|PLEKHA5|GRIN2A|PCDH17|PPP3CC
membrane	Gene Ontology	GO:0016020	94	2075	1.60801e-16	7.28829e-14	LRPPRC|CHN2|SBF2|RAPGEF2|ATP2C1|DYM|RYR2|CCDC91|APBB2|CEP350|HBS1L|DPP10|NGEF|CDH20|LRRC1|SPPL3|MAN1A2|OSBPL10|INPP5B|NBAS|ADCY8|PLEKHA5|UTRN|ELMO1|DOCK8|EVL|DOCK2|GNAO1|ANO6|MACF1|DOCK4|HELZ|DNM3|SUCO|ARHGAP15|FNDC3A|DRC1|SORL1|DST|MAN2A1|HERC1|DSP|ITPR2|ITPR1|LRBA|SEMA5A|ESR1|MTHFD1L|ASCC3|CDKAL1|SORCS1|SORCS3|TENM3|MBOAT1|AKAP13|NCAM1|TBC1D8|DLC1|ABHD16A|ATP8A1|ARL6IP1|PTCHD4|SND1|ANKS1B|PDE10…
synapse	Gene Ontology	GO:0045202	38	420	1.80449e-15	7.27007e-13	SLC4A10|DNM3|GABRG3|GABRG1|CPEB1|RPL3|CHN2|RAPGEF2|VWC2L|CACNA1A|SHC3|TLN2|CACNA1E|APBB2|CACNB4|NAPG|DGKI|MAGI2|NMNAT2|CADM2|RIMS1|CADM1|SDK1|PHACTR1|RIMBP2|GRID2|UNC5C|LRRC7|KCNQ3|GABRB1|GABRB3|EXOC4|TENM2|PACSIN1|APP|NLGN1|HTT|MYO9A
ATP binding	Gene Ontology	GO:0005524	73	1463	5.76418e-15	2.09009e-12	MYO3B|ATP11A|EARS2|KIF16B|EPHA6|EPHA5|EPHA3|MYO1B|KIF26B|HELZ|ATP2C1|HIPK2|DNAH17|MAP2K5|MTHFD1L|NTRK3|NEK10|MAPKAPK2|LMTK2|PAN2|ATP2B2|NEK5|CAMK1G|SIK3|CHD6|ULK4|ACSM4|MAP3K4|MAP3K5|KIF6|FRK|DGKI|MAGI1|TOR1B|DGKB|SRPK2|PRKCH|EPHB1|ACACA|ERBB4|KIF9|CAMK2D|ATP10A|ATP10B|ATP8A1|ITM2C|RPS6KA2|WRN|KALRN|NMNAT2|CNNM2|COQ8B|MERTK|DCLK2|RAD51B|ITK|DNAH2|UBE2K|NME7|ABCG5|SPAST|TLK2|ABCG8|KIF5C|ADCY8|ROCK…
postsynaptic density	Gene Ontology	GO:0014069	29	251	1.45356e-14	4.79147e-12	DNM3|CPEB1|PKP4|EPS8|SPTBN1|NCOA2|ARHGAP44|DLG5|DLGAP2|NEURL1|MAGI2|CDH2|KCND3|KCND2|NLGN1|LRRC7|TANC1|TMEM108|DTNBP1|ANKS1B|ITPR1|DNAJC6|ADCY8|GRIN2B|PLEKHA5|GRIN2A|SPOCK1|PDE4B|GRIK2
neuron projection	Gene Ontology	GO:0043005	31	336	4.54276e-13	1.37267e-10	CDH13|CAMK1G|WASHC5|GABRG3|EPHA6|EPHA5|EPHA3|PRKN|TENM3|CNTN3|RAPGEF2|NCAM1|NCAM2|NCOA2|WRN|SV2C|CDH2|GABRG1|UFL1|EPHB1|CAMK2D|CPEB1|LRRC7|DTNBP1|GABRB1|GABRB3|PACRG|TENM2|GRIN2B|ANK1|HTT
integral component of plasma membrane	Gene Ontology	GO:0005887	66	1380	7.92554e-13	2.21062e-10	GABRG1|TMC7|SLC6A6|GHR|GABRG3|EPHA6|EPHA5|EPHA3|TENM3|TENM2|EPHB1|LIFR|RAPGEF2|TSHR|OPN5|CAV3|SEMA6A|SORL1|PTPRG|GABRB3|SLC9A1|ALCAM|NLGN1|NTRK3|ST7|NRG1|CDH2|CDH4|NRXN3|KCND2|ERBB4|GRID2|CDH20|CD44|CD47|KCNQ3|NPSR1|ATRN|ADCY8|ADGRL4|ADGRL3|MERTK|GABRB1|SLC24A3|ASIC2|KCNH7|LMTK2|PCDH9|SLC6A20|ABCG5|HCN1|APP|SDC4|ABCG8|NRXN1|PCDH7|GRIN2B|ROBO1|GRIN2A|PTPRC|PCDH17|ANO6|PTPRO|PTPRM|PTPRK|GRIK2
positive regulation of GTPase activity	Gene Ontology	GO:0043547	29	307	1.51595e-12	3.64568e-10	DOCK8|DOCK2|KALRN|SRGAP1|DOCK4|DOCK5|CHN2|PKP4|RAPGEF2|FAM13A|ARHGAP44|SNX13|ARAP2|PREX1|RGS6|RGS7|DLC1|PLCB1|RAB3GAP1|ACAP2|AGAP1|DENND1B|VAV3|AFDN|STXBP5L|ARHGAP15|MYO9A|ASAP1|WNT11
cell adhesion	Gene Ontology	GO:0007155	36	478	1.57452e-12	3.64568e-10	EPHA3|CNTN3|CNTNAP5|CNTN5|LAMB1|NCAM1|ITGBL1|ALCAM|TLN2|CDH8|MAGI1|CD44|CDH2|CADM2|CDH4|PCDH17|SPON1|TNR|CDH20|PGM5|DST|COL19A1|MTSS1|TINAG|ADAM22|PCDH9|SEMA5A|ROBO1|APP|AFDN|PPFIBP1|PCDH7|SPOCK1|PTPRO|PTPRK|PAK2
axon guidance	Gene Ontology	GO:0007411	25	222	1.60869e-12	3.64568e-10	EVL|EPHA6|EPHA5|EPHA3|NCAM1|SPTBN1|SEMA6A|SHC3|DCC|APBB2|GLI2|GLI3|SLIT3|DOK5|DOK6|CDH4|EPHB1|TNR|UNC5C|SEMA5A|ROBO1|KIF5C|NRXN3|NRXN1|GFRA2
nucleus	Gene Ontology	GO:0005634	158	5208	3.7746e-12	8.051e-10	LRPPRC|PARN|HIPK2|PKP4|USP25|RARB|UBLCP1|CDC73|CACNA1A|APBB2|RORA|ZNF704|POU6F2|MAGI2|DLGAP5|ERBB4|SOD1|CAMK2D|DTNBP1|CAMTA1|AHRR|NR2C2|MACROD2|MIPOL1|TDP1|CEP350|URI1|FAM172A|GZMA|ZNF280D|RABGAP1L|KAT7|AHR|RNF216|PAK2|ANKRD52|FOXP1|PLCB1|CELF2|MED27|HELZ|RFX3|MAPKAPK2|XPO7|ZNF608|CFAP299|TIMELESS|AFF1|PPM1H|FBXL17|ITK|GLI3|SIRT5|FAF1|DST|ABRAXAS2|GTF2IRD1|TRRAP|ASIC2|DSP|SMYD3|APLF|FTO|STAT2|EGL…
calcium ion binding	Gene Ontology	GO:0005509	43	693	4.56488e-12	9.19571e-10	CDH13|CDH12|CDH18|MACF1|TENM2|PCDH17|RAPGEF2|MCTP1|FBLN5|TLL1|TLL2|CACNA1A|FSTL4|RYR2|CACNA1E|CDH8|LRP1B|SLIT3|DGKB|CDH2|CDH4|DRC1|SPOCK1|PLCB1|C2CD5|CDH20|CDH22|ENPP2|ASTN2|ADGRL4|UNC13C|ITPR2|ITPR1|MAN1A2|DNER|PCDH9|KCNIP4|NRXN1|PCDH7|KCNIP1|DST|CALR3|ADGRL3
postsynaptic membrane	Gene Ontology	GO:0045211	20	141	6.39459e-12	1.22036e-09	NCOA2|KCND3|KCND2|GRID1|ERBB4|GRID2|GABRG3|GRIK2|KCTD8|CNIH3|GRIN2B|TENM2|ANK1|DNM3|DTNBP1|LRRTM4|GABRB1|GABRB3|UTRN|GABRG1
adherens junction organization	Gene Ontology	GO:0034332	13	42	7.46447e-12	1.35331e-09	CDH13|CDH12|NECTIN3|CDH20|CDH18|CDH22|AFDN|DSP|CDH8|CDH2|CADM2|CDH4|CADM1
GTPase activator activity	Gene Ontology	GO:0005096	26	268	1.26011e-11	2.17579e-09	DOCK2|SRGAP1|DOCK4|DOCK5|CHN2|RAPGEF2|FAM13A|TBC1D8|ARHGAP44|ARAP2|PREX1|RGS6|RGS7|DLC1|PLCB1|RAB3GAP1|ACAP2|AGAP1|VAV3|TBC1D22A|RABGAP1L|STXBP5L|ARHGAP15|MYO9A|ASAP1|WNT11
Golgi apparatus	Gene Ontology	GO:0005794	52	1002	1.49547e-11	2.4648e-09	LMF1|SORCS1|CLEC16A|MACF1|PRKN|DOCK4|FYCO1|TENM2|CLIC5|DNM3|CPQ|ATP2C1|PTGFRN|SORL1|SLC10A7|PDE4DIP|BEND5|NLGN1|NEDD4|CCDC91|DYM|NSG2|GALNTL6|SACM1L|NMNAT2|COPG2|FGD6|RAB3GAP1|CD44|ATP8A1|TRRAP|NAPEPLD|HERC1|SPPL3|ATP8B4|RER1|GALNT9|FNDC3A|MAN1A2|LMTK2|GALNT17|INPP5B|FHOD3|LRBA|ESR1|APP|RABGAP1L|ITM2C|NEDD4L|COLEC10|WWOX|PRKD1
GABA-ergic synapse	Gene Ontology	GO:0098982	15	70	1.67305e-11	2.63761e-09	PLCB1|KCND3|KCND2|ERBB4|GABRG3|ERC2|CDH13|NRXN1|GUCY1A1|PCDH17|CNTN5|NRG1|GABRB1|GABRB3|ATP2B2
axon	Gene Ontology	GO:0030424	27	310	4.93442e-11	7.45508e-09	EPHA5|DTNBP1|STXBP1|SBF2|DNM3|NCAM2|SEMA6A|ALCAM|DCC|NTRK3|NECTIN3|ATG7|NMNAT2|CADM2|EPHB1|NRG1|TMEM108|ADGRL3|ADAM22|CTNNA2|TENM3|HCN1|APP|ADCY8|ROBO1|CACNA1A|PTPRK
nucleoplasm	Gene Ontology	GO:0005654	118	3630	7.54118e-11	1.09377e-08	LRPPRC|WASHC5|SMYD3|HIPK2|NAALADL2|RARB|UBLCP1|CDC73|CCDC91|RORA|MAGI1|PRIM2|ERBB4|SOD1|CAMK2D|TCERG1|LRRC7|AHRR|NR2C2|MACROD2|ANAPC1|TDP1|URI1|KAT7|AHR|PLEKHA5|UTRN|RNF216|PAK2|FOXP1|ELAVL2|SKAP2|MED27|KHDRBS2|ICE2|MAPKAPK2|SLC9A1|CHD6|USP47|TIMELESS|PPM1H|FBXL17|JMJD1C|GLI3|FAF1|DST|EHBP1|GTF2IRD1|TRRAP|ASIC2|PPARA|ITPR2|APLF|FTO|NR6A1|EGLN3|PRDM14|RBFOX2|ESR1|RPAP2|PRDM5|ZNF423|NEIL3|ASCC3|DPF…
cadherin binding	Gene Ontology	GO:0045296	26	305	1.73088e-10	2.41391e-08	CDH13|CDH12|CDH18|MACF1|MYO1B|PKP4|SPTBN1|FNBP1L|FMNL2|CDH8|MRTFB|CDH2|CDH4|CDH20|CDH22|SND1|ARGLU1|CTNNA2|CTNNA3|AFDN|PPFIBP1|UBFD1|PTPRM|ASAP1|PAK2|BZW2
signal transduction	Gene Ontology	GO:0007165	50	1013	1.95294e-10	2.62272e-08	TAFA1|IL10RB|PLCB1|SKAP2|KALRN|GABRG1|SRGAP1|TENM3|TENM2|ERG|MAP2K5|FAM13A|ARHGAP44|RARB|DLG5|ARAP2|PDE1C|ALCAM|STAM2|INPP4B|GABRG3|ST7|TIPRL|MAGI2|MAGI1|HBS1L|DLC1|FGF14|PRKCH|ERBB4|NR3C2|INPP5B|ITPR2|GABRB1|GABRB3|LRRC39|RPS6KA2|ITK|ITPR1|ESR1|AFDN|ADCY8|ROCK1|ANK1|ARHGAP15|TOM1L1|PTPRM|PTPRK|PRKD1|PAK2
dendritic spine	Gene Ontology	GO:0043197	19	162	4.06804e-10	5.26811e-08	ARHGAP44|KCND3|KCND2|APP|GRID2|CTTNBP2|NEURL1|NEDD4|DGKI|FARP1|ASIC2|TENM2|NLGN1|GRIN2A|DNM3|DTNBP1|ANKS1B|PDE4B|ASAP1
receptor complex	Gene Ontology	GO:0043235	21	207	5.60614e-10	7.00961e-08	NR3C2|EPHB1|ABCG5|GHR|NLGN1|PLA2R1|EPHA6|EPHA5|KCTD8|EPHA3|NTRK3|ABCG8|LRP1B|LIFR|MERTK|GFRA2|ITPR2|TSHR|ERBB4|APP|LMTK2
endoplasmic reticulum	Gene Ontology	GO:0005783	49	1018	6.62601e-10	7.91113e-08	TAFA1|CEMIP|WASHC5|PRKN|TENM2|ATP11A|CPQ|USP25|ATP2C1|CAV3|SEC31A|SORL1|SCAPER|SLC10A7|CERS3|CYP2D6|UVRAG|GRIN2A|COPG2|SACM1L|TOR1B|DISP3|KCNIP4|NBAS|UFL1|FAM172A|EPHB1|ATP10A|ATP10B|ATP8A1|RTN1|RER1|TECRL|EMC2|ITPR2|SAR1B|ITPR1|MAN1A2|SLC9A1|TRAPPC9|STAU2|LRBA|SPAST|NRXN1|CREB3L2|AGPAT4|TMTC1|STX18|CDKAL1
zinc ion binding	Gene Ontology	GO:0008270	43	820	6.76351e-10	7.91113e-08	DPF3|EARS2|PRKN|ZFAND3|ZMYND11|TLL1|PRICKLE2|RARB|AGBL1|ADAMTS3|ZNF385B|SOD1|RORA|GLI2|UTRN|MYT1L|ZCCHC7|NR3C2|ESRRG|SIRT5|ESRRB|TLL2|ENPP2|SCAPER|RNF41|CA10|NR2C2|NRG1|TMEM163|NAPEPLD|PPARA|PAPPA|NR6A1|SMPDL3B|TRPS1|ESR1|NFXL1|PAPPA2|KAT7|GRIN2B|GRIN2A|NEIL3|SLC18A1
nervous system development	Gene Ontology	GO:0007399	25	305	8.23295e-10	9.32896e-08	DPF3|EVL|KALRN|CNTN3|NCAM2|SEMA6A|SIM1|NTRK3|NEURL1|FBXL17|NRG1|FGF14|ZNF423|ERBB4|NLGN1|NR2C2|MYT1L|MERTK|LMTK2|RBFOX2|SEMA5A|ROBO1|SPOCK1|GFRA2|BZW2
adherens junction	Gene Ontology	GO:0005912	18	155	1.35386e-09	1.4876e-07	CDH12|DLG5|NECTIN3|CDH20|PGM5|CDH22|AFDN|AHI1|STXBP6|CDH8|PKP4|MAGI1|CDH18|PTPRM|CDH2|PTPRK|CTNNA2|CTNNA3
intracellular signal transduction	Gene Ontology	GO:0035556	27	369	1.75913e-09	1.87606e-07	KALRN|CAB39|DCLK2|CHN2|APBB2|RAPGEF2|MAPKAPK2|NCOA2|DLG5|SIK3|PREX1|DGKI|MAP3K4|RGS6|RGS7|DGKB|PRKCH|NRG1|UNC13C|SRPK2|RPS6KA2|ITK|SOCS2|TLK2|MYO9A|PRKD1|PAK2
cell-cell adhesion	Gene Ontology	GO:0098609	17	142	2.54999e-09	2.64179e-07	CDH2|DLG5|CDH18|LRRC7|TLN2|COL19A1|DSP|LPP|NEGR1|TENM2|PKP4|DRC1|CD44|FNDC3A|STXBP6|CTNNA2|CTNNA3
ion transmembrane transport	Gene Ontology	GO:0034220	20	209	3.61933e-09	3.64547e-07	ATP2B2|RYR2|GRID1|GRID2|GABRG3|ATP10A|ANO6|ATP8A1|ASIC5|ANO10|ANO3|ATP2C1|NEDD4L|TMC7|GABRG1|NALCN|GABRB1|GABRB3|ASIC2|GRIK2
Golgi membrane	Gene Ontology	GO:0000139	35	616	3.98083e-09	3.90122e-07	HS3ST4|PDGFC|GNAO1|NAPEPLD|UST|PLCE1|ATP2C1|NCAM1|SEC31A|SORL1|CNIH3|SLC10A7|CAMK1G|CAV3|COPG2|SACM1L|NMNAT2|FNDC3A|ST3GAL3|CHST11|GALNTL6|ST3GAL6|ARMH3|RTN1|MAN2A1|XYLT1|GALNT9|STX18|ST6GALNAC5|MAN1A2|CSGALNACT1|TRAPPC9|GALNT17|ROCK1|LDLRAD4
cell surface	Gene Ontology	GO:0009986	34	598	6.54333e-09	6.24372e-07	GHR|ANTXR2|ANO6|CAV3|IGSF3|CLMP|TSHR|NCAM1|ITGBL1|SORL1|SLC9A1|NLGN1|PTGFRN|UNC5C|NRG1|CDH2|PDGFC|TNR|PLA2R1|CD44|CD47|KCNQ3|CORIN|RER1|RSPO2|BMP2|ROBO1|APP|SDC4|NRXN1|GRIN2B|GRIN2A|PTPRC|PTPRK
neuron projection development	Gene Ontology	GO:0031175	15	116	8.58844e-09	7.98505e-07	TMEM108|NLGN1|NEDD4|APP|DTNBP1|CLMN|ROCK1|HERC1|ST7|RAPGEF2|GDPD5|LAMB1|PTPRM|PTPRK|FRY
negative regulation of transcription by RNA polymerase II	Gene Ontology	GO:0000122	41	832	9.12747e-09	8.27405e-07	ANKRD52|HIPK2|HDAC9|TCERG1|PRKN|TENM2|FOXO1|MAP2K5|SOX6|FBLN5|NCOA2|KLF12|RARB|NR6A1|CDC73|ZNF608|TIMELESS|GLI2|GLI3|MYT1L|TCF25|CELA1|NEDD4L|TBL1XR1|FRK|JARID2|GTF2IRD1|AHRR|NR2C2|PPARA|URI1|PRDM16|PRDM14|TRPS1|BMP2|ARID5B|MXI1|ESR1|AHR|PRDM5|WWOX
endoplasmic reticulum membrane	Gene Ontology	GO:0005789	44	942	1.17553e-08	1.03963e-06	STIMATE|HSD17B12|LMF1|ANTXR2|MBOAT1|DIPK1C|PTGFRN|SEC31A|SORL1|CNIH3|ITPR1|SLC10A7|CERS3|CYP2D6|MCTP1|COPG2|SACM1L|SRD5A2|DISP3|NBAS|DST|CYP39A1|UFL1|NCOA2|RAB3GAP1|ATP10A|ATP10B|ARL6IP1|SCD5|DTNBP1|ITPR2|SAR1B|AHRR|SLC9A1|NR3C2|SPAST|RTCB|CREB3L2|AGPAT4|STX18|SLC18A1|CALR3|EPHX1|CDKAL1
cell-cell junction	Gene Ontology	GO:0005911	18	183	1.47308e-08	1.27176e-06	CADM1|THEMIS|ITK|SDCCAG8|CDH18|APP|AFDN|AHI1|ADGRL3|NECTIN3|PKP4|MAGI2|RAPGEF2|PTPRO|PTPRM|CDH2|PTPRK|MAGI1
homophilic cell adhesion via plasma membrane adhesion molecules	Gene Ontology	GO:0007156	17	162	1.54177e-08	1.30011e-06	PCDH9|CDH13|CDH12|NECTIN3|CDH20|CDH18|CDH22|PCDH7|TENM3|CDH8|SDK1|PCDH17|PTPRM|CDH2|ROBO1|CDH4|CADM1
transmembrane receptor protein tyrosine kinase signaling pathway	Gene Ontology	GO:0007169	15	123	1.75435e-08	1.42865e-06	EPHB1|LMTK2|ERBB4|SHC3|FRK|EPHA6|EPHA5|GFRA2|EPHA3|AHI1|NTRK3|PTPRG|MTSS1|MERTK|DOK5
actin filament binding	Gene Ontology	GO:0051015	19	208	1.77301e-08	1.42865e-06	GAS7|MYOM1|FHOD3|MACF1|NEBL|CTNNA3|FMNL2|NEB|AFDN|CLMN|MYO1B|NRAP|UTRN|HTT|ABLIM1|CTNNA2|TLN2|XIRP2|LRPPRC
cell migration	Gene Ontology	GO:0016477	20	232	1.84339e-08	1.45307e-06	SLC9A1|CDH2|ERBB4|USH2A|FMNL2|CD44|CD47|SDC4|ATRN|ATRNL1|TNS3|FHOD3|EPHA3|MERTK|LAMB1|LAMB3|DOCK5|PTPRK|ELMO1|ITGBL1
positive regulation of apoptotic process	Gene Ontology	GO:0043065	24	335	2.04174e-08	1.57518e-06	KALRN|ANO6|FOXO1|AKAP13|NTRK3|RARB|SLC9A1|PREX1|APBB2|MAP3K5|NEURL1|ATG7|NRG1|NGEF|SOD1|FAF1|UNC5C|GZMA|RPS6KA2|BMP2|VAV3|GRIN2A|ARHGEF18|WNT11
dendrite	Gene Ontology	GO:0030425	27	420	2.27492e-08	1.71851e-06	SLC4A10|SLC6A6|GNAO1|EPHA5|CPEB1|TENM2|NCOA2|ARHGAP44|ALCAM|NLGN1|NECTIN3|NSG2|MAGI2|DNER|KCNIP1|RPTOR|KCND3|EPHB1|FARP1|UNC5C|TANC1|TMEM108|GABRB1|URI1|HCN1|ADCY8|PTPRK
protein phosphorylation	Gene Ontology	GO:0006468	28	451	2.51458e-08	1.86079e-06	MYO3B|BIRC6|HIPK2|ERG|AKAP13|NEK10|MAPKAPK2|LMTK2|NEK5|SIK3|MAP3K5|FRK|KALRN|PRKCH|ULK4|CAMK2D|COQ8B|MERTK|SRPK2|RPS6KA2|BMP2|TLK2|APP|ROCK1|STK31|PAK2|PRKD1|WNT11
extracellular exosome	Gene Ontology	GO:0070062	73	2085	3.04494e-08	2.20819e-06	CDH13|DNM3|PDGFC|PLCB1|DOCK2|KALRN|ANO6|CAB39|NEB|MYO1B|STXBP1|PLCG2|EPHB1|LIFR|EPS8|LAMB1|CPQ|MAPKAPK2|FBLN5|SORL1|ITM2C|ATP2B2|NEBL|ADAMTS3|SMPDL3B|SOD1|NEDD4|UBE2NL|CPNE4|NAPG|FRK|GMDS|SPTBN1|FANCA|TOR1B|NRG1|HBS1L|DRC1|RPL3|PRKCH|CLIC5|GRID1|ST3GAL6|RAB3GAP1|ARHGEF18|CD44|CD47|ATP8A1|MAN2A1|ATRN|NAPEPLD|DSP|SND1|MVB12B|CACNA2D1|MAN1A2|SLC9A1|TMEM63A|SPAST|SEMA5A|C8A|PAPPA2|SDC4|PTPRG|NEDD4L|U…
cell-cell adhesion via plasma-membrane adhesion molecules	Gene Ontology	GO:0098742	9	36	6.23844e-08	4.29072e-06	CDH13|CDH12|CDH20|CDH18|CDH22|CDH8|ADGRL3|CDH2|CDH4
protein serine/threonine kinase activity	Gene Ontology	GO:0004674	24	357	6.2716e-08	4.29072e-06	MYO3B|CAMK1G|KALRN|CAB39|DCLK2|HIPK2|MAP2K5|NEK10|MAPKAPK2|CDC7|NEK5|SIK3|MAP3K5|PRKCH|ULK4|CAMK2D|SRPK2|RPS6KA2|LMTK2|TLK2|ROCK1|STK31|PRKD1|PAK2
regulation of small GTPase mediated signal transduction	Gene Ontology	GO:0051056	15	139	7.6913e-08	5.07067e-06	ARHGAP44|INPP5B|NGEF|ARAP2|PREX1|ARHGEF18|KALRN|VAV3|SRGAP1|CHN2|ARHGAP15|AKAP13|MYO9A|FAM13A|DLC1
calcium-dependent cell-cell adhesion via plasma membrane cell adhesion molecules	Gene Ontology	GO:0016339	9	38	9.30413e-08	6.02443e-06	CDH13|CDH12|NLGN1|CDH20|CDH18|CDH22|ATP2C1|CDH8|CDH2
voltage-gated calcium channel complex	Gene Ontology	GO:0005891	8	27	1.1265e-07	7.1212e-06	CACNA1A|CACNA1D|CACNA1E|CACNB4|CACNA2D3|CACHD1|CACNA2D1|PDE4B
neuron cell-cell adhesion	Gene Ontology	GO:0007158	7	17	1.13908e-07	7.1212e-06	NLGN1|TNR|NRXN3|NRXN1|ASTN2|ASTN1|NCAM2
beta-catenin binding	Gene Ontology	GO:0008013	12	86	1.25105e-07	7.68864e-06	NCOA2|DLG5|TBL1XR1|ESR1|PRKN|RORA|GLI3|FOXO1|PTPRO|CDH2|PTPRK|CTNNA3
synaptic transmission, glutamatergic	Gene Ontology	GO:0035249	8	28	1.42663e-07	8.48026e-06	CNIH3|GRID1|SHC3|GRIK2|GRID2|PRKN|CDH8|UNC13C
early endosome	Gene Ontology	GO:0005769	20	267	1.5679e-07	9.06323e-06	SORL1|RASGEF1B|TMEM108|SNX13|LMTK2|KIF16B|UVRAG|APP|WASHC5|EPHA3|MYO1B|RABGAP1L|NAPEPLD|ASTN2|NSG2|VPS8|WDFY2|ATP11A|MVB12B|DNER
cytoskeleton	Gene Ontology	GO:0005856	25	406	1.62096e-07	9.06323e-06	EVL|LRPPRC|DOCK2|ERC2|MACF1|STXBP1|PKP4|FNBP1L|PTPN21|KAZN|SGCD|EVC2|SGCZ|PACSIN1|FGD6|FARP1|ARHGEF18|CTNNA3|OSBPL10|ROCK1|SGIP1|GRIN2B|ANK1|UTRN|GAS7
regulation of GTPase activity	Gene Ontology	GO:0043087	11	71	1.62468e-07	9.06323e-06	ARHGAP44|ARHGAP15|NGEF|RAB3GAP1|EPHA5|SOD1|EPHA3|CHN2|SBF2|FGD6|VAV3
catenin complex	Gene Ontology	GO:0016342	8	29	1.79288e-07	9.84997e-06	CDH13|CDH12|CDH20|CDH18|CDH22|CDH8|CDH2|CDH4
regulation of ion transmembrane transport	Gene Ontology	GO:0034765	13	113	2.88545e-07	1.56159e-05	KCND3|KCND2|NALCN|HCN1|CACNA1A|CACNA1E|NEDD4|KCNQ3|ASIC2|NEDD4L|CLIC5|CACNA2D3|KCNH7
Rac guanyl-nucleotide exchange factor activity	Gene Ontology	GO:0030676	7	21	3.67124e-07	1.92926e-05	PREX1|DOCK2|DOCK3|VAV3|FARP1|DOCK4|EPS8
brain development	Gene Ontology	GO:0007420	18	231	3.79229e-07	1.96441e-05	PTPRG|CDH2|IMMP2L|RAB3GAP1|WRN|CACNA1A|CDH22|CA10|GRIN2B|NEURL1|GRIN2A|MACROD2|UNC5C|SCTR|PBX4|PPP3CC|CTTNBP2|ADGRL3
identical protein binding	Gene Ontology	GO:0042802	54	1456	3.96446e-07	2.02467e-05	MYOM1|FOXP1|USH2A|SDK1|TCERG1|AHI1|CCDC91|STXBP1|CD247|ME1|PPM1H|NCAM2|GHR|MAD1L1|CACNA1A|RYR2|PLEKHH2|MAP3K5|CDH8|GMDS|ACCS|TOR1B|CDH2|PACSIN1|PLCB1|ACACA|STAT2|KIF9|CAMK2D|SOD1|GRIK2|ARL6IP1|PRKN|MTSS1|NAPEPLD|RNF41|MIPOL1|GABRB3|COP1|CTNNA2|ASPA|TLK2|HCN1|APP|ESR1|SDC4|LY6G5C|PTPRG|ROBO1|NLGN1|HTT|ALCAM|PTPRM|PRKD1
heterophilic cell-cell adhesion via plasma membrane cell adhesion molecules	Gene Ontology	GO:0007157	9	47	4.50881e-07	2.27068e-05	NECTIN3|GRID2|ALCAM|NLGN1|TENM3|TENM2|CDH2|CDH4|CADM1
synapse assembly	Gene Ontology	GO:0007416	10	63	4.862e-07	2.3838e-05	SDK1|ERBB4|FARP1|NLGN1|NRXN1|ADGRL3|DNM3|NRG1|CDH2|DNER
growth cone	Gene Ontology	GO:0030426	14	140	4.86489e-07	2.3838e-05	PCDH9|EXOC6|LMTK2|PREX1|UNC5C|ERC2|DTNBP1|APBB2|TENM2|UTRN|COPG2|EPS8|GDPD5|NGEF
regulation of membrane potential	Gene Ontology	GO:0042391	12	99	4.96074e-07	2.39835e-05	CNIH3|CAV3|HCN1|GABRG1|NEDD4|KCNH7|ASIC2|NEDD4L|GABRB1|GABRG3|GABRB3|RIMS1
perinuclear region of cytoplasm	Gene Ontology	GO:0048471	33	697	6.05449e-07	2.88863e-05	CDH13|LRPPRC|EPHA5|MYO1B|DNM3|STXBP1|SBF2|AKAP13|RAPGEF2|LAMB1|SEC31A|SLC9A1|PREX1|NEDD4|MAP3K4|NEURL1|DGKI|MAGI2|PACSIN1|FAF1|RNF41|PRKN|ITPR1|AKAP6|EXOC6|LMTK2|SPAST|TLK2|APP|ITM2C|PKP4|PTPRM|PAK2
cell-cell junction assembly	Gene Ontology	GO:0007043	8	35	6.15049e-07	2.89632e-05	CDH12|CDH20|CDH18|CDH22|TLN2|HDAC9|CDH8|PKP4
integral component of postsynaptic density membrane	Gene Ontology	GO:0099061	9	51	8.27746e-07	3.84796e-05	GRID1|ERBB4|GRID2|SORCS3|DCC|NECTIN3|GRIN2A|LRRTM3|ADAM22
ephrin receptor signaling pathway	Gene Ontology	GO:0048013	11	86	9.14961e-07	4.19956e-05	EPHB1|NGEF|EPHA6|EPHA5|EPHA3|ROCK1|NTRK3|GRIN2B|KALRN|ANKS1B|VAV3
chemical synaptic transmission	Gene Ontology	GO:0007268	18	248	9.91056e-07	4.49196e-05	KCND2|EXOC4|NLGN1|GABRG3|CACNA1A|CACNA1E|KCNQ3|NRXN1|ASIC2|GRIN2B|GRIN2A|GRIK2|UNC13C|GABRG1|GABRB1|GABRB3|CACNB4|SV2C
protein localization to plasma membrane	Gene Ontology	GO:0072659	14	152	1.20574e-06	5.34941e-05	DPP10|KCNIP4|C2CD5|PACSIN1|ROCK1|STXBP1|ANK1|SPTBN1|RAPGEF2|CDH2|FYB1|CAV3|DPP6|TTC7B
calmodulin binding	Gene Ontology	GO:0005516	16	200	1.20974e-06	5.34941e-05	PLCB1|ATP2B2|SPATA17|CFAP221|CAMK1G|CAMK2D|RYR2|ADCY8|MYO1B|KCNQ3|PDE1C|UNC13C|PPP3CC|MAPKAPK2|SPTBN1|SLC9A1
neuron migration	Gene Ontology	GO:0001764	12	110	1.37607e-06	5.94002e-05	ADGRL3|SDCCAG8|ASTN2|DCC|APBB2|NTRK3|NEUROD4|ASTN1|ST7|SPOCK1|RAPGEF2|DNER
positive regulation of calcineurin-NFAT signaling cascade	Gene Ontology	GO:0070886	6	16	1.47243e-06	6.28121e-05	AKAP6|SLC9A1|SPPL3|CAMTA1|NRG1|STIMATE
DNA-binding transcription factor activity, RNA polymerase II-specific	Gene Ontology	GO:0000981	37	874	1.6399e-06	6.83479e-05	FOXP1|RCOR3|FOXO1|ERG|SOX6|NCAM2|SOX5|NCOA2|POU6F2|SIM1|RARB|STAT2|RORA|GLI2|GLI3|CAMTA1|MYT1L|NFXL1|NR3C2|ESRRG|ESRRB|GTF2IRD1|AHRR|NR2C2|KLF12|EBF1|PPARA|PBX4|NR6A1|TRPS1|CREB3L2|NEUROD4|ESR1|MXI1|RFX3|AHR|PRDM5
neuronal cell body	Gene Ontology	GO:0043025	22	376	1.95771e-06	8.06666e-05	SLC4A10|SLC6A6|USH2A|WASHC5|EPHA5|RAPGEF2|RPTOR|PDE1C|CACNA1A|DGKI|KCND3|SOD1|UNC5C|GDPD5|TANC1|ASIC2|DNER|LMTK2|KIF5C|NRXN1|ALCAM|PTPRK
nuclear receptor activity	Gene Ontology	GO:0004879	8	42	2.04895e-06	8.34776e-05	ESRRG|RARB|NR6A1|ESR1|RORA|AHRR|AHR|PPARA
negative regulation of cell migration	Gene Ontology	GO:0030336	12	115	2.10904e-06	8.4971e-05	DLG5|MCTP1|ROBO1|PTPRK|AFDN|SRGAP1|RNF41|LDLRAD4|MAGI2|PTPRO|DLC1|WNT11
negative regulation of transcription, DNA-templated	Gene Ontology	GO:0045892	27	536	2.13407e-06	8.50344e-05	DPF3|FOXP1|HDAC9|JARID2|RCOR3|FOXO1|ZMYND11|RFX3|SOX6|SOX5|USP47|TIMELESS|GLI3|NRG1|PLCB1|BEND5|BMP2|PRDM16|RBFOX2|ARID5B|DKK3|KAT7|AHR|PRDM5|ZNF423|PTPRK|WNT11
lamellipodium	Gene Ontology	GO:0030027	15	185	2.22045e-06	8.65738e-05	PHACTR4|FGD6|EVL|SLC9A1|UNC5C|PLEKHH2|APBB2|ROCK1|ABLIM1|PAK2|PLCE1|PTPRM|CDH2|CTNNA2|CTNNA3
peptidyl-serine phosphorylation	Gene Ontology	GO:0018105	14	161	2.25927e-06	8.715e-05	PRKCH|LMTK2|CAMK1G|TLK2|CAMK2D|CAB39|ROCK1|DCLK2|HIPK2|PRKD1|CDC7|MAPKAPK2|PAK2|SRPK2
actin binding	Gene Ontology	GO:0003779	18	266	2.51628e-06	9.53637e-05	PHACTR4|MYO3B|EVL|MYO9A|PRKN|CACNA1A|DST|MACF1|TLN2|PLEKHH2|NRAP|ADCY8|UTRN|ABLIM1|EPS8|PHACTR1|PACRG|SPTBN1
sarcolemma	Gene Ontology	GO:0042383	11	97	2.67715e-06	0.000100076	KCND3|RYR2|CAMK2D|PGM5|SGCD|ANK1|UTRN|SGCZ|DTNBP1|CDH2|CAV3
positive regulation of transcription by RNA polymerase II	Gene Ontology	GO:0045944	44	1159	2.73421e-06	0.000101166	SLC9A1|CDH13|CREB3L2|DPF3|SMYD3|TCERG1|AHI1|HIPK2|FOXO1|ERG|MAP2K5|KAT7|SOX6|FBLN5|SOX5|NCOA2|POU6F2|RARB|STAT2|RORA|GLI2|GLI3|MRTFB|NCAM2|CAMTA1|CELA1|ESRRG|ESRRB|AHRR|NR2C2|KLF12|NR6A1|EBF1|PPARA|TBL1XR1|BMP2|ESR1|PRKN|APP|RFX3|AHR|WWOX|CKAP2|PRKD1
positive regulation of synapse assembly	Gene Ontology	GO:0051965	9	61	3.12686e-06	0.000114525	EPHB1|DLG5|GRID2|NLGN1|NRXN1|NTRK3|ADGRL3|LRRTM3|ASIC2
negative regulation of cell population proliferation	Gene Ontology	GO:0008285	22	394	3.99269e-06	0.000144775	CDH13|SKAP2|CLMN|RAPGEF2|RARB|DLG5|CDC73|GLI3|SLIT3|MAGI2|NRG1|DLC1|ERBB4|FRK|RNF41|GLMN|RPS6KA2|BMP2|APP|PTPRO|PTPRK|NEURL1
cardiac conduction	Gene Ontology	GO:0061337	8	47	4.30952e-06	0.000153199	KCND3|KCND2|CACNA1D|CACNB4|KCNIP4|CACNA2D3|CACNA2D1|KCNIP1
multicellular organism development	Gene Ontology	GO:0007275	24	462	4.75535e-06	0.000165797	CDH12|EBF1|CDH18|EPHA5|EPHA3|SPRED2|ERG|SUCO|TLL2|FSTL4|NTRK3|CDH8|EPHA6|CADM1|DPY19L2|EPHB1|ERBB4|CDH20|CDH22|GTF2IRD1|MERTK|LMTK2|GRIN2B|GDA
extracellular matrix organization	Gene Ontology	GO:0030198	17	252	4.93834e-06	0.000170537	HSD17B12|ADAMTS17|ADAMTS3|TNR|CD44|CD47|COL22A1|COL19A1|APBB2|COL4A2|COL23A1|LAMB1|ADAMTS18|LAMB3|APP|FBLN5|CSGALNACT1
axoneme	Gene Ontology	GO:0005930	11	105	5.39114e-06	0.000183838	DNAH2|DNAH17|CFAP221|CFAP54|SPAG16|GLI2|GLI3|ATG7|WDPCP|DYNC2LI1|DRC1
Z disc	Gene Ontology	GO:0030018	12	127	5.42491e-06	0.000183838	CAV3|CAB39|NEBL|PGM5|DST|RYR2|NEB|NRAP|ANK1|PDE4B|CACNA1D|XIRP2
transmitter-gated ion channel activity involved in regulation of postsynaptic membrane potential	Gene Ontology	GO:1904315	7	35	6.79206e-06	0.000223891	GRID1|GRID2|GABRG3|GRIK2|GABRB1|GABRB3|GABRG1
regulation of cell growth	Gene Ontology	GO:0001558	9	68	6.97296e-06	0.000227784	RPTOR|CDC73|CAMK2D|PAPPA2|SOCS2|PLCE1|SPOCK1|FBLN5|URI1
ionotropic glutamate receptor signaling pathway	Gene Ontology	GO:0035235	6	23	8.46329e-06	0.000273999	GRID1|GRID2|APP|GRIN2B|GRIN2A|GRIK2
positive regulation of neuron projection development	Gene Ontology	GO:0010976	11	111	8.77332e-06	0.000281523	TENM3|CREB3L2|WASHC5|LRRC7|EPHA3|NTRK3|NEGR1|MAGI2|RAPGEF2|FBXO38|PRKD1
transmembrane receptor protein tyrosine kinase activity	Gene Ontology	GO:0004714	8	54	1.07706e-05	0.000342581	EPHB1|LMTK2|ERBB4|EPHA6|EPHA5|EPHA3|NTRK3|MERTK
voltage-gated calcium channel activity	Gene Ontology	GO:0005245	7	38	1.09271e-05	0.000344535	CACNA1A|CACNA1D|CACNA1E|CACNB4|CACNA2D3|CACHD1|CACNA2D1
signaling receptor activity	Gene Ontology	GO:0038023	15	214	1.15103e-05	0.00035672	GUCY1A1|GRID1|IL10RB|GRID2|PLA2R1|GRIK2|NLGN1|NRXN3|NRXN1|ATRN|GRIN2B|GRIN2A|GFRA2|TSHR|PKHD1L1
cytoskeleton organization	Gene Ontology	GO:0007010	12	138	1.18359e-05	0.000363703	FGD6|FMNL2|DST|TLN2|ANK1|FHOD3|PLCE1|SPTBN1|ABLIM1|PACSIN1|CTNNA2|SEMA6A
calcium ion transmembrane transport	Gene Ontology	GO:0070588	11	115	1.19423e-05	0.000363887	ATP2B2|NALCN|CACNA1A|ANO6|CACNA1D|CACNA1E|CACNB4|SLC24A3|CACNA2D3|CACHD1|ATP2C1
presynaptic active zone	Gene Ontology	GO:0048786	7	39	1.26985e-05	0.000382434	ARHGAP44|APP|ERC2|ADCY8|PPFIBP1|UNC13C|RIMS1
basolateral plasma membrane	Gene Ontology	GO:0016323	15	216	1.27618e-05	0.000382434	SLC4A10|CNNM2|SLC6A6|ERBB4|CD44|LRRC7|ADCY8|MEGF11|DSP|ANK1|SLC9A1|TSHR|CDH2|CTNNA2|CADM1
actin cytoskeleton	Gene Ontology	GO:0015629	16	245	1.35994e-05	0.000404192	CLIC5|ACACA|EPHA3|NCOA5|KALRN|MACF1|NEB|MYO1B|CORIN|ADCY8|MTSS1|ABLIM1|AKAP13|TLN2|FYB1|CTNNA2
cell cortex	Gene Ontology	GO:0005938	12	142	1.54406e-05	0.000451513	CLIC5|C2CD5|DST|NEDD4|ASTN2|AKAP13|EPS8|ITPR2|FRY|WDPCP|CTTNBP2|FNBP1L
sodium ion transmembrane transport	Gene Ontology	GO:0035725	10	97	1.63198e-05	0.000469649	SLC4A10|SLC6A20|SLC6A6|NALCN|HCN1|ANO6|SLC24A3|ASIC2|ASIC5|HTT
ATPase-coupled intramembrane lipid transporter activity	Gene Ontology	GO:0140326	5	15	1.83376e-05	0.00051947	ATP10A|ATP10B|ATP8A1|ATP11A|ATP8B4
guanyl-nucleotide exchange factor activity	Gene Ontology	GO:0005085	11	123	2.13598e-05	0.000595774	DOCK8|FGD6|NGEF|RAB3GAP1|ARHGEF18|KALRN|VAV3|MCF2L2|DOCK5|PLCE1|ELMO1
glutamate receptor signaling pathway	Gene Ontology	GO:0007215	5	16	2.37286e-05	0.000656792	GRIN2B|PLCB1|GRIK2|GRIN2A|GRID2
nuclear chromatin	Gene Ontology	GO:0000790	35	915	2.4624e-05	0.000676415	DPF3|FOXP1|NR3C2|FOXO1|ERG|RFX3|SOX6|NCAM2|SOX5|NCOA2|KLF12|SIM1|RARB|STAT2|TIMELESS|RORA|POU6F2|MYT1L|NFXL1|PLCB1|ESRRG|ESRRB|AHRR|NR2C2|EBF1|PPARA|PBX4|NR6A1|TRPS1|CREB3L2|NEUROD4|ESR1|MXI1|KAT7|AHR
cell morphogenesis	Gene Ontology	GO:0000902	9	81	2.50573e-05	0.00068314	PRDM14|CDH12|CDH20|CDH18|CDH22|CDH8|NRG1|FRY|SOX6
sarcoplasmic reticulum	Gene Ontology	GO:0016529	7	44	2.55042e-05	0.000690136	AKAP6|SGCD|ITPR1|RYR2|ANK1|ITPR2|CACNA2D1
calcium-mediated signaling	Gene Ontology	GO:0019722	9	82	2.73888e-05	0.000735643	RYR2|SGCD|CACNA1A|RCAN2|GRIN2B|PLCG2|GRIN2A|PLCE1|MCTP1
focal adhesion	Gene Ontology	GO:0005925	21	418	2.93044e-05	0.000781306	UBOX5|CDH13|CDH2|EVL|SLC9A1|PGM5|DST|SDC4|PPFIBP1|RPL3|HTT|PTPRC|ALCAM|CD44|TNS3|LPP|TLN2|DLC1|CAV3|XIRP2|ITGBL1
transmembrane receptor protein tyrosine phosphatase activity	Gene Ontology	GO:0005001	5	17	3.02745e-05	0.000795473	PTPRO|PTPRG|PTPRM|PTPRK|PTPRC
regulation of potassium ion transmembrane transport	Gene Ontology	GO:1901379	5	17	3.02745e-05	0.000795473	DPP10|KCNIP4|CACNA1D|KCNIP1|DPP6
cholesterol homeostasis	Gene Ontology	GO:0042632	9	84	3.26072e-05	0.000844526	LIPC|ABCG5|ABCG8|RORA|HDAC9|CYP39A1|TTC39B|DISP3|CAV3
Schaffer collateral - CA1 synapse	Gene Ontology	GO:0098685	9	84	3.26072e-05	0.000844526	RNF216|TNR|ADCY8|DCC|NRXN1|DGKI|DTNBP1|DGKB|ITPR1
SH3 domain binding	Gene Ontology	GO:0017124	11	131	3.66201e-05	0.00094131	EVL|DOCK3|DNAJC6|UVRAG|PRKN|DOCK4|SGIP1|CTTNBP2|TOM1L1|KHDRBS2|ELMO1
ligand-gated ion channel activity	Gene Ontology	GO:0015276	6	31	3.68632e-05	0.00094131	GRID1|GRID2|GRIK2|GRIN2B|GRIN2A|GABRB1
positive regulation of cell-cell adhesion	Gene Ontology	GO:0022409	5	18	3.81387e-05	0.000966359	CD47|AFDN|MEGF10|KIF26B|MAGI1
PDZ domain binding	Gene Ontology	GO:0030165	9	86	3.86437e-05	0.000966359	EXOC4|GRID2|GRIK2|NLGN1|PRKN|DOCK4|RAPGEF2|ATP2B2|CADM1
ion channel binding	Gene Ontology	GO:0044325	11	133	4.16515e-05	0.00103444	DPP10|AKAP6|ANK1|CAMK2D|RYR2|KCND3|CAV3|NEDD4L|ITPR2|PDE4B|RIMS1
Rho guanyl-nucleotide exchange factor activity	Gene Ontology	GO:0005089	7	48	4.21314e-05	0.00103924	FGD6|NGEF|PREX1|ARHGEF18|KALRN|FARP1|AKAP13
regulation of postsynaptic membrane potential	Gene Ontology	GO:0060078	6	32	4.31428e-05	0.00104991	KCND2|GRID1|GABRG3|GABRG1|GABRB1|FGF14
neuromuscular junction development	Gene Ontology	GO:0007528	6	32	4.31428e-05	0.00104991	KALRN|NEDD4|PPFIBP1|CACNB4|UTRN|UNC13C
animal organ morphogenesis	Gene Ontology	GO:0009887	11	134	4.43828e-05	0.00107288	PDGFC|EVL|BMP2|USH2A|ATRN|ATRNL1|ABLIM1|LAMB1|LAMB3|PBX4|SEMA6A
microtubule	Gene Ontology	GO:0005874	17	305	4.96876e-05	0.00119316	DNAH2|KIF16B|STAU2|DNAH17|MACF1|LRPPRC|SPAST|KIF9|KIF6|TUBA1B|KIF5C|EML6|KIF26B|DCLK2|DNM3|TPGS2|DLC1
neuron development	Gene Ontology	GO:0048666	7	50	5.32901e-05	0.00125995	GLI2|NEUROD4|EPHA5|TENM3|TENM2|MYT1L|PBX4
negative regulation of sodium ion transmembrane transporter activity	Gene Ontology	GO:2000650	4	9	5.42734e-05	0.00126965	CAMK2D|NEDD4L|NEDD4|HECW1
repressing transcription factor binding	Gene Ontology	GO:0070491	7	51	5.97144e-05	0.00138798	NR3C2|ESRRG|NR6A1|ESR1|HDAC9|ESRRB|PRDM5
late endosome	Gene Ontology	GO:0005770	11	140	6.42283e-05	0.00148339	RASGEF1B|ASTN2|CLEC16A|UVRAG|FYCO1|GRIN2B|MVB12B|NSG2|MAGI2|RAPGEF2|NMNAT2
positive regulation of kinase activity	Gene Ontology	GO:0033674	8	72	7.04756e-05	0.00160362	EPHB1|LMTK2|ERBB4|EPHA6|EPHA5|EPHA3|NTRK3|MERTK
brain morphogenesis	Gene Ontology	GO:0048854	5	21	7.14506e-05	0.00160362	SLC4A10|CDH2|FANCC|CTNNA2|HTT
cardiac muscle cell differentiation	Gene Ontology	GO:0055007	5	21	7.14506e-05	0.00160362	NRG1|SLC9A1|SOX6|BMP2|AKAP13
structural molecule activity	Gene Ontology	GO:0005198	12	168	7.16453e-05	0.00160362	TUBA1B|DST|MACF1|TLN2|DSP|ANK1|COPG2|PGM5|LAMB1|LAMB3|TUBGCP3|SEC31A
small GTPase mediated signal transduction	Gene Ontology	GO:0007264	9	94	7.31204e-05	0.00162659	RASGEF1B|DOCK8|ARHGEF18|DOCK3|VAV3|DOCK4|DOCK5|DOCK2|RAPGEF2
fascia adherens	Gene Ontology	GO:0005916	4	10	7.49512e-05	0.00165715	CDH2|CTNNA3|DSP|NRAP
positive regulation of protein catabolic process	Gene Ontology	GO:0045732	8	73	7.70361e-05	0.00169293	SORL1|NEDD4|PRKN|RNF41|NEDD4L|FOXO1|ATG7|HECW1
cytoplasmic vesicle membrane	Gene Ontology	GO:0030659	11	144	8.1324e-05	0.00177639	ITPR1|C2CD5|ATP10B|RYR2|ITPR2|NSG2|GRIN2A|NMNAT2|DISP3|GABRB3|PACSIN1
protein transport	Gene Ontology	GO:0015031	17	320	8.67813e-05	0.00188425	UBAP1|EXOC6|EXOC6B|WASHC5|VPS35L|EHBP1|CCDC91|FRAS1|AGAP1|LRP1B|VPS8|ATG7|MVB12B|DENND1B|ASTN2|NBAS|STXBP5L
ATPase activity	Gene Ontology	GO:0016887	14	229	9.0113e-05	0.00194494	KIF16B|KIF5C|MACF1|ABCG5|SPAST|KIF9|KIF6|ATP8A1|KIF26B|ABCG8|RFC3|TOR1B|WRN|ATP2C1
calcium ion transport	Gene Ontology	GO:0006816	8	75	9.16819e-05	0.00196709	CACNA2D1|ATP2B2|ITPR1|CACNA1A|RYR2|CACNA1D|CACNA1E|ATP2C1
trans-Golgi network	Gene Ontology	GO:0005802	12	174	9.79927e-05	0.00209013	TRAPPC9|SORL1|SLC10A7|EIPR1|BIRC6|ATP8A1|CCDC91|ATP11A|ATP8B4|NMNAT2|ATP2C1|PRKD1
NMDA selective glutamate receptor complex	Gene Ontology	GO:0017146	4	11	0.000100819	0.00213784	GRIN2B|GRIN2A|EPS8|NLGN1
regulation of focal adhesion assembly	Gene Ontology	GO:0051893	5	23	0.000103769	0.00216245	SLC9A1|WDPCP|EPHA3|ROCK1|MACF1
Golgi to plasma membrane transport	Gene Ontology	GO:0006893	5	23	0.000103769	0.00216245	VPS35L|STXBP6|EXOC6|EXOC4|EXOC6B
transcription coactivator binding	Gene Ontology	GO:0001223	5	23	0.000103769	0.00216245	AHR|FOXO1|ESR1|RORA|PPARA
potassium ion transmembrane transport	Gene Ontology	GO:0071805	10	123	0.000105346	0.00218277	KCND3|KCND2|SLC9A1|NALCN|HCN1|KCNH7|KCNQ3|SLC24A3|KCNIP4|KCNIP1
extracellular matrix	Gene Ontology	GO:0031012	14	233	0.000107088	0.00220625	HSD17B12|SPON1|ADAMTS17|LRRTM3|ADAMTS3|COL22A1|COL19A1|LRRTM4|COLEC12|WNT11|COL23A1|ADAMTS18|FBLN5|COL4A2
peptidyl-tyrosine phosphorylation	Gene Ontology	GO:0018108	10	124	0.000112119	0.00228396	EPHB1|LMTK2|ERBB4|EPHA6|EPHA5|EPHA3|NTRK3|HIPK2|MERTK|MAP2K5
regulation of heart rate by cardiac conduction	Gene Ontology	GO:0086091	6	39	0.000114979	0.00230339	KCND3|CAMK2D|CACNA1D|DSP|CACNA2D1|CTNNA3
histone deacetylation	Gene Ontology	GO:0016575	6	39	0.000114979	0.00230339	TBL1XR1|HDAC9|RCOR3|PRDM5|BAZ2A|MORF4L1
platelet activation	Gene Ontology	GO:0030168	9	102	0.000130441	0.00259878	PRKCH|NRG1|PLCG2|VAV3|ITPR2|DGKI|MERTK|DGKB|ITPR1
cell adhesion molecule binding	Gene Ontology	GO:0050839	7	59	0.000137423	0.00272292	NLGN1|AFDN|NRXN3|NRXN1|TENM3|TENM2|NECTIN3
centrosome	Gene Ontology	GO:0005813	22	506	0.000144377	0.00284517	CEP85L|SDCCAG8|AHI1|MAPKAPK2|POC1B|MAD1L1|CEP120|UVRAG|DYNC2LI1|WRN|LRRC7|ABRAXAS2|SASS6|CEP350|NME7|SPAST|DLC1|PDE4DIP|CKAP2|PDE4B|TUBGCP3|PAK2
retina layer formation	Gene Ontology	GO:0010842	5	25	0.000146264	0.00285137	SDK1|PTPRM|HIPK2|MEGF11|AHI1
phospholipid translocation	Gene Ontology	GO:0045332	5	25	0.000146264	0.00285137	ATP10A|ATP10B|ATP8A1|ATP11A|ATP8B4
modulation of chemical synaptic transmission	Gene Ontology	GO:0050804	7	60	0.000151207	0.00291636	EPHB1|GRID1|GRID2|CACNA1A|GRIK2|NLGN1|DGKB
presynaptic active zone cytoplasmic component	Gene Ontology	GO:0098831	4	13	0.000171054	0.00323037	ERC2|RIMS1|CTNNA2|UNC13C
GABA-gated chloride ion channel activity	Gene Ontology	GO:0022851	4	13	0.000171054	0.00323037	GABRG3|GABRB1|GABRG1|GABRB3
intracellular receptor signaling pathway	Gene Ontology	GO:0030522	5	26	0.000171942	0.00323037	AHR|AHRR|NR6A1|RORA|PPARA
cAMP-mediated signaling	Gene Ontology	GO:0019933	5	27	0.000200921	0.0037361	AHR|EPHA5|PDE3A|AKAP6|RAPGEF2
regulation of multicellular organism growth	Gene Ontology	GO:0040014	5	27	0.000200921	0.0037361	APP|SOD1|GHR|FTO|ATRN
heart development	Gene Ontology	GO:0007507	12	189	0.000202715	0.00375024	BMP2|ERBB4|HDAC9|NTRK3|GLI2|GLI3|PLCE1|AKAP13|MAP2K5|PPARA|TCF25|DRC1
neuromuscular process controlling balance	Gene Ontology	GO:0050885	6	44	0.000208631	0.00384008	RBFOX2|TNR|APP|NRXN1|HERC1|CAMTA1
cell junction	Gene Ontology	GO:0030054	12	190	0.000212223	0.00388647	AFDN|DLG5|ARHGEF18|PTPRK|LRRC7|DSP|TENM2|PKP4|MAGI1|PYM1|CDH2|FYB1
cilium-dependent cell motility	Gene Ontology	GO:0060285	4	14	0.000216947	0.00393233	DNAH2|DNAH17|DRC1|RFX3
smoothened signaling pathway	Gene Ontology	GO:0007224	7	64	0.000217981	0.00393233	HIPK2|EVC|EVC2|GLI2|GLI3|DISP3|WDPCP
chloride channel activity	Gene Ontology	GO:0005254	7	64	0.000217981	0.00393233	CLIC5|GABRG3|ANO6|ANO3|GABRB1|GABRB3|GABRG1
intracellular membrane-bounded organelle	Gene Ontology	GO:0043231	29	788	0.000223588	0.00401352	FYCO1|LDLRAD4|ATP11A|CPQ|CAV3|ENTHD1|UBAP1|CYP2D6|STAM2|SEC31A|ASIC2|CYP39A1|TMEM63A|ATP8A1|AHRR|SPPL3|CNNM2|ANKS1B|DENND1B|ATP2B2|TDP1|OSBPL10|LRRC39|FHOD3|BMP2|RTCB|DNAJC6|ANO10|PTPRK
cilium assembly	Gene Ontology	GO:0060271	12	194	0.000254146	0.00451733	IFT43|POC1B|CFAP54|AHI1|SPAG16|RFX3|ABLIM1|WDPCP|DLC1|ASAP1|CFAP221|FNBP1L
intercalated disc	Gene Ontology	GO:0014704	6	46	0.000259658	0.00459277	AKAP6|SLC9A1|PGM5|DSP|CDH2|CAV3
actin cytoskeleton organization	Gene Ontology	GO:0030036	11	166	0.000261666	0.00460582	PHACTR4|FGD6|PHACTR1|ARHGEF18|EHBP1|ROCK1|DOCK2|MTSS1|DLC1|ELMO1|XIRP2
positive regulation of synaptic vesicle clustering	Gene Ontology	GO:2000809	3	5	0.00026398	0.00462412	CDH2|MAGI2|NLGN1
central nervous system development	Gene Ontology	GO:0007417	10	139	0.000267098	0.0046385	PDGFC|AHI1|SHC3|JARID2|PRKN|ASIC2|POU6F2|ADAM22|SOX6|DNER
regulation of NMDA receptor activity	Gene Ontology	GO:2000310	5	29	0.000269889	0.0046385	GRIN2B|APP|LRRC7|NLGN1|GRIN2A
regulation of Rho protein signal transduction	Gene Ontology	GO:0035023	5	29	0.000269889	0.0046385	ARHGEF18|KALRN|DLC1|AKAP13|EPS8
negative regulation of endocytosis	Gene Ontology	GO:0045806	4	15	0.00027108	0.0046385	EPHA3|PACSIN1|PRKD1|MCTP1
wound healing	Gene Ontology	GO:0042060	8	89	0.000272477	0.0046385	DST|MACF1|SDC4|DSP|MAP3K5|GLI3|PPARA|NRG1
presynaptic membrane	Gene Ontology	GO:0042734	7	67	0.00028221	0.0047595	ERC2|KCTD8|GRIK2|NRXN1|GRIN2A|UNC13C|RIMS1
microtubule motor activity	Gene Ontology	GO:0003777	7	67	0.00028221	0.0047595	DNAH2|KIF16B|DNAH17|KIF9|KIF6|KIF5C|KIF26B
DNA-binding transcription factor activity	Gene Ontology	GO:0003700	24	607	0.000285216	0.00478793	FOXO1|SOX6|NCAM2|SOX5|GLI2|SIM1|RORA|POU6F2|GLI3|TCF25|NR3C2|ESRRB|GTF2IRD1|ASIC2|NR2C2|KLF12|PPARA|TRPS1|ESR1|ZNF280D|RFX3|AHR|PRDM5|ZNF423
positive regulation of filopodium assembly	Gene Ontology	GO:0051491	5	30	0.000310454	0.00514022	TENM2|NLGN1|NEURL1|DNM3|FNBP1L
positive regulation of peptidyl-threonine phosphorylation	Gene Ontology	GO:0010800	5	30	0.000310454	0.00514022	RPTOR|APP|CAB39|CEMIP|UBE2K
chloride channel complex	Gene Ontology	GO:0034707	6	48	0.000320007	0.0052743	CLIC5|GABRG3|ANO6|GABRB1|GABRB3|GABRG1
endosome	Gene Ontology	GO:0005768	15	293	0.000322457	0.00529063	SORL1|KIF16B|SPAST|BIRC6|APP|EHBP1|UVRAG|ASTN1|ASTN2|NSG2|CBLIF|TOM1L1|VPS35L|PACSIN1|ENTHD1
Rab GTPase binding	Gene Ontology	GO:0017137	10	143	0.000330285	0.00539466	TBC1D8|KIF16B|RAB3GAP1|CLEC16A|TBC1D22A|ACAP2|STXBP5L|RABGAP1L|DENND1B|RIMS1
sensory perception of sound	Gene Ontology	GO:0007605	10	144	0.000347894	0.00563153	MYO3B|USH2A|SOD1|CACNA1D|CEMIP|ASIC2|CLIC5|CNTN5|GABRB3|ATP2B2
positive regulation of protein binding	Gene Ontology	GO:0032092	7	70	0.000360825	0.00581489	SPON1|BMP2|HIPK2|APP|PRKN|SPPL3|RAPGEF2
molecular adaptor activity	Gene Ontology	GO:0060090	7	71	0.000390608	0.0061098	AKAP6|SLC9A1|PDE4DIP|AKAP13|MAGI1|ANAPC1|CAV3
regulation of insulin secretion	Gene Ontology	GO:0050796	7	71	0.000390608	0.0061098	EIPR1|CACNA1A|CACNA1D|CACNA1E|RFX3|ITPR2|ITPR1
regulation of synaptic plasticity	Gene Ontology	GO:0048167	6	50	0.000390823	0.0061098	GRIN2B|GRIN2A|RAPGEF2|SCTR|RIMS1|FGF14
cellular response to cGMP	Gene Ontology	GO:0071321	3	6	0.000390919	0.0061098	HTT|PDE3A|RAPGEF2
regulation of potassium ion transmembrane transporter activity	Gene Ontology	GO:1901016	3	6	0.000390919	0.0061098	NEDD4L|NEDD4|CACNA1D
cell cycle phase transition	Gene Ontology	GO:0044770	3	6	0.000390919	0.0061098	PTPRC|TIMELESS|CDC7
dystrophin-associated glycoprotein complex	Gene Ontology	GO:0016010	4	17	0.000407333	0.00628506	PGM5|SGCD|UTRN|CAV3
transmembrane-ephrin receptor activity	Gene Ontology	GO:0005005	4	17	0.000407333	0.00628506	EPHA6|EPHA5|EPHB1|EPHA3
low-density lipoprotein particle binding	Gene Ontology	GO:0030169	4	17	0.000407333	0.00628506	SORL1|CDH13|COLEC12|LIPC
protein dephosphorylation	Gene Ontology	GO:0006470	10	149	0.000448108	0.00688492	LRRC39|PTPN21|UBLCP1|PPM1H|PTPRG|PTPRC|PTPRO|PTPRM|PPP3CC|PTPRK
activation of MAPK activity	Gene Ontology	GO:0000187	9	123	0.000477095	0.00729935	BMP2|GHR|SOD1|NTRK3|PLCE1|MAP2K5|NRG1|PTPRC|MAPKAPK2
proline-rich region binding	Gene Ontology	GO:0070064	4	18	0.000491124	0.00742006	TCERG1|NEDD4|GHR|GAREM1
exocyst	Gene Ontology	GO:0000145	4	18	0.000491124	0.00742006	STXBP6|EXOC6|EXOC4|EXOC6B
retinal ganglion cell axon guidance	Gene Ontology	GO:0031290	4	18	0.000491124	0.00742006	ALCAM|PTPRM|EPHB1|SLIT3
chloride transmembrane transport	Gene Ontology	GO:1902476	8	98	0.000497175	0.00742902	CLIC5|GABRG3|ANO6|ANO10|ANO3|GABRB1|GABRB3|GABRG1
positive regulation of transcription, DNA-templated	Gene Ontology	GO:0045893	22	556	0.000497863	0.00742902	HIPK2|FOXO1|MAP3K5|CREB3L2|RORA|SUPT3H|GLI2|GLI3|PLCB1|ESRRG|ERBB4|ESRRB|PPARA|PBX4|TBL1XR1|PRDM16|BMP2|ESR1|RFX3|AHR|ZNF423|WNT11
neutrophil degranulation	Gene Ontology	GO:0043312	20	482	0.000501752	0.00745637	TMEM63A|ATP8A1|GLIPR1|FRK|CD44|CD47|LRRC7|CAB39|ROCK1|DSP|DOCK2|ATP8B4|PTPRC|ATG7|ATP11A|VPS35L|SLC18A1|DLC1|ANO6|DERA
cellular response to cAMP	Gene Ontology	GO:0071320	6	53	0.000519346	0.0076395	AKAP6|HCN1|APP|AHR|RAPGEF2|ITPR2
hippocampal mossy fiber to CA3 synapse	Gene Ontology	GO:0098686	5	34	0.000520396	0.0076395	NECTIN3|GRIK2|ADCY8|CTNNA2|DTNBP1
tissue development	Gene Ontology	GO:0009888	5	34	0.000520396	0.0076395	LAMB1|ATRNL1|LAMB3|USH2A|ATRN
endocytosis	Gene Ontology	GO:0006897	11	182	0.000545143	0.00796475	GHR|APP|EHBP1|ENPP2|RABGAP1L|ST7|DNM3|DENND1B|CAV3|ENTHD1|DNER
GPI-linked ephrin receptor activity	Gene Ontology	GO:0005004	3	7	0.000551338	0.00796475	EPHA5|EPHA3|NTRK3
positive regulation of autophagosome maturation	Gene Ontology	GO:1901098	3	7	0.000551338	0.00796475	CLEC16A|UVRAG|FYCO1
negative regulation of dendritic spine morphogenesis	Gene Ontology	GO:0061002	3	7	0.000551338	0.00796475	NGEF|DNM3|NLGN1
cytoskeletal protein binding	Gene Ontology	GO:0008092	6	54	0.000568777	0.00817425	DLG5|NEBL|FARP1|SGIP1|PACSIN1|GAS7
neuromuscular junction	Gene Ontology	GO:0031594	7	76	0.000570349	0.00817425	APP|CAV3|UTRN|UNC13C|NRG1|STXBP5L|SPOCK1
magnesium ion binding	Gene Ontology	GO:0000287	12	214	0.000584976	0.00824267	RPS6KA2|XXYLT1|SIK3|WRN|PGM5|ATP10B|ATP8A1|MAP3K5|ATP11A|ATP10A|ATP8B4|SRPK2
cellular response to nerve growth factor stimulus	Gene Ontology	GO:1990090	5	35	0.000586415	0.00824267	MAGI2|APP|RAPGEF2|ACAP2|NTRK3
GABA-A receptor complex	Gene Ontology	GO:1902711	4	19	0.000586489	0.00824267	GABRG3|GABRB1|GABRG1|GABRB3
ubiquitin-dependent protein catabolic process via the multivesicular body sorting pathway	Gene Ontology	GO:0043162	4	19	0.000586489	0.00824267	MVB12B|UBAP1|NEDD4|TOM1L1
GABA-A receptor activity	Gene Ontology	GO:0004890	4	19	0.000586489	0.00824267	GABRG3|GABRB1|GABRG1|GABRB3
perikaryon	Gene Ontology	GO:0043204	10	155	0.0005989	0.00835236	NCOA2|SLC4A10|KCND2|ASTN2|CACNA1A|APP|GRIK2|NEURL1|ASTN1|PDE10A
cell fate commitment	Gene Ontology	GO:0045165	6	55	0.000621783	0.00863826	ERBB4|NEUROD4|SOX5|SOX6|WNT11|BMP2
cellular response to DNA damage stimulus	Gene Ontology	GO:0006974	13	248	0.00064107	0.00883847	EGLN3|UFL1|FOXP1|IMMP2L|TLK2|WRN|VAV3|TIMELESS|APLF|FOXO1|MACROD2|USP47|MAPKAPK2
release of sequestered calcium ion into cytosol	Gene Ontology	GO:0051209	5	36	0.000658519	0.00901053	ITPR2|PLCG2|RYR2|PTPRC|ITPR1
substrate adhesion-dependent cell spreading	Gene Ontology	GO:0034446	6	56	0.000678539	0.00924956	USH2A|ATRN|ATRNL1|MERTK|LAMB1|LAMB3
ubiquitin binding	Gene Ontology	GO:0043130	7	79	0.000706296	0.00955609	UBAP1|FAF1|NEDD4|PRKN|TOM1L1|MVB12B|USP25
endosome membrane	Gene Ontology	GO:0010008	12	220	0.000736326	0.00979721	SORL1|UBAP1|ANTXR2|GNAO1|DTNBP1|MYO1B|ACAP2|SBF2|TOM1L1|HTT|MVB12B|TMEM108
microtubule binding	Gene Ontology	GO:0008017	13	252	0.000737895	0.00979721	KIF16B|LRPPRC|SPAST|KIF9|KIF6|EML6|DST|KIF5C|ABRAXAS2|KIF26B|SGIP1|DNM3|CEP350
axon cytoplasm	Gene Ontology	GO:1904115	6	57	0.000739222	0.00979721	SPAST|SOD1|DST|KIF5C|TMEM108|DTNBP1
Rac GTPase binding	Gene Ontology	GO:0048365	6	57	0.000739222	0.00979721	ARHGAP44|SOD1|SRGAP1|DOCK4|EPS8|ELMO1
protein kinase binding	Gene Ontology	GO:0019901	19	461	0.00074049	0.00979721	UFL1|RPTOR|LRBA|GHR|SHC3|FAF1|UNC5C|ESR1|PRKN|SPRED2|MAP3K5|STXBP1|HDAC9|UTRN|PTPRC|TOM1L1|PARN|CDH2|PTPRK
sodium channel inhibitor activity	Gene Ontology	GO:0019871	3	8	0.000748436	0.00979721	CAMK2D|NEDD4L|NEDD4
negative regulation of potassium ion transmembrane transporter activity	Gene Ontology	GO:1901017	3	8	0.000748436	0.00979721	NEDD4L|CAB39|CAV3
maintenance of cell polarity	Gene Ontology	GO:0030011	3	8	0.000748436	0.00979721	DST|DLG5|SLC9A1
homotypic cell-cell adhesion	Gene Ontology	GO:0034109	3	8	0.000748436	0.00979721	PTPRO|MEGF10|MEGF11
transcription initiation from RNA polymerase II promoter	Gene Ontology	GO:0006367	10	160	0.000754568	0.0098019	NR3C2|ESRRG|RARB|NR6A1|ESRRB|ESR1|RORA|NR2C2|MED27|PPARA
apical plasma membrane	Gene Ontology	GO:0016324	16	354	0.000755111	0.0098019	SLC4A10|SLC6A20|CLIC5|SLC6A6|USH2A|ABCG8|CD44|PAPPA2|ADCY8|ARHGEF18|SLC9A1|CBLIF|RAPGEF2|WDPCP|CDH2|ABCG5
amyloid-beta binding	Gene Ontology	GO:0001540	7	80	0.000756904	0.0098019	SORL1|ITM2C|NLGN1|CACNA1A|APBB2|GRIN2B|GRIN2A
early endosome membrane	Gene Ontology	GO:0031901	10	161	0.000789381	0.0101861	SORL1|KIF16B|INPP5B|EPHB1|SNX13|STAM2|NAPEPLD|NSG2|LDLRAD4|TMEM163
metalloendopeptidase activity	Gene Ontology	GO:0004222	8	106	0.00080542	0.0103562	TLL1|TLL2|MMEL1|ADAMTS3|PAPPA|ADAMTS17|ADAM22|ADAMTS18
microtubule-based movement	Gene Ontology	GO:0007018	7	81	0.000810334	0.0103826	DNAH2|KIF16B|DNAH17|KIF9|KIF6|KIF5C|KIF26B
chondrocyte differentiation	Gene Ontology	GO:0002062	5	39	0.00091485	0.0116804	GLI2|CREB3L2|SOX6|BMP2|SOX5
cartilage development	Gene Ontology	GO:0051216	6	60	0.000946667	0.0120021	CD44|EVC|CREB3L2|CSGALNACT1|SOX6|SOX5
learning	Gene Ontology	GO:0007612	6	60	0.000946667	0.0120021	SORCS3|APP|ATP8A1|NRXN3|PRKN|NRXN1
steroid hormone receptor activity	Gene Ontology	GO:0003707	4	22	0.000950644	0.0120106	NR3C2|ESRRG|ESRRB|PPARA
phospholipid binding	Gene Ontology	GO:0005543	8	109	0.000954469	0.012017	ARHGAP44|PREX1|SGIP1|AGAP1|UNC13C|SPTBN1|PACSIN1|ENTHD1
leading edge membrane	Gene Ontology	GO:0031256	3	9	0.000985217	0.0122763	ARHGAP44|DOCK8|PTPRK
regulation of tumor necrosis factor production	Gene Ontology	GO:0032680	3	9	0.000985217	0.0122763	CD47|FOXP1|MAPKAPK2
MAPK cascade	Gene Ontology	GO:0000165	13	261	0.00100144	0.0124357	NCAM1|ERBB4|SHC3|LRRC7|MAP3K4|MAP3K5|GRIN2B|RAPGEF2|GFRA2|NRG1|MAPKAPK2|SPTBN1|SRPK2
endocytic recycling	Gene Ontology	GO:0032456	5	40	0.00101483	0.012559	EIPR1|DENND1B|LMTK2|ACAP2|VPS35L
voltage-gated potassium channel complex	Gene Ontology	GO:0008076	7	85	0.00105453	0.012918	KCND3|KCND2|KCNQ3|DPP10|KCNIP1|KCNIP4|DPP6
locomotory behavior	Gene Ontology	GO:0007626	7	85	0.00105453	0.012918	SOD1|GNAO1|APP|ADCY8|NEGR1|ASTN1|NRG1
plasma membrane organization	Gene Ontology	GO:0007009	4	23	0.00110094	0.0133512	FER1L6|MTSS1|CAV3|SPTBN1
steroid hormone mediated signaling pathway	Gene Ontology	GO:0043401	4	23	0.00110094	0.0133512	NR3C2|ESRRG|ESRRB|PPARA
cAMP binding	Gene Ontology	GO:0030552	4	23	0.00110094	0.0133512	HCN1|PDE4B|PDE10A|RAPGEF2
excitatory postsynaptic potential	Gene Ontology	GO:0060079	6	62	0.00110802	0.0133923	GRID2|GRIK2|RAB3GAP1|GRIN2B|GRIN2A|DGKI
extracellular region	Gene Ontology	GO:0005576	51	1843	0.00111197	0.0133953	CDH13|CEMIP|GHR|ANTXR2|DOCK2|CAB39|EPHA3|C8A|PDGFC|CNTN5|LAMB1|LAMB3|FBLN5|ITGBL1|TLL1|TLL2|ERBB4|ADAMTS3|CBLIF|FSTL4|SOD1|FRK|ATG7|CORIN|FGF14|ST3GAL3|LIPC|EPHB1|DERA|TNR|PLA2R1|LRRC7|COL19A1|PAPPA|NEGR1|NRG1|COL4A2|GZMA|RSPO2|BMP2|CNTN3|PAPPA2|COL22A1|ROCK1|LY6G5C|RFX3|GDA|COLEC10|SLC18A1|APP|WNT11
potassium channel regulator activity	Gene Ontology	GO:0015459	5	41	0.0011227	0.0134799	NEDD4L|DPP10|KCNIP4|KCNIP1|DPP6
cell differentiation	Gene Ontology	GO:0030154	22	596	0.00118456	0.0141757	ERG|CAV3|TLL1|SIM1|RARB|FSTL4|POU6F2|NRG1|SRD5A2|CADM1|FRK|TLL2|COL19A1|NR2C2|PPARA|ASIC2|SRPK2|CFAP54|ZNF423|PTPRO|CALR3|BZW2
regulation of gene expression	Gene Ontology	GO:0010468	12	235	0.00126307	0.0148233	PRDM16|PRDM14|FOXP1|APP|AFF1|AHR|PRDM5|PTPRC|MAP3K4|NRG1|DRC1|SRPK2
phospholipase C activity	Gene Ontology	GO:0004629	3	10	0.0012645	0.0148233	PLCG2|PLCE1|PLCB1
negative regulation of potassium ion transmembrane transport	Gene Ontology	GO:1901380	3	10	0.0012645	0.0148233	NEDD4L|CAB39|CAV3
phospholipid catabolic process	Gene Ontology	GO:0009395	3	10	0.0012645	0.0148233	PLCG2|ENPP2|NAPEPLD
high voltage-gated calcium channel activity	Gene Ontology	GO:0008331	3	10	0.0012645	0.0148233	CACNA1A|CACNA1D|CACNB4
plasma membrane protein complex	Gene Ontology	GO:0098797	3	10	0.0012645	0.0148233	EVC|SLC6A6|EVC2
carbohydrate binding	Gene Ontology	GO:0030246	10	172	0.0012673	0.0148233	ATRNL1|GALNTL6|GALNT17|PLA2R1|CRYBG3|ATRN|MAN2A1|GALNT9|CALR3|ADGRL3
transmembrane transporter activity	Gene Ontology	GO:0022857	7	88	0.00127293	0.0148412	SLC35F4|SVOPL|SLC44A5|ATP8A1|CNNM2|SLC18A1|SV2C
response to bacterium	Gene Ontology	GO:0009617	8	115	0.0013186	0.0152967	FER1L6|BMP2|CD47|MACROD2|DGKB|BANK1|NAALADL2|GZMA
vesicle	Gene Ontology	GO:0031982	10	173	0.00132043	0.0152967	PACRG|KIF9|DNAJC6|MYO1B|NRXN1|CAV3|WDFY2|EPS8|MVB12B|CLEC16A
membrane raft	Gene Ontology	GO:0045121	12	237	0.00135242	0.0155755	NCOA2|EPHB1|SDC4|TNR|TUBA1B|APP|ADCY8|HTT|PTPRC|DLC1|CAV3|SLC9A1
muscle organ development	Gene Ontology	GO:0007517	7	89	0.00135308	0.0155755	EVC|SGCD|NEB|MRTFB|UTRN|SOX6|CAV3
T cell receptor signaling pathway	Gene Ontology	GO:0050852	10	174	0.00137536	0.0157818	THEMIS|ITK|SPPL3|GNAO1|PLCG2|CD247|PTPRC|DENND1B|PDE4B|FYB1
cell-cell contact zone	Gene Ontology	GO:0044291	4	25	0.00145009	0.0163802	PKP4|PCDH9|AFDN|NECTIN3
M band	Gene Ontology	GO:0031430	4	25	0.00145009	0.0163802	ANK1|MYOM1|SPTBN1|LRRC39
integral component of postsynaptic specialization membrane	Gene Ontology	GO:0099060	4	25	0.00145009	0.0163802	CDH2|KCND3|KCND2|NLGN1
intracellular protein transport	Gene Ontology	GO:0006886	13	273	0.00147138	0.016569	TBC1D8|STXBP1|SNX13|STAM2|TBC1D22A|RABGAP1L|NAPG|COPG2|TOM1L1|STX18|SAR1B|RIMS1|SEC31A
roof of mouth development	Gene Ontology	GO:0060021	6	66	0.00149318	0.0167624	PRDM16|WDPCP|FRAS1|ARID5B|GLI3|GABRB3
negative thymic T cell selection	Gene Ontology	GO:0045060	3	11	0.00158892	0.0175654	DOCK2|GLI3|PTPRC
regulation of ventricular cardiac muscle cell action potential	Gene Ontology	GO:0098911	3	11	0.00158892	0.0175654	RYR2|DSP|CTNNA3
axonemal dynein complex	Gene Ontology	GO:0005858	3	11	0.00158892	0.0175654	DNAH2|DNAH17|DRC1
retrograde axonal transport	Gene Ontology	GO:0008090	3	11	0.00158892	0.0175654	DST|TMEM108|SOD1
post-embryonic development	Gene Ontology	GO:0009791	6	67	0.00160367	0.0176745	CHST11|SLC4A10|ARID5B|ITPR1|SOX6|CELA1
neurogenesis	Gene Ontology	GO:0022008	5	45	0.00164057	0.0179178	PRDM16|CEP120|GRIN2A|SPOCK1|EPHB1
phosphatidylinositol phospholipase C activity	Gene Ontology	GO:0004435	4	26	0.00165068	0.0179741	PLCG2|PLCB1|PLCE1|GDPD5
exocytosis	Gene Ontology	GO:0006887	7	93	0.00171389	0.0184409	ARHGAP44|EXOC6|EXOC4|EXOC6B|ANK1|STXBP6|STXBP5L
basement membrane	Gene Ontology	GO:0005604	7	93	0.00171389	0.0184409	FRAS1|USH2A|DST|ATRN|ATRNL1|TINAG|LAMB1
postsynapse	Gene Ontology	GO:0098794	7	93	0.00171389	0.0184409	PLCB1|SLC4A10|NLGN1|GABRG3|GABRG1|RAB3GAP1|STXBP1
protein-containing complex binding	Gene Ontology	GO:0044877	15	349	0.00174653	0.0187365	RPTOR|RARB|SPAST|NLGN1|WRN|CAB39|PRKN|C8A|EPHB1|PPARA|TSHR|LAMB3|FYB1|CAV3|SPTBN1
ciliary tip	Gene Ontology	GO:0097542	5	46	0.00179356	0.0191278	GLI2|IFT43|DYNC2LI1|DLC1|GLI3
voltage-gated ion channel activity	Gene Ontology	GO:0005244	5	46	0.00179356	0.0191278	ANO6|CLIC5|KCNIP4|KCNIP1|NALCN
positive regulation of interleukin-2 production	Gene Ontology	GO:0032743	4	27	0.00186976	0.019766	GLMN|PDE4B|PTPRC|SPTBN1
protein localization to cell surface	Gene Ontology	GO:0034394	4	27	0.00186976	0.019766	PTPRO|PTPRK|WNT11|FBLN5
gamma-aminobutyric acid signaling pathway	Gene Ontology	GO:0007214	4	27	0.00186976	0.019766	GABRG3|GABRB1|GABRG1|GABRB3
protein homodimerization activity	Gene Ontology	GO:0042803	23	660	0.00189631	0.0199885	CDH13|TBC1D22A|GHR|ANO6|MYOM1|TENM3|TENM2|CPQ|FBLN5|NR6A1|NECTIN3|MAP3K5|WRN|ATG7|CADM1|PDGFC|ERBB4|CAMK2D|SPPL3|GZMA|MTHFD1L|ADCY8|AHR
extracellular space	Gene Ontology	GO:0005615	44	1572	0.00194228	0.0203736	CDH13|MMEL1|MERTK|GHR|LIPC|TAFA1|C8A|GLIPR1|LAMB1|CPQ|VWC2L|PKHD1L1|SEMA6A|SORL1|ADAMTS3|NCOA5|CBLIF|SOD1|LRRTM4|SLIT3|FBLN5|LRRTM3|NRG1|SPON1|PDGFC|TNR|PAPPA|ENPP2|COL19A1|ATRN|TINAG|COL4A2|COL23A1|XYLT1|CELA1|SMPDL3B|BMP2|APP|COL22A1|DKK3|COLEC12|SPOCK1|COLEC10|WNT11
inositol phosphate metabolic process	Gene Ontology	GO:0043647	5	47	0.00195675	0.0203736	PLCG2|INPP5B|PLCE1|INPP4B|PLCB1
natural killer cell differentiation	Gene Ontology	GO:0001779	3	12	0.00196095	0.0203736	PTPRC|MERTK|KAT7
regulation of postsynaptic density assembly	Gene Ontology	GO:0099151	3	12	0.00196095	0.0203736	NTRK3|NRXN1|GRID2
immunological synapse formation	Gene Ontology	GO:0001771	3	12	0.00196095	0.0203736	DOCK2|DOCK8|EPHB1
positive regulation of gene expression	Gene Ontology	GO:0010628	16	391	0.00201029	0.0208117	MYOM1|ROCK1|BMP2|RAB3GAP1|ROBO1|APP|AFDN|PRKN|NTRK3|HTT|DTNBP1|NRG1|SLC24A3|RIMS1|WNT11|SRPK2
protein-containing complex	Gene Ontology	GO:0032991	22	623	0.00201459	0.0208117	RYR2|RPL3|STXBP1|LY6G5C|RAPGEF2|FYB1|NCOA2|RAB3GAP1|CRYBG3|MAP3K5|DGKI|MAGI2|UFL1|PLCB1|SOD1|COP1|TRPS1|ESR1|NRXN1|AHR|UTRN|PAK2
protein kinase activator activity	Gene Ontology	GO:0030295	4	28	0.00210816	0.0215329	RPTOR|CAB39|WNT11|TOM1L1
neurotransmitter transport	Gene Ontology	GO:0006836	4	28	0.00210816	0.0215329	SLC18A1|HTT|SLC6A6|SV2C
nuclear inner membrane	Gene Ontology	GO:0005637	5	48	0.00213051	0.0216393	ARL6IP6|DPY19L2|DPY19L3|LRPPRC|ITPR1
adult locomotory behavior	Gene Ontology	GO:0008344	5	48	0.00213051	0.0216393	KALRN|APP|PRKN|EPS8|ADAM22
cellular response to starvation	Gene Ontology	GO:0009267	6	72	0.00225204	0.0226831	RPTOR|WRN|CLEC16A|FOXO1|ATG7|PPARA
kinesin complex	Gene Ontology	GO:0005871	5	49	0.00231526	0.0231024	KIF6|KIF16B|KIF5C|KIF26B|KIF9
endoplasmic reticulum to Golgi vesicle-mediated transport	Gene Ontology	GO:0006888	10	188	0.00235962	0.0231024	CNIH3|SPAST|LMF1|CREB3L2|ANK1|COPG2|SEC31A|SAR1B|DLC1|SPTBN1
regulation of cell motility	Gene Ontology	GO:2000145	4	29	0.00236674	0.0231024	NRG1|ERBB4|PAK2|ROCK1
cellular response to hormone stimulus	Gene Ontology	GO:0032870	4	29	0.00236674	0.0231024	NCOA2|SLIT3|GHR|SOCS2
cell projection	Gene Ontology	GO:0042995	8	127	0.0023739	0.0231024	CD44|KCTD8|MEGF10|NRXN1|MAGI1|CACNA1A|RIMS1|CEP350
presynapse assembly	Gene Ontology	GO:0099054	3	13	0.00238288	0.0231024	NLGN1|LRRTM3|CNTN5
startle response	Gene Ontology	GO:0001964	3	13	0.00238288	0.0231024	CSMD1|GRIN2A|PRKN
regulation of proteasomal ubiquitin-dependent protein catabolic process	Gene Ontology	GO:0032434	3	13	0.00238288	0.0231024	GLMN|UFL1|UBE2K
regulation of Golgi organization	Gene Ontology	GO:1903358	3	13	0.00238288	0.0231024	ARMH3|STX18|PDE4DIP
inositol phosphate-mediated signaling	Gene Ontology	GO:0048016	3	13	0.00238288	0.0231024	ITPR2|ITPR1|PLCE1
heart contraction	Gene Ontology	GO:0060047	3	13	0.00238288	0.0231024	SGCD|SGCZ|SOD1
cellular response to epinephrine stimulus	Gene Ontology	GO:0071872	3	13	0.00238288	0.0231024	PDE4B|RYR2|SLC9A1
receptor catabolic process	Gene Ontology	GO:0032801	3	13	0.00238288	0.0231024	KIF16B|UVRAG|NEDD4
negative regulation of protein localization to cell surface	Gene Ontology	GO:2000009	3	13	0.00238288	0.0231024	NEDD4L|CAV3|ASTN2
peptidyl-tyrosine dephosphorylation	Gene Ontology	GO:0035335	7	99	0.00239025	0.0231121	PTPN21|DNAJC6|PTPRG|PTPRC|PTPRO|PTPRM|PTPRK
tertiary granule membrane	Gene Ontology	GO:0070821	6	73	0.00240243	0.0231681	TMEM63A|CD47|ATP11A|ATP8B4|DLC1|ANO6
protein tyrosine phosphatase activity	Gene Ontology	GO:0004725	7	100	0.00252051	0.0242423	PTPN21|DNAJC6|PTPRG|PTPRC|PTPRO|PTPRM|PTPRK
RNA polymerase II transcription regulatory region sequence-specific DNA binding	Gene Ontology	GO:0000977	14	327	0.00253187	0.0242774	NR2C2|ESRRG|TRPS1|ARID5B|PRDM5|MXI1|JARID2|PRDM14|RORA|ASIC2|GLI2|GLI3|NFXL1|NCAM2
protein-containing complex assembly	Gene Ontology	GO:0065003	8	129	0.00260061	0.0246209	DLG5|FANCA|SKAP2|NAPG|ADGRL4|FANCC|MAGI1|RIMS1
structural constituent of cytoskeleton	Gene Ontology	GO:0005200	7	101	0.00265615	0.0250813	TUBA1B|TLN2|DSP|ANK1|CTNNA2|TUBGCP3|SPTBN1
social behavior	Gene Ontology	GO:0035176	5	51	0.00271928	0.0254728	KALRN|HTT|GRID1|NRXN3|NRXN1
regulation of actin cytoskeleton organization	Gene Ontology	GO:0032956	6	75	0.00272571	0.0254728	ARHGAP44|EPHA5|EPHA3|ROCK1|NRG1|DLC1
calcium activated cation channel activity	Gene Ontology	GO:0005227	3	14	0.00285684	0.0264257	TMEM63A|ANO6|ANO10
glial cell differentiation	Gene Ontology	GO:0010001	3	14	0.00285684	0.0264257	CDH2|NEUROD4|DNER
negative regulation of amyloid-beta formation	Gene Ontology	GO:1902430	3	14	0.00285684	0.0264257	SORL1|SPON1|ROCK1
nitric-oxide synthase binding	Gene Ontology	GO:0050998	3	14	0.00285684	0.0264257	HTT|CAV3|DNM3
transmembrane transport	Gene Ontology	GO:0055085	13	296	0.00288416	0.0266106	SLC35F4|SVOPL|SLC10A7|ABCG5|ABCG8|ANO6|ATP8A1|ANO10|ANO3|HTT|SLC18A1|SV2C|SLC44A5
positive regulation of cell migration	Gene Ontology	GO:0030335	11	227	0.002913	0.0268085	CDH13|PDGFC|BMP2|SEMA5A|PREX1|ATP8A1|NTRK3|CEMIP|LAMB1|WNT11|SEMA6A
cytoplasmic side of plasma membrane	Gene Ontology	GO:0009898	5	52	0.00293935	0.0269825	PGM5|PKP4|ANK1|PTPRC|CACNB4
RNA polymerase II complex binding	Gene Ontology	GO:0000993	4	31	0.00294772	0.026991	URI1|CDC73|ESRRB|SMYD3
negative regulation of apoptotic process	Gene Ontology	GO:0043066	18	487	0.00314026	0.0286095	CHST11|UFL1|RARB|SLC9A1|CDC73|CD44|USP47|SOCS2|PDE3A|AHI1|ARL6IP1|ASIC2|GLI2|GLI3|FOXO1|APBB2|BIRC6|WNT11
cortical actin cytoskeleton	Gene Ontology	GO:0030864	5	53	0.00317199	0.0287541	UTRN|CDH2|DLC1|PLEKHH2|AKAP13
regulation of cardiac conduction	Gene Ontology	GO:1903779	5	53	0.00317199	0.0287541	ITPR2|CORIN|ATP2B2|RYR2|ITPR1
14-3-3 protein binding	Gene Ontology	GO:0071889	4	32	0.00327175	0.0295844	HDAC9|RPTOR|TBC1D22A|SRPK2
sialyltransferase activity	Gene Ontology	GO:0008373	3	15	0.00338481	0.0300817	ST3GAL3|ST6GALNAC5|ST3GAL6
regulation of short-term neuronal synaptic plasticity	Gene Ontology	GO:0048172	3	15	0.00338481	0.0300817	SLC4A10|GRIK2|RAB3GAP1
phospholipase binding	Gene Ontology	GO:0043274	3	15	0.00338481	0.0300817	PLA2R1|STXBP1|PRKN
integral component of presynaptic active zone membrane	Gene Ontology	GO:0099059	3	15	0.00338481	0.0300817	CDH2|CACNA1D|NRXN1
vocalization behavior	Gene Ontology	GO:0071625	3	15	0.00338481	0.0300817	GLI3|NRXN3|NRXN1
alpha-actinin binding	Gene Ontology	GO:0051393	3	15	0.00338481	0.0300817	CACNA1D|MAGI1|XIRP2
prepulse inhibition	Gene Ontology	GO:0060134	3	15	0.00338481	0.0300817	NRXN1|CTNNA2|GRID2
protein K48-linked ubiquitination	Gene Ontology	GO:0070936	5	54	0.00341761	0.0302492	NEDD4L|UBE2K|RNF216|FBXO38|PRKN
regulation of heart contraction	Gene Ontology	GO:0008016	4	33	0.0036192	0.0314706	CAMK2D|GNAO1|CELF2|CAV3
excitatory synapse	Gene Ontology	GO:0060076	4	33	0.0036192	0.0314706	PDE4B|DGKI|ADCY8|NLGN1
steroid binding	Gene Ontology	GO:0005496	4	33	0.0036192	0.0314706	NR3C2|ESRRG|ESR1|ESRRB
dendrite cytoplasm	Gene Ontology	GO:0032839	4	33	0.0036192	0.0314706	CACNA1A|GRIK2|KIF5C|SOD1
vesicle docking involved in exocytosis	Gene Ontology	GO:0006904	4	33	0.0036192	0.0314706	STXBP1|EXOC6|EXOC4|EXOC6B
Rab guanyl-nucleotide exchange factor activity	Gene Ontology	GO:0017112	4	33	0.0036192	0.0314706	DENND1B|SBF2|DENND5B|RAB3GAP1
phosphatidylinositol binding	Gene Ontology	GO:0035091	6	80	0.00367587	0.0317067	SNX13|ITPR2|SBF2|SNX29|ANKS1B|ITPR1
epidermis development	Gene Ontology	GO:0008544	6	80	0.00367587	0.0317067	CERS3|DSP|ASIC2|PPARA|LAMB3|ATP2C1
positive regulation of protein localization to plasma membrane	Gene Ontology	GO:1903078	5	55	0.00367659	0.0317067	PRKCH|DPP10|EPHA3|SPTBN1|RER1
extracellular matrix structural constituent	Gene Ontology	GO:0005201	8	137	0.00368133	0.0317067	SPON1|FRAS1|COL22A1|COL19A1|COL4A2|COL23A1|LAMB1|LAMB3
regulation of cell population proliferation	Gene Ontology	GO:0042127	9	169	0.0037987	0.03264	CHST11|EGLN3|RBFOX2|FRK|BIRC6|TIMELESS|FANCA|STAT2|CELA1
in utero embryonic development	Gene Ontology	GO:0001701	10	202	0.00384324	0.0328818	CHST11|INPP5B|BMP2|ADAMTS3|RTCB|MAN2A1|GLI2|GLI3|ATP11A|SOX6
cellular response to transforming growth factor beta stimulus	Gene Ontology	GO:0071560	5	56	0.00394934	0.0328818	SOX6|WWOX|PDE3A|COL4A2|SOX5
positive regulation of MAPK cascade	Gene Ontology	GO:0043410	7	109	0.00395299	0.0328818	BMP2|ROCK1|NTRK3|PTPRC|DOK5|BANK1|CDH2
heparan sulfate proteoglycan binding	Gene Ontology	GO:0043395	3	16	0.00396864	0.0328818	NRG1|PTPRC|SEMA5A
mammary gland alveolus development	Gene Ontology	GO:0060749	3	16	0.00396864	0.0328818	ESR1|ERBB4|SOCS2
regulation of protein kinase B signaling	Gene Ontology	GO:0051896	3	16	0.00396864	0.0328818	CAV3|RNF41|NTRK3
embryonic digestive tract development	Gene Ontology	GO:0048566	3	16	0.00396864	0.0328818	GLI2|GLI3|RARB
calcium-dependent protein kinase C activity	Gene Ontology	GO:0004698	3	16	0.00396864	0.0328818	PRKCH|PRKD1|PAK2
synaptic vesicle priming	Gene Ontology	GO:0016082	3	16	0.00396864	0.0328818	STXBP1|ERC2|UNC13C
neuropeptide receptor activity	Gene Ontology	GO:0008188	3	16	0.00396864	0.0328818	SORCS1|SORCS3|NPSR1
hyaluronan catabolic process	Gene Ontology	GO:0030214	3	16	0.00396864	0.0328818	CD44|CEMIP|SLC9A1
regulation of JNK cascade	Gene Ontology	GO:0046328	3	16	0.00396864	0.0328818	GRIK2|EPHB1|ULK4
glutamate receptor activity	Gene Ontology	GO:0008066	3	16	0.00396864	0.0328818	GRIK2|GRID1|GRID2
parallel fiber to Purkinje cell synapse	Gene Ontology	GO:0098688	3	16	0.00396864	0.0328818	UNC13C|CTNNA2|GRID2
dendrite morphogenesis	Gene Ontology	GO:0048813	4	34	0.00399086	0.0328818	DTNBP1|RBFOX2|CTNNA2|FARP1
cysteine-type endopeptidase inhibitor activity	Gene Ontology	GO:0004869	4	34	0.00399086	0.0328818	NRG1|BIRC6|COP1|SPOCK1
protein monoubiquitination	Gene Ontology	GO:0006513	4	34	0.00399086	0.0328818	NEDD4L|NEDD4|PRKN|NEURL1
neuron differentiation	Gene Ontology	GO:0030182	8	139	0.00399914	0.0328818	TRAPPC9|HDAC9|ITM2C|HIPK2|GAS7|MYT1L|ATP2B2|WNT11
positive regulation of neuron differentiation	Gene Ontology	GO:0045666	6	82	0.00411758	0.0337028	RARB|BMP2|SOCS2|GLI2|GDPD5|VWC2L
memory	Gene Ontology	GO:0007613	6	82	0.00411758	0.0337028	PLCB1|KALRN|SORCS3|ADCY8|HTT|GRIN2A
Notch signaling pathway	Gene Ontology	GO:0007219	7	110	0.00414381	0.0338411	BMP2|NEUROD4|APP|NEURL1|GMDS|ZNF423|DNER
protein domain specific binding	Gene Ontology	GO:0019904	11	239	0.00421989	0.034385	NCOA2|TRPS1|FAF1|NEDD4|MRPS31|RNF41|MAP3K5|STXBP1|PPARA|ANKS1B|STX18
visual perception	Gene Ontology	GO:0007601	10	206	0.00438042	0.0355112	SLC4A10|MYO3B|USH2A|CRYBG3|POU6F2|CLIC5|ABLIM1|MYO9A|OPN5|RIMS1
establishment of cell polarity	Gene Ontology	GO:0030010	4	35	0.00438748	0.0355112	UST|KIF26B|SDCCAG8|EPHB1
transport	Gene Ontology	GO:0006810	4	35	0.00438748	0.0355112	SLC6A20|HTT|CNNM2|SLC6A6
regulation of transcription by RNA polymerase II	Gene Ontology	GO:0006357	24	751	0.00441015	0.0356151	FOXP1|MED27|RCOR3|ERG|SIM1|STAT2|ZNF608|ZNF704|JMJD1C|MYT1L|NFXL1|NR3C2|TBL1XR1|CAMK2D|ASIC2|NR2C2|PBX4|URI1|PRDM14|ARID5B|NEUROD4|ESR1|RFX3|AHR
integrin binding	Gene Ontology	GO:0005178	8	142	0.00451502	0.0363388	DST|TLN2|NRG1|UTRN|ADAM22|LAMB1|FBLN5|ITGBL1
clathrin-coated pit	Gene Ontology	GO:0005905	5	58	0.00453772	0.0363388	APP|ST7|ADCY8|CEMIP|SGIP1
apoptotic process	Gene Ontology	GO:0006915	19	546	0.00457462	0.0363388	EGLN3|RNF216|GZMA|FAF1|UNC5C|ROCK1|DCC|ARL6IP1|ELMO1|AHR|GDA|FOXO1|BIRC6|CKAP2|SEMA6A|DLC1|PRKD1|PAK2|CADM1
nucleolus	Gene Ontology	GO:0005730	26	839	0.00458877	0.0363388	PARN|RPL3|MED27|BAZ2A|SPTBN1|UBLCP1|NEDD4|GLI2|MAGI1|CAMTA1|ZCCHC7|NOL10|WRN|DOCK4|PYM1|NOL4|ITPR1|SRPK2|STAU2|MRPS31|MXI1|RPAP2|NRXN1|KAT7|PRDM5|MACROD2
sterol transport	Gene Ontology	GO:0015918	3	17	0.00461	0.0363388	OSBPL10|ABCG8|ABCG5
intracellular calcium activated chloride channel activity	Gene Ontology	GO:0005229	3	17	0.00461	0.0363388	ANO6|ANO10|ANO3
regulation of neuron migration	Gene Ontology	GO:2001222	3	17	0.00461	0.0363388	PHACTR1|ULK4|CTNNA2
Ras GTPase binding	Gene Ontology	GO:0017016	3	17	0.00461	0.0363388	AFDN|PLCE1|DGKI
nuclease activity	Gene Ontology	GO:0004518	3	17	0.00461	0.0363388	STK31|SND1|PARN
synaptic cleft	Gene Ontology	GO:0043083	3	17	0.00461	0.0363388	CDH8|DNM3|NLGN1
positive regulation of cartilage development	Gene Ontology	GO:0061036	3	17	0.00461	0.0363388	SOX6|BMP2|SOX5
cell motility	Gene Ontology	GO:0048870	4	36	0.00480983	0.0377498	PHACTR1|DST|ENPP2|ELMO1
positive regulation of Wnt signaling pathway	Gene Ontology	GO:0030177	4	36	0.00480983	0.0377498	RSPO2|MACF1|BMP2|CDC73
enzyme binding	Gene Ontology	GO:0019899	14	353	0.00483942	0.0378519	PLCB1|PRKCH|DYM|PREX1|APP|RYR2|NEDD4|PRKN|AHRR|ANK1|PLCE1|WWOX|PDE4DIP|ESR1
negative regulation of cell death	Gene Ontology	GO:0060548	5	59	0.00485414	0.0378519	PRKN|PACRG|PRKD1|WNT11|NTRK3
rough endoplasmic reticulum	Gene Ontology	GO:0005791	5	59	0.00485414	0.0378519	APP|SPPL3|EPHA5|SUCO|CDKAL1
negative regulation of canonical Wnt signaling pathway	Gene Ontology	GO:0090090	9	176	0.00488123	0.0379397	BMP2|PRKN|DKK3|GLI3|FOXO1|HECW1|PTPRO|CDH2|WNT11
centriole	Gene Ontology	GO:0005814	8	144	0.00488633	0.0379397	SDCCAG8|POC1B|CEP120|AHI1|ROCK1|SASS6|TUBGCP3|CEP350
cellular response to hypoxia	Gene Ontology	GO:0071456	7	114	0.00497751	0.0385651	EGLN3|KCND2|SLC9A1|CPEB1|RORA|HIPK2|COP1
axon terminus	Gene Ontology	GO:0043679	5	60	0.00518589	0.0393777	SLC4A10|CDH8|DGKI|PACSIN1|TANC1
voltage-gated potassium channel activity	Gene Ontology	GO:0005249	5	60	0.00518589	0.0393777	HCN1|KCNH7|KCND3|KCND2|KCNQ3
cytoplasmic microtubule	Gene Ontology	GO:0005881	5	60	0.00518589	0.0393777	CKAP2|TUBA1B|CLMP|DYNC2LI1|SCTR
collagen trimer	Gene Ontology	GO:0005581	5	60	0.00518589	0.0393777	COLEC12|COL22A1|COL23A1|COL19A1|COLEC10
learning or memory	Gene Ontology	GO:0007611	5	60	0.00518589	0.0393777	GRIN2B|APP|GRIN2A|ADCY8|SHC3
membrane fusion	Gene Ontology	GO:0061025	4	37	0.00525862	0.0393777	NAPG|STX18|RIMS1|DNM3
chloride transport	Gene Ontology	GO:0006821	4	37	0.00525862	0.0393777	SLC4A10|ANO6|CLIC5|ANO10
cilium	Gene Ontology	GO:0005929	10	212	0.00529521	0.0393777	IFT43|DYNC2LI1|EVC|AHI1|EVC2|GLI2|GLI3|CFAP221|DLC1|PKHD1L1
sialylation	Gene Ontology	GO:0097503	3	18	0.00531044	0.0393777	ST3GAL3|ST6GALNAC5|ST3GAL6
ATP-dependent microtubule motor activity, minus-end-directed	Gene Ontology	GO:0008569	3	18	0.00531044	0.0393777	DNAH2|DNAH17|DYNC2LI1
proteoglycan biosynthetic process	Gene Ontology	GO:0030166	3	18	0.00531044	0.0393777	CHST11|XYLT1|CSGALNACT1
muscle fiber development	Gene Ontology	GO:0048747	3	18	0.00531044	0.0393777	NEB|NEBL|NRAP
camera-type eye morphogenesis	Gene Ontology	GO:0048593	3	18	0.00531044	0.0393777	TENM3|GLI3|EPHB1
filopodium tip	Gene Ontology	GO:0032433	3	18	0.00531044	0.0393777	UBE2K|EPHB1|NLGN1
RNA polymerase binding	Gene Ontology	GO:0070063	3	18	0.00531044	0.0393777	TCERG1|NEDD4|PAK2
polypeptide N-acetylgalactosaminyltransferase activity	Gene Ontology	GO:0004653	3	18	0.00531044	0.0393777	GALNT17|GALNTL6|GALNT9
ventricular cardiac muscle cell action potential	Gene Ontology	GO:0086005	3	18	0.00531044	0.0393777	NEDD4L|RYR2|CAV3
myelination in peripheral nervous system	Gene Ontology	GO:0022011	3	18	0.00531044	0.0393777	NRG1|NTRK3|ADAM22
regulation of reactive oxygen species metabolic process	Gene Ontology	GO:2000377	3	18	0.00531044	0.0393777	FOXO1|PRKN|RNF41
dendritic shaft	Gene Ontology	GO:0043198	4	38	0.00573457	0.0411178	CNIH3|NLGN1|APP|PREX1
proteasome-mediated ubiquitin-dependent protein catabolic process	Gene Ontology	GO:0043161	9	181	0.00579088	0.0411178	UBE2K|TBL1XR1|FAF1|NEDD4|PRKN|NEDD4L|HECW1|FBXL17|RNF216
calcium activated galactosylceramide scrambling	Gene Ontology	GO:0061591	2	5	0.00582862	0.0411178	ANO6|ANO3
positive regulation of the force of heart contraction	Gene Ontology	GO:0098735	2	5	0.00582862	0.0411178	RYR2|SLC9A1
calcium- and calmodulin-dependent protein kinase complex	Gene Ontology	GO:0005954	2	5	0.00582862	0.0411178	CAMK2D|CAMK1G
axon midline choice point recognition	Gene Ontology	GO:0016199	2	5	0.00582862	0.0411178	ROBO1|APP
glutamate-gated calcium ion channel activity	Gene Ontology	GO:0022849	2	5	0.00582862	0.0411178	GRIN2B|GRIN2A
regulation of long-term synaptic depression	Gene Ontology	GO:1900452	2	5	0.00582862	0.0411178	SORCS3|DGKI
calcium activated phosphatidylcholine scrambling	Gene Ontology	GO:0061590	2	5	0.00582862	0.0411178	ANO6|ANO3
neuron projection arborization	Gene Ontology	GO:0140058	2	5	0.00582862	0.0411178	ROCK1|NLGN1
presynaptic dense core vesicle exocytosis	Gene Ontology	GO:0099525	2	5	0.00582862	0.0411178	STXBP1|UNC13C
neuroligin family protein binding	Gene Ontology	GO:0097109	2	5	0.00582862	0.0411178	NRXN3|NRXN1
activation of store-operated calcium channel activity	Gene Ontology	GO:0032237	2	5	0.00582862	0.0411178	PLCG2|STIMATE
protein C-linked glycosylation via 2'-alpha-mannosyl-L-tryptophan	Gene Ontology	GO:0018406	2	5	0.00582862	0.0411178	DPY19L2|DPY19L3
stereocilium bundle	Gene Ontology	GO:0032421	2	5	0.00582862	0.0411178	DOCK4|USH2A
paraxial mesoderm formation	Gene Ontology	GO:0048341	2	5	0.00582862	0.0411178	EXOC4|WNT11
anterior/posterior axon guidance	Gene Ontology	GO:0033564	2	5	0.00582862	0.0411178	UNC5C|DCC
dendritic cell migration	Gene Ontology	GO:0036336	2	5	0.00582862	0.0411178	DOCK8|EPS8
optic nerve morphogenesis	Gene Ontology	GO:0021631	2	5	0.00582862	0.0411178	GLI3|EPHB1
positive regulation of high voltage-gated calcium channel activity	Gene Ontology	GO:1901843	2	5	0.00582862	0.0411178	CACNA2D1|FGF14
cellular response to morphine	Gene Ontology	GO:0071315	2	5	0.00582862	0.0411178	ADCY8|ATG7
beta-1 adrenergic receptor binding	Gene Ontology	GO:0031697	2	5	0.00582862	0.0411178	MAGI2|RAPGEF2
Roundabout signaling pathway	Gene Ontology	GO:0035385	2	5	0.00582862	0.0411178	ROBO1|SLIT3
calcineurin complex	Gene Ontology	GO:0005955	2	5	0.00582862	0.0411178	PPP3CC|ITPR1
nuclear speck	Gene Ontology	GO:0016607	15	400	0.00588522	0.0414365	PLCB1|KAZN|WRN|PARN|AFDN|TCERG1|PRKN|GLI2|GLI3|MORF4L1|BAZ2A|ASCC3|DENND1B|FTO|SRPK2
transcription coregulator activity	Gene Ontology	GO:0003712	6	89	0.00597549	0.0419905	PRDM16|TCERG1|TRRAP|SND1|JMJD1C|NRG1
nuclear envelope	Gene Ontology	GO:0005635	9	182	0.00598753	0.0419938	AKAP6|FAF1|RTCB|DST|NAPEPLD|MAD1L1|TOR1B|GABRB1|CALR3
transcription factor binding	Gene Ontology	GO:0008134	13	325	0.00607124	0.0420131	AHR|APBB2|RBFOX2|ESRRB|HDAC9|JARID2|ESR1|ENPP2|RORA|GLI2|FOXO1|ATG7|PPARA
post-Golgi vesicle-mediated transport	Gene Ontology	GO:0006892	3	19	0.00607139	0.0420131	SORL1|SORCS1|MYO1B
positive regulation of chondrocyte differentiation	Gene Ontology	GO:0032332	3	19	0.00607139	0.0420131	GLI3|SOX6|SOX5
regulation of protein kinase activity	Gene Ontology	GO:0045859	3	19	0.00607139	0.0420131	FAF1|PLCE1|SOD1
regulation of establishment of cell polarity	Gene Ontology	GO:2000114	3	19	0.00607139	0.0420131	WDPCP|ROCK1|RNF41
mannosyltransferase activity	Gene Ontology	GO:0000030	3	19	0.00607139	0.0420131	DPY19L2|DPY19L3|TMTC1
regulation of peptidyl-tyrosine phosphorylation	Gene Ontology	GO:0050730	3	19	0.00607139	0.0420131	NRG1|APP|PDGFC
regulation of cell shape	Gene Ontology	GO:0008360	8	150	0.0061415	0.0424173	FGD6|ARHGEF18|ATP10A|FMNL2|ARHGAP15|EPS8|FHOD3|DLC1
regulation of transcription, DNA-templated	Gene Ontology	GO:0006355	24	773	0.00616655	0.0425094	ELAVL2|RORA|BAZ2A|KAT7|SOX6|NCOA2|NR6A1|APBB2|SUPT3H|POU6F2|JMJD1C|NFXL1|ESRRG|ESRRB|GTF2IRD1|TRRAP|NR2C2|PRDM16|BMP2|ESR1|ZNF280D|RFX3|AHR|ZNF423
phosphatidylinositol-3,4,5-trisphosphate binding	Gene Ontology	GO:0005547	4	39	0.00623838	0.0429229	KIF16B|ARAP2|ASAP1|MYO1B
positive regulation of peptidyl-serine phosphorylation	Gene Ontology	GO:0033138	6	90	0.00628365	0.0430709	RPTOR|CD44|APP|NTRK3|SMYD3|PRKD1
ciliary basal body	Gene Ontology	GO:0036064	8	151	0.00637248	0.0435974	CCDC178|SDCCAG8|DLG5|USH2A|POC1B|EVC|AHI1|DYNC2LI1
specific granule membrane	Gene Ontology	GO:0035579	6	91	0.0066032	0.0449216	TMEM63A|CD47|ATP8A1|ATP11A|ATP8B4|ANO6
endosomal transport	Gene Ontology	GO:0016197	6	91	0.0066032	0.0449216	UBAP1|WASHC5|STAM2|NSG2|MVB12B|CLEC16A
negative regulation of angiogenesis	Gene Ontology	GO:0016525	6	91	0.0066032	0.0449216	ROCK1|COL4A2|NRG1|PTPRM|FBLN5|SEMA6A
vascular endothelial growth factor receptor signaling pathway	Gene Ontology	GO:0048010	5	64	0.00667397	0.045318	VAV3|ELMO1|ROCK1|MAPKAPK2|PRKD1
establishment of protein localization	Gene Ontology	GO:0045184	4	40	0.00677074	0.0458035	NLGN1|WDPCP|USH2A|SMYD3
ankyrin binding	Gene Ontology	GO:0030506	3	20	0.00689413	0.0462072	PTPRC|CACNA1D|SPTBN1
positive regulation of CREB transcription factor activity	Gene Ontology	GO:0032793	3	20	0.00689413	0.0462072	EPHA5|ADCY8|PRKD1
positive regulation of cardiac muscle hypertrophy	Gene Ontology	GO:0010613	3	20	0.00689413	0.0462072	CAMK2D|ROCK1|SLC9A1
superoxide metabolic process	Gene Ontology	GO:0006801	3	20	0.00689413	0.0462072	SOD1|IMMP2L|PREX1
temperature homeostasis	Gene Ontology	GO:0001659	3	20	0.00689413	0.0462072	FOXO1|NAPEPLD|FTO
regulation of lipid metabolic process	Gene Ontology	GO:0019216	6	92	0.00693437	0.0463912	NCOA2|TBL1XR1|GLIPR1|AHRR|ME1|PPARA
peptidyl-threonine phosphorylation	Gene Ontology	GO:0018107	5	65	0.00708815	0.0473327	CAMK2D|HIPK2|ROCK1|PRKD1|LMTK2
collagen-containing extracellular matrix	Gene Ontology	GO:0062023	14	370	0.00710608	0.0473651	CDH13|FRAS1|ADAMTS3|TNR|COL19A1|SPON1|NRG1|COL4A2|COL23A1|LAMB1|LAMB3|CDH2|NCAM1|FBLN5
regulation of cytosolic calcium ion concentration	Gene Ontology	GO:0051480	4	41	0.00733229	0.0483398	ATP2B2|RYR2|ADCY8|CAV3
cation transmembrane transport	Gene Ontology	GO:0098655	4	41	0.00733229	0.0483398	TMEM63A|ATP8A1|SLC41A2|ANO10
transport vesicle membrane	Gene Ontology	GO:0030658	4	41	0.00733229	0.0483398	SORL1|GNAO1|ITPR1|SPRED2
negative regulation of T cell proliferation	Gene Ontology	GO:0042130	4	41	0.00733229	0.0483398	GLMN|MAD1L1|SDC4|DLG5
cellular response to amyloid-beta	Gene Ontology	GO:1904646	4	41	0.00733229	0.0483398	CACNA1A|APP|CACNA2D1|GRIN2A
response to nutrient levels	Gene Ontology	GO:0031667	4	41	0.00733229	0.0483398	SCTR|WNT11|SIRT5|SOD1
endoplasmic reticulum lumen	Gene Ontology	GO:0005788	12	296	0.00743419	0.0485372	SPON1|PDGFC|APP|COL22A1|COL19A1|LIPC|COL4A2|COL23A1|TOR1B|LAMB1|CDH2|CALR3
Wnt signaling pathway	Gene Ontology	GO:0016055	9	189	0.00751185	0.0485372	RSPO2|CDC73|MACF1|DKK3|PLCG2|WWOX|FAM53B|WNT11|CELA1
circadian regulation of gene expression	Gene Ontology	GO:0032922	5	66	0.00751994	0.0485372	AHR|GFPT1|NCOA2|RORA|PPARA
DNA repair	Gene Ontology	GO:0006281	10	224	0.00756853	0.0485372	WRN|UVRAG|TIMELESS|TRRAP|KAT7|FANCC|RFC3|FANCA|RAD51B|TDP1
hydrolase activity, acting on glycosyl bonds	Gene Ontology	GO:0016798	2	6	0.00768349	0.0485372	SMPDL3B|MACROD2
negative regulation of mitophagy	Gene Ontology	GO:1901525	2	6	0.00768349	0.0485372	CLEC16A|RNF41
positive regulation of vascular endothelial growth factor signaling pathway	Gene Ontology	GO:1900748	2	6	0.00768349	0.0485372	ROBO1|ADAMTS3
pyramidal neuron development	Gene Ontology	GO:0021860	2	6	0.00768349	0.0485372	SLC4A10|DCLK2
ATP-binding cassette (ABC) transporter complex	Gene Ontology	GO:0043190	2	6	0.00768349	0.0485372	ABCG8|ABCG5
bundle of His cell-Purkinje myocyte adhesion involved in cell communication	Gene Ontology	GO:0086073	2	6	0.00768349	0.0485372	DSP|CTNNA3
positive regulation of endocytic recycling	Gene Ontology	GO:2001137	2	6	0.00768349	0.0485372	EIPR1|SORL1
negative regulation of dendritic spine development	Gene Ontology	GO:0061000	2	6	0.00768349	0.0485372	FSTL4|ASAP1
regulation of triglyceride metabolic process	Gene Ontology	GO:0090207	2	6	0.00768349	0.0485372	LMF1|TBL1XR1
negative regulation of cardiac muscle cell differentiation	Gene Ontology	GO:2000726	2	6	0.00768349	0.0485372	SOX6|BMP2
positive regulation of striated muscle cell differentiation	Gene Ontology	GO:0051155	2	6	0.00768349	0.0485372	NRG1|NEK5
response to L-glutamate	Gene Ontology	GO:1902065	2	6	0.00768349	0.0485372	UFL1|CACNA1A
netrin receptor activity	Gene Ontology	GO:0005042	2	6	0.00768349	0.0485372	UNC5C|DCC
sarcoglycan complex	Gene Ontology	GO:0016012	2	6	0.00768349	0.0485372	SGCD|SGCZ
regulation of neuron projection arborization	Gene Ontology	GO:0150011	2	6	0.00768349	0.0485372	MACF1|MYO9A
bone mineralization involved in bone maturation	Gene Ontology	GO:0035630	2	6	0.00768349	0.0485372	ANO6|BMP2
postsynaptic density protein 95 clustering	Gene Ontology	GO:0097119	2	6	0.00768349	0.0485372	NRXN1|NLGN1
free ubiquitin chain polymerization	Gene Ontology	GO:0010994	2	6	0.00768349	0.0485372	UBE2K|PRKN
positive regulation of long-term synaptic depression	Gene Ontology	GO:1900454	2	6	0.00768349	0.0485372	ADCY8|GRID2
ionotropic glutamate receptor activity	Gene Ontology	GO:0004970	2	6	0.00768349	0.0485372	GRID1|GRID2
intermediate filament cytoskeleton organization	Gene Ontology	GO:0045104	3	21	0.00777982	0.0487689	DST|MACF1|DSP
adrenal gland development	Gene Ontology	GO:0030325	3	21	0.00777982	0.0487689	ARID5B|WNT11|DKK3
regulation of dendrite morphogenesis	Gene Ontology	GO:0048814	3	21	0.00777982	0.0487689	NEDD4L|NEDD4|HECW1
muscle cell cellular homeostasis	Gene Ontology	GO:0046716	3	21	0.00777982	0.0487689	CAV3|SGCZ|SOD1
fatty acid biosynthetic process	Gene Ontology	GO:0006633	4	42	0.00792368	0.0494514	HSD17B12|LIPC|ACACA|ACSM4
clathrin binding	Gene Ontology	GO:0030276	4	42	0.00792368	0.0494514	DNAJC6|ENTHD1|TOM1L1|DNER
centriolar satellite	Gene Ontology	GO:0034451	6	95	0.00799996	0.0498416	TMEM63A|IFT43|C2CD5|SDCCAG8|SASS6|DLGAP5
autophagy	Gene Ontology	GO:0006914	7	126	0.00824013	0.0511622	CLEC16A|UVRAG|RNF41|FOXO1|SBF2|ATG7|FNBP1L
synaptic vesicle membrane	Gene Ontology	GO:0030672	5	68	0.00843779	0.0522998	SLC18A1|SV2C|MCTP1|UNC13C|DTNBP1
regulation of G protein-coupled receptor signaling pathway	Gene Ontology	GO:0008277	4	43	0.00854552	0.0528773	PLCB1|RGS6|KCTD8|PLCE1
membrane depolarization	Gene Ontology	GO:0051899	3	22	0.00872951	0.0535518	CACNA1A|CACNA1E|CACNB4
GTP-Rho binding	Gene Ontology	GO:0017049	3	22	0.00872951	0.0535518	ROCK1|PAK2|STXBP6
calmodulin-dependent protein kinase activity	Gene Ontology	GO:0004683	3	22	0.00872951	0.0535518	CAMK2D|MAPKAPK2|CAMK1G
calcium-mediated signaling using intracellular calcium source	Gene Ontology	GO:0035584	3	22	0.00872951	0.0535518	STIMATE|RYR2|PTPRC
response to hypoxia	Gene Ontology	GO:0001666	8	160	0.00875853	0.0535518	EGLN3|BMP2|RYR2|AHRR|HTT|PPARA|ITPR2|ITPR1
midbody	Gene Ontology	GO:0030496	8	160	0.00875853	0.0535518	RASGEF1B|SPAST|BIRC6|ABRAXAS2|PKP4|DTNBP1|UVRAG|PAK2
transcription corepressor activity	Gene Ontology	GO:0003714	9	194	0.00877018	0.0535518	RBFOX2|TBL1XR1|HDAC9|TCERG1|PRKN|RCOR3|HIPK2|ZMYND11|URI1
integrin-mediated signaling pathway	Gene Ontology	GO:0007229	6	97	0.00877269	0.0535518	CD47|DST|PRKD1|FYB1|VAV3|ITGBL1
positive regulation of cell population proliferation	Gene Ontology	GO:0008284	17	501	0.00887858	0.0541071	TBC1D8|UFL1|PDGFC|ERBB4|HIPK2|BIRC6|CD47|NTRK3|CDC7|NRG1|LIFR|GAREM1|TNS3|TSHR|ASIC2|CAV3|SRPK2
stress fiber	Gene Ontology	GO:0001725	5	69	0.00892456	0.0542051	PGM5|ABLIM1|NEBL|XIRP2|LPP
nucleic acid phosphodiester bond hydrolysis	Gene Ontology	GO:0090305	5	69	0.00892456	0.0542051	WRN|STK31|ENPP2|APLF|TDP1
cellular calcium ion homeostasis	Gene Ontology	GO:0006874	6	98	0.00917845	0.0554967	ATP2B2|SLC10A7|GRIK2|RYR2|SLC24A3|ATP2C1
T cell activation	Gene Ontology	GO:0042110	4	44	0.00919843	0.0554967	CD44|NEDD4|ITK|PTPRC
histone deacetylase complex	Gene Ontology	GO:0000118	4	44	0.00919843	0.0554967	RCOR3|HDAC9|TBL1XR1|JMJD1C
negative regulation of cell adhesion	Gene Ontology	GO:0007162	4	44	0.00919843	0.0554967	NRG1|CDH13|SEMA5A|ADAM22
microvillus	Gene Ontology	GO:0005902	5	70	0.00943037	0.0555101	CD44|EXOC4|MYO1B|CBLIF|WWOX
cerebral cortex development	Gene Ontology	GO:0021987	5	70	0.00943037	0.0555101	TRAPPC9|CEP120|CDH2|PHACTR1|PLCB1
heparin binding	Gene Ontology	GO:0008201	8	163	0.00968572	0.0555101	HSD17B12|RSPO2|LIPC|ADAMTS3|APP|SLIT3|NRG1|PTPRC
developmental growth	Gene Ontology	GO:0048589	3	23	0.00974415	0.0555101	CHST11|GLI3|GLI2
neuronal stem cell population maintenance	Gene Ontology	GO:0097150	3	23	0.00974415	0.0555101	FOXO1|CDH2|FANCC
Rac protein signal transduction	Gene Ontology	GO:0016601	3	23	0.00974415	0.0555101	CDH13|ELMO1|EPS8
positive regulation of dendritic spine development	Gene Ontology	GO:0060999	3	23	0.00974415	0.0555101	NEURL1|DLG5|NLGN1
positive regulation of dendrite extension	Gene Ontology	GO:1903861	3	23	0.00974415	0.0555101	NEDD4L|RIMS1|PRKN
calcium ion import	Gene Ontology	GO:0070509	3	23	0.00974415	0.0555101	CACNA1A|CACNA1D|CACNA1E
regulation of MAPK cascade	Gene Ontology	GO:0043408	3	23	0.00974415	0.0555101	RNF41|ULK4|NTRK3
serotonin uptake	Gene Ontology	GO:0051610	2	7	0.00976709	0.0555101	SLC18A1|HTT
negative regulation of collateral sprouting	Gene Ontology	GO:0048671	2	7	0.00976709	0.0555101	FSTL4|DCC
nucleus localization	Gene Ontology	GO:0051647	2	7	0.00976709	0.0555101	CLMN|CAV3
fat pad development	Gene Ontology	GO:0060613	2	7	0.00976709	0.0555101	ARID5B|TBL1XR1
voluntary musculoskeletal movement	Gene Ontology	GO:0050882	2	7	0.00976709	0.0555101	HIPK2|ITPR1
coumarin metabolic process	Gene Ontology	GO:0009804	2	7	0.00976709	0.0555101	CYP2D6|AHRR
relaxation of vascular associated smooth muscle	Gene Ontology	GO:0060087	2	7	0.00976709	0.0555101	GUCY1A1|SOD1
smoothened signaling pathway involved in dorsal/ventral neural tube patterning	Gene Ontology	GO:0060831	2	7	0.00976709	0.0555101	GLI2|GLI3
regulation of cell junction assembly	Gene Ontology	GO:1901888	2	7	0.00976709	0.0555101	ROCK1|RAPGEF2
axon extension involved in axon guidance	Gene Ontology	GO:0048846	2	7	0.00976709	0.0555101	ALCAM|SLIT3
protein phosphatase 2B binding	Gene Ontology	GO:0030346	2	7	0.00976709	0.0555101	SLC9A1|SOD1
cellular response to hyperoxia	Gene Ontology	GO:0071455	2	7	0.00976709	0.0555101	FOXO1|ATG7
regulation of SNARE complex assembly	Gene Ontology	GO:0035542	2	7	0.00976709	0.0555101	STXBP1|STXBP6
calcium ion transmembrane import into cytosol	Gene Ontology	GO:0097553	2	7	0.00976709	0.0555101	GRIN2B|GRIN2A
positive regulation of stem cell population maintenance	Gene Ontology	GO:1902459	2	7	0.00976709	0.0555101	PRDM14|ESRRB
negative regulation of chemokine-mediated signaling pathway	Gene Ontology	GO:0070100	2	7	0.00976709	0.0555101	ROBO1|SLIT3
laminin complex	Gene Ontology	GO:0043256	2	7	0.00976709	0.0555101	LAMB1|LAMB3
positive regulation of neurotrophin TRK receptor signaling pathway	Gene Ontology	GO:0051388	2	7	0.00976709	0.0555101	TMEM108|NTRK3
miRNA catabolic process	Gene Ontology	GO:0010587	2	7	0.00976709	0.0555101	PARN|SND1
maternal process involved in parturition	Gene Ontology	GO:0060137	2	7	0.00976709	0.0555101	KALRN|AHRR
excitatory synapse assembly	Gene Ontology	GO:1904861	2	7	0.00976709	0.0555101	NLGN1|GRID2
modulation of excitatory postsynaptic potential	Gene Ontology	GO:0098815	2	7	0.00976709	0.0555101	APP|TMEM108
positive regulation of synaptic vesicle endocytosis	Gene Ontology	GO:1900244	2	7	0.00976709	0.0555101	PPP3CC|NLGN1
regulation of voltage-gated calcium channel activity	Gene Ontology	GO:1901385	2	7	0.00976709	0.0555101	CACNA1A|CACNB4
p38MAPK cascade	Gene Ontology	GO:0038066	2	7	0.00976709	0.0555101	MAPKAPK2|MAP3K5
secretion	Gene Ontology	GO:0046903	2	7	0.00976709	0.0555101	RIMS1|FBLN5
bone mineralization	Gene Ontology	GO:0030282	4	45	0.00988296	0.0558187	RSPO2|BMP2|WNT11|SLC24A3
integral component of postsynaptic membrane	Gene Ontology	GO:0099055	4	45	0.00988296	0.0558187	NLGN1|HTT|PCDH17|NTRK3
long-term synaptic potentiation	Gene Ontology	GO:0060291	4	45	0.00988296	0.0558187	GRIN2B|NLGN1|GRIN2A|TNR
positive regulation of phagocytosis	Gene Ontology	GO:0050766	4	45	0.00988296	0.0558187	DOCK2|CD47|MERTK|SOD1
biological_process	Gene Ontology	GO:0008150	19	594	0.0104421	0.0588847	ANKRD45|SMPDL3B|TMEM108|LRBA|DPF3|EPHA6|DIP2C|CRYBG3|NRAP|XIRP2|PLEKHA5|PTCHD4|TMEM132C|ACOXL|FYB1|LPP|CALR3|NCKAP5|CDKAL1
negative regulation of cysteine-type endopeptidase activity involved in apoptotic process	Gene Ontology	GO:0043154	5	72	0.0105005	0.0589392	CD44|USP47|COP1|MAP2K5|ARL6IP1
filopodium	Gene Ontology	GO:0030175	5	72	0.0105005	0.0589392	TENM2|UNC5C|UTRN|MYO1B|FARP1
regulation of cilium assembly	Gene Ontology	GO:1902017	4	46	0.0105997	0.0589486	TBC1D8|TBC1D22A|DYNC2LI1|SDCCAG8
neural crest cell migration	Gene Ontology	GO:0001755	4	46	0.0105997	0.0589486	PHACTR4|ERBB4|SEMA5A|SEMA6A
cytokine receptor activity	Gene Ontology	GO:0004896	4	46	0.0105997	0.0589486	CD44|IL10RB|GHR|LIFR
inner ear development	Gene Ontology	GO:0048839	4	46	0.0105997	0.0589486	CACNA1A|ESRRB|MAPKAPK2|BMP2
lactation	Gene Ontology	GO:0007595	4	46	0.0105997	0.0589486	KALRN|SOCS2|ERBB4|NEURL1
protein kinase A binding	Gene Ontology	GO:0051018	3	24	0.0108245	0.059741	AKAP6|AKAP13|CRYBG3
positive regulation of receptor internalization	Gene Ontology	GO:0002092	3	24	0.0108245	0.059741	PLCG2|AHI1|MAGI2
clathrin-dependent endocytosis	Gene Ontology	GO:0072583	3	24	0.0108245	0.059741	DNAJC6|SGIP1|FNBP1L
positive regulation of protein autophosphorylation	Gene Ontology	GO:0031954	3	24	0.0108245	0.059741	PDGFC|NEK10|TOM1L1
desmosome	Gene Ontology	GO:0030057	3	24	0.0108245	0.059741	PKP4|KAZN|DSP
anchored component of membrane	Gene Ontology	GO:0031225	6	102	0.010936	0.0602641	SMPDL3B|CDH13|NEGR1|CNTN3|GFRA2|NCAM1
positive regulation of endothelial cell proliferation	Gene Ontology	GO:0001938	5	73	0.0110654	0.0608851	RPTOR|CDH13|BMP2|SEMA5A|PRKD1
bone development	Gene Ontology	GO:0060348	4	47	0.0113492	0.0621704	DYM|PDGFC|SLC10A7|AKAP13
signaling receptor binding	Gene Ontology	GO:0005102	13	353	0.0113505	0.0621704	RSPO2|BMP2|TNR|FRK|ALCAM|APP|NRG1|MTSS1|PTPRC|GLMN|BANK1|FYB1|CADM1
proteolysis	Gene Ontology	GO:0006508	15	434	0.0115901	0.063387	TLL1|DPP10|MMEL1|AGBL1|PAPPA2|TLL2|PAPPA|TINAG|ADAMTS17|ADAM22|CPQ|USP25|ADAMTS18|DPP6|CELA1
apical part of cell	Gene Ontology	GO:0045177	5	74	0.0116508	0.0635262	ARHGEF18|APP|CDH2|DYNC2LI1|MYO1B
synaptic membrane adhesion	Gene Ontology	GO:0099560	3	25	0.0119714	0.0635262	PCDH17|NRXN1|NLGN1
dynein complex	Gene Ontology	GO:0030286	3	25	0.0119714	0.0635262	DNAH2|DNAH17|DLC1
positive regulation of focal adhesion assembly	Gene Ontology	GO:0051894	3	25	0.0119714	0.0635262	NRG1|SDC4|ROCK1
regulation of cardiac muscle cell action potential involved in regulation of contraction	Gene Ontology	GO:0098909	2	8	0.012071	0.0635262	CAMK2D|CAV3
regulation of cardiac muscle contraction by calcium ion signaling	Gene Ontology	GO:0010882	2	8	0.012071	0.0635262	RYR2|SLC9A1
cellular response to histamine	Gene Ontology	GO:0071420	2	8	0.012071	0.0635262	GABRB1|GABRB3
monoamine transport	Gene Ontology	GO:0015844	2	8	0.012071	0.0635262	SLC18A1|HTT
bubble DNA binding	Gene Ontology	GO:0000405	2	8	0.012071	0.0635262	WRN|NEIL3
protein O-linked glycosylation via threonine	Gene Ontology	GO:0018243	2	8	0.012071	0.0635262	GALNT17|GALNTL6
spectrin-associated cytoskeleton	Gene Ontology	GO:0014731	2	8	0.012071	0.0635262	ANK1|SPTBN1
NMDA glutamate receptor activity	Gene Ontology	GO:0004972	2	8	0.012071	0.0635262	GRIN2B|GRIN2A
calcium ion transmembrane transporter activity	Gene Ontology	GO:0015085	2	8	0.012071	0.0635262	ITPR2|ITPR1
cell-cell adhesion mediated by cadherin	Gene Ontology	GO:0044331	2	8	0.012071	0.0635262	CDH2|AFDN
protein localization to cell-cell junction	Gene Ontology	GO:0150105	2	8	0.012071	0.0635262	ARHGEF18|DSP
protein serine/threonine kinase inhibitor activity	Gene Ontology	GO:0030291	2	8	0.012071	0.0635262	RPTOR|SPRED2
chylomicron remnant clearance	Gene Ontology	GO:0034382	2	8	0.012071	0.0635262	LIPC|LMF1
potassium channel inhibitor activity	Gene Ontology	GO:0019870	2	8	0.012071	0.0635262	NEDD4L|CAV3
hydrogen peroxide biosynthetic process	Gene Ontology	GO:0050665	2	8	0.012071	0.0635262	SOD1|AHRR
regulation of calcium ion transmembrane transport via high voltage-gated calcium channel	Gene Ontology	GO:1902514	2	8	0.012071	0.0635262	CAMK2D|CACNA2D1
retina morphogenesis in camera-type eye	Gene Ontology	GO:0060042	2	8	0.012071	0.0635262	NECTIN3|MAN2A1
regulation of membrane depolarization	Gene Ontology	GO:0003254	2	8	0.012071	0.0635262	CAMK2D|NEDD4L
macropinocytosis	Gene Ontology	GO:0044351	2	8	0.012071	0.0635262	DOCK2|MAPKAPK2
positive regulation of B cell receptor signaling pathway	Gene Ontology	GO:0050861	2	8	0.012071	0.0635262	PRKCH|FOXP1
negative regulation of synaptic transmission	Gene Ontology	GO:0050805	2	8	0.012071	0.0635262	PCDH17|TNR
oxidoreductase activity	Gene Ontology	GO:0016491	7	137	0.0124134	0.0652335	CYP2D6|TECRL|AHRR|WWOX|SRD5A2|SLC18A1|SCD5
response to drug	Gene Ontology	GO:0042493	11	280	0.0124728	0.0654505	ABCG5|SOD1|ABCG8|VAV3|PDE3A|AHRR|GABRG3|GRIN2A|HTT|PTPRM|USP47
positive regulation of ERK1 and ERK2 cascade	Gene Ontology	GO:0070374	9	207	0.0127881	0.0669116	PDGFC|BMP2|ERBB4|CD44|APP|NTRK3|PTPRC|RAPGEF2|GAREM1
negative regulation of neuron apoptotic process	Gene Ontology	GO:0043524	7	138	0.0128564	0.0671717	SOD1|GRIK2|PRKN|ROCK1|STXBP1|HIPK2|GABRB3
caveola	Gene Ontology	GO:0005901	5	76	0.0128839	0.0672185	ADCY8|CDH13|DLC1|AKAP6|CAV3
osteoblast differentiation	Gene Ontology	GO:0001649	6	106	0.0129191	0.0672643	UFL1|RSPO2|BMP2|SND1|WWOX|WNT11
SMAD binding	Gene Ontology	GO:0046332	4	49	0.0129483	0.0672643	PRDM16|HIPK2|BMP2|MAGI2
motor neuron axon guidance	Gene Ontology	GO:0008045	3	26	0.0131854	0.0675288	ALCAM|KIF5C|SLIT3
lysophospholipase activity	Gene Ontology	GO:0004622	3	26	0.0131854	0.0675288	ABHD16A|ENPP2|LIPC
chondroitin sulfate biosynthetic process	Gene Ontology	GO:0030206	3	26	0.0131854	0.0675288	CHST11|XYLT1|CSGALNACT1
positive regulation of protein dephosphorylation	Gene Ontology	GO:0035307	3	26	0.0131854	0.0675288	SPPL3|DLC1|CAMTA1
positive regulation of extrinsic apoptotic signaling pathway	Gene Ontology	GO:2001238	3	26	0.0131854	0.0675288	ITM2C|PTPRC|WWOX
positive regulation of excitatory postsynaptic potential	Gene Ontology	GO:2000463	3	26	0.0131854	0.0675288	RIMS1|NRXN1|NLGN1
positive regulation of p38MAPK cascade	Gene Ontology	GO:1900745	3	26	0.0131854	0.0675288	BMP2|MAP3K4|MAP3K5
syntaxin-1 binding	Gene Ontology	GO:0017075	3	26	0.0131854	0.0675288	STXBP1|HTT|UNC13C
regulation of glucose metabolic process	Gene Ontology	GO:0010906	3	26	0.0131854	0.0675288	NCOA2|PRKN|RORA
receptor clustering	Gene Ontology	GO:0043113	3	26	0.0131854	0.0675288	GRIK2|LRRC7|MAGI2
negative regulation of protein binding	Gene Ontology	GO:0032091	5	77	0.0135322	0.0692071	SORL1|COP1|ROCK1|DTNBP1|PPARA
protein dimerization activity	Gene Ontology	GO:0046983	7	140	0.0137761	0.0700769	NCOA2|NEUROD4|MXI1|ADCY8|AHRR|EBF1|ANO3
cytoplasmic microtubule organization	Gene Ontology	GO:0031122	4	50	0.0137989	0.0700769	DST|TUBGCP3|CAV3|SPAST
negative regulation of phosphatase activity	Gene Ontology	GO:0010923	4	50	0.0137989	0.0700769	TMEM132D|URI1|RIMBP2|FARP1
epidermal growth factor receptor signaling pathway	Gene Ontology	GO:0007173	4	50	0.0137989	0.0700769	KIF16B|GAREM1|PLCE1|SHC3
regulation of synaptic vesicle exocytosis	Gene Ontology	GO:2000300	4	50	0.0137989	0.0700769	DGKI|RIMS1|DTNBP1|STXBP5L
RNA polymerase II cis-regulatory region sequence-specific DNA binding	Gene Ontology	GO:0000978	20	656	0.0139511	0.0701499	NCOA2|KLF12|RARB|STAT2|ESRRB|PRDM5|NR2C2|APP|SMYD3|GTF2IRD1|RORA|RFX3|GLI2|GLI3|ERG|NR6A1|PPARA|MYT1L|SOX6|ESR1
axonogenesis	Gene Ontology	GO:0007409	5	78	0.0142022	0.0701499	LMTK2|APP|SPAST|CTNNA2|DCC
neural tube closure	Gene Ontology	GO:0001843	5	78	0.0142022	0.0701499	GLMN|SDC4|MTHFD1L|DLC1|PHACTR4
cell surface receptor signaling pathway	Gene Ontology	GO:0007166	11	286	0.0143225	0.0701499	EVL|MERTK|SCTR|ADGRL4|PTPRC|LIFR|MAGI1|GLMN|TSHR|SEMA6A|ADGRL3
ubiquitin protein ligase activity	Gene Ontology	GO:0061630	11	286	0.0143225	0.0701499	UBOX5|NEURL1|RNF220|NEDD4|PRKN|MED27|NEDD4L|RNF41|HECW1|ANAPC1|RNF216
dynein light intermediate chain binding	Gene Ontology	GO:0051959	3	27	0.0144671	0.0701499	DNAH2|DNAH17|DLC1
cellular response to vascular endothelial growth factor stimulus	Gene Ontology	GO:0035924	3	27	0.0144671	0.0701499	SEMA6A|MAPKAPK2|PRKD1
synaptic membrane	Gene Ontology	GO:0097060	3	27	0.0144671	0.0701499	GRIN2B|CDH8|GRIN2A
regulation of defense response to virus by virus	Gene Ontology	GO:0050690	3	27	0.0144671	0.0701499	DOCK2|CD247|ELMO1
negative regulation of JNK cascade	Gene Ontology	GO:0046329	3	27	0.0144671	0.0701499	ANKS1B|PRKN|ZMYND11
positive regulation of G2/M transition of mitotic cell cycle	Gene Ontology	GO:0010971	3	27	0.0144671	0.0701499	APP|RAD51B|CDC7
myeloid cell homeostasis	Gene Ontology	GO:0002262	2	9	0.0145872	0.0701499	FANCC|SOD1
myoblast migration	Gene Ontology	GO:0051451	2	9	0.0145872	0.0701499	MEGF10|ROCK1
apoptotic process involved in development	Gene Ontology	GO:1902742	2	9	0.0145872	0.0701499	XKR6|MEGF10
regulation of interleukin-6 production	Gene Ontology	GO:0032675	2	9	0.0145872	0.0701499	CD47|MAPKAPK2
positive regulation of adenylate cyclase activity	Gene Ontology	GO:0045762	2	9	0.0145872	0.0701499	CACNA1A|CACNA1D
postsynaptic modulation of chemical synaptic transmission	Gene Ontology	GO:0099170	2	9	0.0145872	0.0701499	PLCB1|DCC
heparin biosynthetic process	Gene Ontology	GO:0030210	2	9	0.0145872	0.0701499	SLC10A7|CSGALNACT1
positive regulation of synapse maturation	Gene Ontology	GO:0090129	2	9	0.0145872	0.0701499	NEURL1|NRXN1
negative regulation of mitochondrial fusion	Gene Ontology	GO:0010637	2	9	0.0145872	0.0701499	SLC18A1|PRKN
cellular response to manganese ion	Gene Ontology	GO:0071287	2	9	0.0145872	0.0701499	APP|PRKN
calcium-release channel activity	Gene Ontology	GO:0015278	2	9	0.0145872	0.0701499	RYR2|ITPR1
single strand break repair	Gene Ontology	GO:0000012	2	9	0.0145872	0.0701499	APLF|TDP1
junctional sarcoplasmic reticulum membrane	Gene Ontology	GO:0014701	2	9	0.0145872	0.0701499	AKAP6|RYR2
viral budding	Gene Ontology	GO:0046755	2	9	0.0145872	0.0701499	MVB12B|NEDD4
regulation of p38MAPK cascade	Gene Ontology	GO:1900744	2	9	0.0145872	0.0701499	CAV3|ULK4
calcium transmembrane transporter activity, phosphorylative mechanism	Gene Ontology	GO:0005388	2	9	0.0145872	0.0701499	ATP2B2|ATP2C1
excitatory chemical synaptic transmission	Gene Ontology	GO:0098976	2	9	0.0145872	0.0701499	GRIN2B|GRIN2A
axon guidance receptor activity	Gene Ontology	GO:0008046	2	9	0.0145872	0.0701499	ROBO1|EPHB1
negative regulation of cholesterol storage	Gene Ontology	GO:0010887	2	9	0.0145872	0.0701499	TTC39B|PPARA
embryonic neurocranium morphogenesis	Gene Ontology	GO:0048702	2	9	0.0145872	0.0701499	GLI3|MTHFD1L
platelet dense tubular network membrane	Gene Ontology	GO:0031095	2	9	0.0145872	0.0701499	ITPR2|ITPR1
chondroitin sulfate proteoglycan biosynthetic process	Gene Ontology	GO:0050650	2	9	0.0145872	0.0701499	XYLT1|CSGALNACT1
regulation of lipoprotein lipase activity	Gene Ontology	GO:0051004	2	9	0.0145872	0.0701499	LIPC|LMF1
sarcoplasm	Gene Ontology	GO:0016528	2	9	0.0145872	0.0701499	SPOCK1|DTNBP1
cAMP catabolic process	Gene Ontology	GO:0006198	2	9	0.0145872	0.0701499	PDE4B|PDE10A
neurotransmitter receptor transport, endosome to postsynaptic membrane	Gene Ontology	GO:0098887	2	9	0.0145872	0.0701499	NCOA2|ARHGAP44
protein kinase C activity	Gene Ontology	GO:0004697	2	9	0.0145872	0.0701499	PRKCH|PRKD1
bleb	Gene Ontology	GO:0032059	2	9	0.0145872	0.0701499	PTPRC|ROCK1
monoamine transmembrane transporter activity	Gene Ontology	GO:0008504	2	9	0.0145872	0.0701499	SLC18A1|HTT
nervous system process	Gene Ontology	GO:0050877	4	51	0.0146842	0.0702441	GABRG3|GABRB1|GABRG1|GABRB3
negative regulation of phosphoprotein phosphatase activity	Gene Ontology	GO:0032515	4	51	0.0146842	0.0702441	TIPRL|PHACTR1|LMTK2|URI1
cellular response to amino acid stimulus	Gene Ontology	GO:0071230	4	51	0.0146842	0.0702441	RPTOR|NEURL1|PDGFC|CPEB1
neurotransmitter secretion	Gene Ontology	GO:0007269	4	51	0.0146842	0.0702441	STXBP1|DGKI|RIMS1|NRXN1
mitotic cytokinesis	Gene Ontology	GO:0000281	4	52	0.0156046	0.0744504	CKAP2|SPTBN1|SPAST|ROCK1
positive regulation of stress fiber assembly	Gene Ontology	GO:0051496	4	52	0.0156046	0.0744504	EVL|CD47|SDC4|WNT11
endodermal cell differentiation	Gene Ontology	GO:0035987	3	28	0.0158168	0.0748717	LAMB1|LAMB3|COL4A2
aortic valve morphogenesis	Gene Ontology	GO:0003180	3	28	0.0158168	0.0748717	ROBO1|SLIT3|ROCK1
chemorepellent activity	Gene Ontology	GO:0045499	3	28	0.0158168	0.0748717	NRG1|SEMA5A|SEMA6A
viral life cycle	Gene Ontology	GO:0019058	3	28	0.0158168	0.0748717	MVB12B|NEDD4L|UBAP1
neuronal cell body membrane	Gene Ontology	GO:0032809	3	28	0.0158168	0.0748717	CACNA1A|KCND2|ADCY8
phosphatidylinositol-3,5-bisphosphate binding	Gene Ontology	GO:0080025	3	28	0.0158168	0.0748717	PLEKHA5|ACAP2|KIF16B
DNA-binding transcription repressor activity, RNA polymerase II-specific	Gene Ontology	GO:0001227	10	253	0.0161368	0.0762868	KLF12|ARID5B|MXI1|JARID2|GTF2IRD1|PRDM5|FOXO1|PPARA|MYT1L|SOX6
protein kinase activity	Gene Ontology	GO:0004672	9	216	0.016279	0.0768589	ROCK1|MAP3K5|HIPK2|COQ8B|MAP2K5|NEK10|MAPKAPK2|PAK2|CDC7
positive regulation of cell growth	Gene Ontology	GO:0030307	5	81	0.0163447	0.0768763	RPTOR|AKAP6|USP47|MAP2K5|SLC9A1
cellular response to calcium ion	Gene Ontology	GO:0071277	5	81	0.0163447	0.0768763	CAMK2D|CACNA1A|NLGN1|ADCY8|CPNE4
ER to Golgi transport vesicle membrane	Gene Ontology	GO:0012507	4	53	0.0165605	0.0775737	GNAO1|CNIH3|SAR1B|SEC31A
ubiquitin protein ligase binding	Gene Ontology	GO:0031625	11	294	0.0171016	0.0775737	UBOX5|UBE2K|PACRG|LRPPRC|FAF1|TUBA1B|GRIK2|PRKN|FOXO1|GLMN|USP25
potassium channel activity	Gene Ontology	GO:0005267	3	29	0.0172349	0.0775737	HCN1|KCNIP4|KCNIP1
positive regulation of synaptic transmission, glutamatergic	Gene Ontology	GO:0051968	3	29	0.0172349	0.0775737	NLGN1|NRXN1|TNR
digestive tract development	Gene Ontology	GO:0048565	3	29	0.0172349	0.0775737	CLMP|PDGFC|AHRR
positive regulation of receptor signaling pathway via JAK-STAT	Gene Ontology	GO:0046427	3	29	0.0172349	0.0775737	ERBB4|IL10RB|GHR
positive regulation of DNA replication	Gene Ontology	GO:0045740	3	29	0.0172349	0.0775737	FAF1|GLI2|KAT7
positive regulation of release of sequestered calcium ion into cytosol	Gene Ontology	GO:0051281	3	29	0.0172349	0.0775737	AKAP6|NPSR1|CEMIP
cortical actin cytoskeleton organization	Gene Ontology	GO:0030866	3	29	0.0172349	0.0775737	FMNL2|FHOD3|ROCK1
signaling receptor complex adaptor activity	Gene Ontology	GO:0030159	3	29	0.0172349	0.0775737	NCOA2|DLG5|MAGI2
cellular protein-containing complex localization	Gene Ontology	GO:0034629	2	10	0.0173075	0.0775737	SGCD|WASHC5
Golgi medial cisterna	Gene Ontology	GO:0005797	2	10	0.0173075	0.0775737	SLC10A7|MAN2A1
intestinal cholesterol absorption	Gene Ontology	GO:0030299	2	10	0.0173075	0.0775737	ABCG8|ABCG5
intraciliary retrograde transport	Gene Ontology	GO:0035721	2	10	0.0173075	0.0775737	IFT43|DYNC2LI1
vagina development	Gene Ontology	GO:0060068	2	10	0.0173075	0.0775737	MERTK|ESR1
nuclear envelope lumen	Gene Ontology	GO:0005641	2	10	0.0173075	0.0775737	SORL1|APP
endoplasmic reticulum-plasma membrane contact site	Gene Ontology	GO:0140268	2	10	0.0173075	0.0775737	STIMATE|SACM1L
postsynaptic membrane assembly	Gene Ontology	GO:0097104	2	10	0.0173075	0.0775737	NRXN1|NLGN1
ESCRT I complex	Gene Ontology	GO:0000813	2	10	0.0173075	0.0775737	MVB12B|UBAP1
negative regulation of vascular endothelial growth factor signaling pathway	Gene Ontology	GO:1900747	2	10	0.0173075	0.0775737	NRG1|SEMA6A
DNA dealkylation involved in DNA repair	Gene Ontology	GO:0006307	2	10	0.0173075	0.0775737	ASCC3|FTO
sodium channel activity	Gene Ontology	GO:0005272	2	10	0.0173075	0.0775737	ASIC5|NALCN
positive regulation of endothelial cell chemotaxis	Gene Ontology	GO:2001028	2	10	0.0173075	0.0775737	PRKD1|SEMA5A
regulation of epidermal growth factor receptor signaling pathway	Gene Ontology	GO:0042058	2	10	0.0173075	0.0775737	MVB12B|CDH13
regulation of membrane repolarization	Gene Ontology	GO:0060306	2	10	0.0173075	0.0775737	NEDD4L|AKAP6
positive regulation of protein metabolic process	Gene Ontology	GO:0051247	2	10	0.0173075	0.0775737	APP|MAP2K5
basement membrane assembly	Gene Ontology	GO:0070831	2	10	0.0173075	0.0775737	LAMB1|LAMB3
response to dietary excess	Gene Ontology	GO:0002021	2	10	0.0173075	0.0775737	TBL1XR1|SGIP1
positive regulation of cysteine-type endopeptidase activity	Gene Ontology	GO:2001056	2	10	0.0173075	0.0775737	GRIN2B|NEK5
histone H3-K9 methylation	Gene Ontology	GO:0051567	2	10	0.0173075	0.0775737	PRDM16|PRDM5
bleb assembly	Gene Ontology	GO:0032060	2	10	0.0173075	0.0775737	ANO6|ROCK1
response to UV-C	Gene Ontology	GO:0010225	2	10	0.0173075	0.0775737	WRN|MAP3K4
ligand-gated sodium channel activity	Gene Ontology	GO:0015280	2	10	0.0173075	0.0775737	ASIC5|ASIC2
negative regulation of cell growth involved in cardiac muscle cell development	Gene Ontology	GO:0061052	2	10	0.0173075	0.0775737	CAV3|PPARA
dipeptidyl-peptidase activity	Gene Ontology	GO:0008239	2	10	0.0173075	0.0775737	DPP10|DPP6
netrin-activated signaling pathway	Gene Ontology	GO:0038007	2	10	0.0173075	0.0775737	UNC5C|DCC
growth factor receptor binding	Gene Ontology	GO:0070851	2	10	0.0173075	0.0775737	APP|PDGFC
phospholipid scramblase activity	Gene Ontology	GO:0017128	2	10	0.0173075	0.0775737	ANO6|ANO3
terminal bouton	Gene Ontology	GO:0043195	4	54	0.0175522	0.0785733	SLC18A1|GRIK2|UNC13C|USH2A
phosphatidylinositol-4,5-bisphosphate binding	Gene Ontology	GO:0005546	5	83	0.0178864	0.0799704	PLCB1|STXBP6|ASAP1|SLC9A1|MYO1B
RNA binding	Gene Ontology	GO:0003723	35	1366	0.0181696	0.0811366	LRPPRC|ELAVL2|NEDD4|MACF1|TCERG1|CELF2|HELZ|STXBP1|RBMS2|BAZ2A|SPTBN1|NCOA5|MRPS31|NECTIN3|PARN|FNDC3A|FNDC3B|ZCCHC7|NOL10|STAU2|DSP|RPL3|SCAF4|SND1|PYM1|NOL4|SRPK2|PRDM14|RBFOX2|EIF4G3|RTCB|RIMS1|UBFD1|ASCC3|PAK2
glucose homeostasis	Gene Ontology	GO:0042593	6	115	0.0182751	0.0815073	NCOA5|ADCY8|STXBP5L|FOXO1|CSMD1|CAV3
embryonic digit morphogenesis	Gene Ontology	GO:0042733	4	55	0.0185802	0.0826858	CHST11|GLI3|GLI2|WDPCP
retrograde vesicle-mediated transport, Golgi to endoplasmic reticulum	Gene Ontology	GO:0006890	5	84	0.018692	0.0826858	STX18|COPG2|RER1|NBAS|UVRAG
multicellular organism growth	Gene Ontology	GO:0035264	5	84	0.018692	0.0826858	SLC4A10|CELA1|RARB|ARID5B|TBL1XR1
dendrite membrane	Gene Ontology	GO:0032590	3	30	0.0187217	0.0826858	GABRG3|CACNA1A|GABRG1
respiratory gaseous exchange by respiratory system	Gene Ontology	GO:0007585	3	30	0.0187217	0.0826858	CHST11|MAN1A2|MAN2A1
base-excision repair	Gene Ontology	GO:0006284	3	30	0.0187217	0.0826858	WRN|USP47|NEIL3
adult behavior	Gene Ontology	GO:0030534	3	30	0.0187217	0.0826858	NRXN3|PCDH17|NRXN1
dynein intermediate chain binding	Gene Ontology	GO:0045505	3	30	0.0187217	0.0826858	DNAH2|DNAH17|DLC1
Rho protein signal transduction	Gene Ontology	GO:0007266	4	56	0.0196447	0.0855948	PHACTR4|CDH13|ROCK1|EPS8
lipid binding	Gene Ontology	GO:0008289	7	151	0.0196902	0.0855948	OSBPL10|DLC1|MVB12B|PPARA|DGKB|FYB1|FNBP1L
lysosome	Gene Ontology	GO:0005764	10	262	0.019877	0.0855948	RPTOR|ITM2C|LRBA|SOD1|UVRAG|FYCO1|GRIN2B|TINAG|TOM1L1|CPQ
positive regulation of cell-cell adhesion mediated by cadherin	Gene Ontology	GO:2000049	2	11	0.0202245	0.0855948	PTPRO|AFDN
inhibitory postsynaptic potential	Gene Ontology	GO:0060080	2	11	0.0202245	0.0855948	GRIK2|GABRB3
regulation of synapse structure or activity	Gene Ontology	GO:0050803	2	11	0.0202245	0.0855948	APP|DNM3
vinculin binding	Gene Ontology	GO:0017166	2	11	0.0202245	0.0855948	RTCB|UTRN
tongue development	Gene Ontology	GO:0043586	2	11	0.0202245	0.0855948	PRDM16|GLI3
Golgi vesicle transport	Gene Ontology	GO:0048193	2	11	0.0202245	0.0855948	SLC10A7|PRKD1
SNARE complex assembly	Gene Ontology	GO:0035493	2	11	0.0202245	0.0855948	STXBP1|UVRAG
maintenance of epithelial cell apical/basal polarity	Gene Ontology	GO:0045199	2	11	0.0202245	0.0855948	ANK1|WNT11
cellular response to cold	Gene Ontology	GO:0070417	2	11	0.0202245	0.0855948	FOXO1|SLC9A1
positive regulation of transcription by RNA polymerase III	Gene Ontology	GO:0045945	2	11	0.0202245	0.0855948	RPTOR|ICE2
ciliary rootlet	Gene Ontology	GO:0035253	2	11	0.0202245	0.0855948	APP|KIF5C
inhibitory extracellular ligand-gated ion channel activity	Gene Ontology	GO:0005237	2	11	0.0202245	0.0855948	GABRG3|GABRG1
positive regulation of embryonic development	Gene Ontology	GO:0040019	2	11	0.0202245	0.0855948	NR2C2|PLCB1
benzodiazepine receptor activity	Gene Ontology	GO:0008503	2	11	0.0202245	0.0855948	GABRG3|GABRG1
positive regulation of tumor necrosis factor-mediated signaling pathway	Gene Ontology	GO:1903265	2	11	0.0202245	0.0855948	UBE2K|PRKN
nucleotide biosynthetic process	Gene Ontology	GO:0009165	2	11	0.0202245	0.0855948	NMNAT2|ME1
pore complex assembly	Gene Ontology	GO:0046931	2	11	0.0202245	0.0855948	ANO6|AFDN
positive regulation of protein exit from endoplasmic reticulum	Gene Ontology	GO:0070863	2	11	0.0202245	0.0855948	SORL1|SAR1B
diacylglycerol kinase activity	Gene Ontology	GO:0004143	2	11	0.0202245	0.0855948	DGKB|DGKI
embryonic viscerocranium morphogenesis	Gene Ontology	GO:0048703	2	11	0.0202245	0.0855948	CHST11|MTHFD1L
exit from mitosis	Gene Ontology	GO:0010458	2	11	0.0202245	0.0855948	SPAST|EPS8
nuclear export signal receptor activity	Gene Ontology	GO:0005049	2	11	0.0202245	0.0855948	RANBP17|XPO7
glycerolipid metabolic process	Gene Ontology	GO:0046486	2	11	0.0202245	0.0855948	DGKB|DGKI
receptor localization to synapse	Gene Ontology	GO:0097120	2	11	0.0202245	0.0855948	LRRC7|NLGN1
positive regulation of cell cycle G1/S phase transition	Gene Ontology	GO:1902808	2	11	0.0202245	0.0855948	DRC1|CDC73
positive thymic T cell selection	Gene Ontology	GO:0045059	2	11	0.0202245	0.0855948	DOCK2|PTPRC
synaptic vesicle maturation	Gene Ontology	GO:0016188	2	11	0.0202245	0.0855948	STXBP1|UNC13C
cellular response to forskolin	Gene Ontology	GO:1904322	2	11	0.0202245	0.0855948	AHR|ADCY8
receptor signaling pathway via JAK-STAT	Gene Ontology	GO:0007259	3	31	0.0202774	0.0855948	STAT2|GHR|SOCS2
Flemming body	Gene Ontology	GO:0090543	3	31	0.0202774	0.0855948	BIRC6|EXOC6|EXOC4
anterograde axonal transport	Gene Ontology	GO:0008089	3	31	0.0202774	0.0855948	SOD1|SPAST|DTNBP1
regulation of neuron projection development	Gene Ontology	GO:0010975	3	31	0.0202774	0.0855948	ULK4|CTNNA2|GRID2
positive regulation of protein targeting to membrane	Gene Ontology	GO:0090314	3	31	0.0202774	0.0855948	CACNA1A|CEMIP|C2CD5
transcription regulatory region sequence-specific DNA binding	Gene Ontology	GO:0000976	10	263	0.0203286	0.085711	KLF12|CREB3L2|ARID5B|ERBB4|TBL1XR1|RFX3|AHR|PRDM5|SOX6|SOX5
positive regulation of peptidyl-tyrosine phosphorylation	Gene Ontology	GO:0050731	5	86	0.0203739	0.0858023	CD44|BANK1|ENPP2|PTPRC|GHR
sequence-specific double-stranded DNA binding	Gene Ontology	GO:1990837	17	553	0.0207271	0.0871675	AHR|ESRRG|RARB|NR6A1|ESRRB|NR2C2|NR3C2|ESR1|ZNF704|AHRR|GLI2|GLI3|ERG|FOXP1|KLF12|RFX3|NCAM2
actin cytoskeleton reorganization	Gene Ontology	GO:0031532	4	57	0.0207462	0.0871675	ATP2C1|PHACTR1|EPS8|DTNBP1
protein C-terminus binding	Gene Ontology	GO:0008022	8	189	0.021022	0.0882243	NCOA2|CEP120|DST|AFDN|SCAF4|MAGI1|CAV3|FBLN5
positive regulation of autophagy	Gene Ontology	GO:0010508	4	58	0.0218848	0.0909702	UFL1|FOXO1|PRKD1|ROCK1
excretion	Gene Ontology	GO:0007588	3	32	0.0219021	0.0909702	ABCG8|NEDD4L|ABCG5
plasma membrane raft	Gene Ontology	GO:0044853	3	32	0.0219021	0.0909702	CDH2|KCND2|ADCY8
Rho GTPase binding	Gene Ontology	GO:0017048	3	32	0.0219021	0.0909702	FMNL2|FHOD3|AKAP13
positive regulation of G1/S transition of mitotic cell cycle	Gene Ontology	GO:1900087	3	32	0.0219021	0.0909702	RPTOR|PLCB1|AHRR
histone acetyltransferase complex	Gene Ontology	GO:0000123	3	32	0.0219021	0.0909702	DPF3|MORF4L1|KAT7
B cell activation	Gene Ontology	GO:0042113	3	32	0.0219021	0.0909702	SKAP2|HDAC9|BANK1
regulation of presynapse assembly	Gene Ontology	GO:1905606	3	32	0.0219021	0.0909702	APP|NRXN1|NTRK3
negative regulation of neuron differentiation	Gene Ontology	GO:0045665	4	59	0.0230609	0.0927587	GLI3|DISP3|HTT|APP
integral component of presynaptic membrane	Gene Ontology	GO:0099056	4	59	0.0230609	0.0927587	HTT|ADCY8|PCDH17|ERBB4
regulation of protein localization	Gene Ontology	GO:0032880	4	59	0.0230609	0.0927587	UFL1|AFDN|RABGAP1L|WDPCP
kinase activity	Gene Ontology	GO:0016301	5	89	0.0230772	0.0927587	PAK2|COQ8B|PRKD1|TRRAP|CDC7
ionotropic glutamate receptor complex	Gene Ontology	GO:0008328	2	12	0.0233304	0.0927587	LRRC7|GRID2
DNA synthesis involved in DNA repair	Gene Ontology	GO:0000731	2	12	0.0233304	0.0927587	WRN|RFC3
diacylglycerol binding	Gene Ontology	GO:0019992	2	12	0.0233304	0.0927587	UNC13C|RAPGEF2
growth hormone receptor signaling pathway	Gene Ontology	GO:0060396	2	12	0.0233304	0.0927587	GHR|SOCS2
dendritic spine head	Gene Ontology	GO:0044327	2	12	0.0233304	0.0927587	CACNA1A|DNM3
hemidesmosome assembly	Gene Ontology	GO:0031581	2	12	0.0233304	0.0927587	LAMB3|DST
cellular response to electrical stimulus	Gene Ontology	GO:0071257	2	12	0.0233304	0.0927587	CACNA1A|SLC9A1
cardiac muscle tissue morphogenesis	Gene Ontology	GO:0055008	2	12	0.0233304	0.0927587	BMP2|XIRP2
locomotor rhythm	Gene Ontology	GO:0045475	2	12	0.0233304	0.0927587	NCOA2|KCND2
calcium ion transport into cytosol	Gene Ontology	GO:0060402	2	12	0.0233304	0.0927587	RYR2|CACNA2D1
guanyl-nucleotide exchange factor complex	Gene Ontology	GO:0032045	2	12	0.0233304	0.0927587	DGKI|ELMO1
DNA-(apurinic or apyrimidinic site) endonuclease activity	Gene Ontology	GO:0003906	2	12	0.0233304	0.0927587	APLF|NEIL3
protein localization to synapse	Gene Ontology	GO:0035418	2	12	0.0233304	0.0927587	NLGN1|ASIC2
positive regulation of DNA damage response, signal transduction by p53 class mediator	Gene Ontology	GO:0043517	2	12	0.0233304	0.0927587	PLA2R1|SPRED2
fatty-acyl-CoA biosynthetic process	Gene Ontology	GO:0046949	2	12	0.0233304	0.0927587	ACACA|SCD5
phosphatidylcholine catabolic process	Gene Ontology	GO:0034638	2	12	0.0233304	0.0927587	LIPC|ENPP2
negative regulation of protein autophosphorylation	Gene Ontology	GO:0031953	2	12	0.0233304	0.0927587	PTPRC|GFRA2
Ral GTPase binding	Gene Ontology	GO:0017160	2	12	0.0233304	0.0927587	RNF41|EXOC4
signal peptide processing	Gene Ontology	GO:0006465	2	12	0.0233304	0.0927587	SPPL3|IMMP2L
regulation of postsynaptic cytosolic calcium ion concentration	Gene Ontology	GO:0099566	2	12	0.0233304	0.0927587	ATP2B2|ITPR1
positive regulation of osteoblast proliferation	Gene Ontology	GO:0033690	2	12	0.0233304	0.0927587	BMP2|FBLN5
positive regulation of extrinsic apoptotic signaling pathway via death domain receptors	Gene Ontology	GO:1902043	2	12	0.0233304	0.0927587	FAF1|TRPS1
diet induced thermogenesis	Gene Ontology	GO:0002024	2	12	0.0233304	0.0927587	SORL1|SCTR
gamma-catenin binding	Gene Ontology	GO:0045295	2	12	0.0233304	0.0927587	CDH2|PTPRK
L-type voltage-gated calcium channel complex	Gene Ontology	GO:1990454	2	12	0.0233304	0.0927587	CACNA2D1|CACNA1D
enamel mineralization	Gene Ontology	GO:0070166	2	12	0.0233304	0.0927587	FOXO1|PPARA
positive regulation of positive chemotaxis	Gene Ontology	GO:0050927	2	12	0.0233304	0.0927587	CDH13|NTRK3
negative regulation of neuron migration	Gene Ontology	GO:2001223	2	12	0.0233304	0.0927587	NRG1|ERBB4
pentose-phosphate shunt	Gene Ontology	GO:0006098	2	12	0.0233304	0.0927587	PHACTR1|DERA
3',5'-cyclic-AMP phosphodiesterase activity	Gene Ontology	GO:0004115	2	12	0.0233304	0.0927587	PDE4B|PDE3A
STAGA complex	Gene Ontology	GO:0030914	2	12	0.0233304	0.0927587	TRRAP|SUPT3H
muscle cell differentiation	Gene Ontology	GO:0042692	2	12	0.0233304	0.0927587	GLMN|RORA
cerebellar Purkinje cell differentiation	Gene Ontology	GO:0021702	2	12	0.0233304	0.0927587	HERC1|RORA
regulation of fibroblast migration	Gene Ontology	GO:0010762	2	12	0.0233304	0.0927587	WDPCP|SDC4
nerve growth factor signaling pathway	Gene Ontology	GO:0038180	2	12	0.0233304	0.0927587	MAGI2|RAPGEF2
sarcoplasmic reticulum membrane	Gene Ontology	GO:0033017	3	33	0.0235958	0.0934042	CAMK2D|ITPR2|RYR2
lamellipodium assembly	Gene Ontology	GO:0030032	3	33	0.0235958	0.0934042	CDH13|ABLIM1|VAV3
ubiquitin conjugating enzyme binding	Gene Ontology	GO:0031624	3	33	0.0235958	0.0934042	GRIK2|PRKN|PPARA
response to amphetamine	Gene Ontology	GO:0001975	3	33	0.0235958	0.0934042	HDAC9|GRIN2A|SOD1
external side of plasma membrane	Gene Ontology	GO:0009897	13	392	0.0239224	0.0945937	CDH13|GHR|ANTXR2|ALCAM|EPHA5|NLGN1|LY6G5C|MAP3K5|ASTN1|PTPRC|LIFR|GFRA2|NCAM1
microtubule cytoskeleton	Gene Ontology	GO:0015630	7	158	0.0242647	0.0953627	IFT43|SPAST|TUBA1B|DST|DNM3|DTNBP1|CKAP2
positive regulation of osteoblast differentiation	Gene Ontology	GO:0045669	4	60	0.0242746	0.0953627	GLI3|BMP2|SUCO|PRKD1
receptor tyrosine kinase binding	Gene Ontology	GO:0030971	4	60	0.0242746	0.0953627	NRG1|RNF41|DOCK4|SHC3
sperm flagellum	Gene Ontology	GO:0036126	4	60	0.0242746	0.0953627	DNAH2|DNAH17|TTC29|SPAG16
scaffold protein binding	Gene Ontology	GO:0097110	4	60	0.0242746	0.0953627	ITPR2|NLGN1|DSP|GRID2
syntaxin binding	Gene Ontology	GO:0019905	4	60	0.0242746	0.0953627	NAPG|CACNA1A|STXBP5L|STXBP1
xenobiotic metabolic process	Gene Ontology	GO:0006805	5	91	0.0250023	0.0980089	AHR|EPHX1|RORA|CYP2D6|AHRR
protein glycosylation	Gene Ontology	GO:0006486	5	91	0.0250023	0.0980089	ST3GAL3|ST6GALNAC5|MAN1A2|MAN2A1|ST3GAL6
protein phosphatase inhibitor activity	Gene Ontology	GO:0004864	3	34	0.0253584	0.0986583	PHACTR1|LMTK2|URI1
ventricular septum morphogenesis	Gene Ontology	GO:0060412	3	34	0.0253584	0.0986583	ROBO1|SLIT3|WNT11
sodium channel regulator activity	Gene Ontology	GO:0017080	3	34	0.0253584	0.0986583	NEDD4L|CAV3|FGF14
blood circulation	Gene Ontology	GO:0008015	3	34	0.0253584	0.0986583	TBC1D8|GUCY1A1|IMMP2L
integral component of synaptic vesicle membrane	Gene Ontology	GO:0030285	3	34	0.0253584	0.0986583	SV2C|ATP8A1|TMEM163
lung alveolus development	Gene Ontology	GO:0048286	3	34	0.0253584	0.0986583	TNS3|MAN1A2|MAN2A1
intrinsic apoptotic signaling pathway in response to endoplasmic reticulum stress	Gene Ontology	GO:0070059	3	34	0.0253584	0.0986583	UBE2K|ITPR1|MAP3K5
clathrin-coated vesicle	Gene Ontology	GO:0030136	4	61	0.0255264	0.0987818	DENND1B|ASTN1|ASTN2|SGIP1
negative regulation of neuron projection development	Gene Ontology	GO:0010977	4	61	0.0255264	0.0987818	PTPRG|ITM2C|DCC|SPOCK1
response to wounding	Gene Ontology	GO:0009611	4	61	0.0255264	0.0987818	CREB3L2|DST|GRIN2A|AHRR
positive regulation of MAP kinase activity	Gene Ontology	GO:0043406	4	61	0.0255264	0.0987818	ROBO1|PDGFC|NEK10|AKAP13
cellular protein metabolic process	Gene Ontology	GO:0044267	8	198	0.0265383	0.100017	SORL1|L2HGDH|PAPPA2|PRKN|PAPPA|LAMB1|CDH2|APP
amino acid import across plasma membrane	Gene Ontology	GO:0089718	2	13	0.026618	0.100017	SLC6A20|SLC6A6
microtubule minus-end binding	Gene Ontology	GO:0051011	2	13	0.026618	0.100017	TUBGCP3|MACF1
co-receptor binding	Gene Ontology	GO:0039706	2	13	0.026618	0.100017	BMP2|DKK3
mechanosensitive ion channel activity	Gene Ontology	GO:0008381	2	13	0.026618	0.100017	TMEM63A|TMC7
removal of superoxide radicals	Gene Ontology	GO:0019430	2	13	0.026618	0.100017	FANCC|SOD1
negative regulation of cardiac muscle hypertrophy	Gene Ontology	GO:0010614	2	13	0.026618	0.100017	JARID2|CAV3
dopamine metabolic process	Gene Ontology	GO:0042417	2	13	0.026618	0.100017	GRIN2A|PRKN
ubiquitin-ubiquitin ligase activity	Gene Ontology	GO:0034450	2	13	0.026618	0.100017	UBOX5|UBE2K
histone deubiquitination	Gene Ontology	GO:0016578	2	13	0.026618	0.100017	TRRAP|SUPT3H
acetylcholine receptor binding	Gene Ontology	GO:0033130	2	13	0.026618	0.100017	RER1|NRXN1
positive regulation of cardiac muscle cell apoptotic process	Gene Ontology	GO:0010666	2	13	0.026618	0.100017	CAMK2D|MAP3K5
RNA polymerase II intronic transcription regulatory region sequence-specific DNA binding	Gene Ontology	GO:0001162	2	13	0.026618	0.100017	NCOA2|SMYD3
vesicle organization	Gene Ontology	GO:0016050	2	13	0.026618	0.100017	SAR1B|FNBP1L
inositol 1,4,5 trisphosphate binding	Gene Ontology	GO:0070679	2	13	0.026618	0.100017	ITPR2|ITPR1
multivesicular body membrane	Gene Ontology	GO:0032585	2	13	0.026618	0.100017	SORL1|NSG2
synaptic transmission, GABAergic	Gene Ontology	GO:0051932	2	13	0.026618	0.100017	GABRG3|GABRG1
locomotory exploration behavior	Gene Ontology	GO:0035641	2	13	0.026618	0.100017	SLC4A10|TNR
insulin-like growth factor receptor signaling pathway	Gene Ontology	GO:0048009	2	13	0.026618	0.100017	PLCB1|GHR
plasma membrane tubulation	Gene Ontology	GO:0097320	2	13	0.026618	0.100017	PACSIN1|FNBP1L
atrioventricular valve morphogenesis	Gene Ontology	GO:0003181	2	13	0.026618	0.100017	SLIT3|BMP2
somatodendritic compartment	Gene Ontology	GO:0036477	2	13	0.026618	0.100017	SLC4A10|TMEM108
positive regulation of transcription elongation from RNA polymerase II promoter	Gene Ontology	GO:0032968	2	13	0.026618	0.100017	TCERG1|CDC73
positive regulation of phospholipase C activity	Gene Ontology	GO:0010863	2	13	0.026618	0.100017	ESR1|NTRK3
activation of transmembrane receptor protein tyrosine kinase activity	Gene Ontology	GO:0007171	2	13	0.026618	0.100017	NRG1|PDGFC
low-density lipoprotein particle receptor activity	Gene Ontology	GO:0005041	2	13	0.026618	0.100017	SORL1|ST7
protein serine/threonine phosphatase activity	Gene Ontology	GO:0004722	4	62	0.0268162	0.100554	LRRC39|RPAP2|UBLCP1|PPM1H
positive regulation of cell cycle	Gene Ontology	GO:0045787	3	35	0.0271899	0.101535	SRPK2|HTT|GDPD5
positive regulation of epithelial cell migration	Gene Ontology	GO:0010634	3	35	0.0271899	0.101535	PLCG2|ENPP2|DOCK5
calcium channel regulator activity	Gene Ontology	GO:0005246	3	35	0.0271899	0.101535	STIMATE|CAV3|NRXN1
recycling endosome	Gene Ontology	GO:0055037	6	127	0.0275376	0.102728	SORL1|ARHGAP44|LMTK2|APP|ATP11A|MCTP1
angiogenesis	Gene Ontology	GO:0001525	9	238	0.0276753	0.103135	FHOD3|VAV3|COL22A1|RORA|EPHB1|COL4A2|NRG1|PRKD1|SRPK2
COPII vesicle coating	Gene Ontology	GO:0048208	4	63	0.0281444	0.104561	TRAPPC9|CNIH3|SAR1B|SEC31A
SCF ubiquitin ligase complex	Gene Ontology	GO:0019005	4	64	0.0295111	0.109415	USP47|FBXO38|PRKN|FBXL17
protein deacetylation	Gene Ontology	GO:0006476	2	14	0.0300801	0.110284	HDAC9|SIRT5
transcription factor TFTC complex	Gene Ontology	GO:0033276	2	14	0.0300801	0.110284	TRRAP|SUPT3H
response to acidic pH	Gene Ontology	GO:0010447	2	14	0.0300801	0.110284	SLC9A1|ASIC2
Fanconi anaemia nuclear complex	Gene Ontology	GO:0043240	2	14	0.0300801	0.110284	FANCC|FANCA
apical protein localization	Gene Ontology	GO:0045176	2	14	0.0300801	0.110284	HCN1|DLG5
white fat cell differentiation	Gene Ontology	GO:0050872	2	14	0.0300801	0.110284	PRDM16|TBL1XR1
exonuclease activity	Gene Ontology	GO:0004527	2	14	0.0300801	0.110284	WRN|TDP1
regulation of cholesterol metabolic process	Gene Ontology	GO:0090181	2	14	0.0300801	0.110284	TTC39B|LMF1
ATPase-coupled cation transmembrane transporter activity	Gene Ontology	GO:0019829	2	14	0.0300801	0.110284	ATP2B2|ATP8A1
diacylglycerol metabolic process	Gene Ontology	GO:0046339	2	14	0.0300801	0.110284	DGKB|DGKI
positive regulation of gluconeogenesis	Gene Ontology	GO:0045722	2	14	0.0300801	0.110284	FOXO1|PPARA
ruffle membrane	Gene Ontology	GO:0032587	5	96	0.0302557	0.110724	DLC1|MACF1|PACSIN1|EPS8|C2CD5
histone H4 acetylation	Gene Ontology	GO:0043967	3	37	0.0310588	0.112619	MORF4L1|TRRAP|KAT7
negative regulation of protein-containing complex assembly	Gene Ontology	GO:0031333	3	37	0.0310588	0.112619	ANKS1B|SORL1|STXBP1
placenta development	Gene Ontology	GO:0001890	3	37	0.0310588	0.112619	RTCB|MAP3K4|SOD1
negative chemotaxis	Gene Ontology	GO:0050919	3	37	0.0310588	0.112619	SLIT3|SEMA5A|SEMA6A
intrinsic component of plasma membrane	Gene Ontology	GO:0031226	3	37	0.0310588	0.112619	ALCAM|KCND2|SLC10A7
anion transmembrane transport	Gene Ontology	GO:0098656	3	37	0.0310588	0.112619	SLC4A10|SLC24A3|SLC9A1
ureteric bud development	Gene Ontology	GO:0001657	3	37	0.0310588	0.112619	SIM1|RARB|SDC4
Wnt signaling pathway, calcium modulating pathway	Gene Ontology	GO:0007223	3	37	0.0310588	0.112619	GNAO1|WNT11|PLCB1
beta-tubulin binding	Gene Ontology	GO:0048487	3	37	0.0310588	0.112619	PACRG|LRPPRC|SPAST
regulation of cell migration	Gene Ontology	GO:0030334	5	97	0.0313834	0.113343	UNC5C|MACF1|ENPP2|ROCK1|ERBB4
kinase binding	Gene Ontology	GO:0019900	5	97	0.0313834	0.113343	CACNA1A|MYOM1|CAB39|COP1|PRKN
cellular response to insulin stimulus	Gene Ontology	GO:0032869	5	97	0.0313834	0.113343	HDAC9|FOXO1|CPEB1|SLC9A1|C2CD5
extracellular matrix disassembly	Gene Ontology	GO:0022617	4	66	0.0323606	0.116524	CD44|TLL2|KIF9|TLL1
activation of protein kinase activity	Gene Ontology	GO:0032147	4	66	0.0323606	0.116524	RPTOR|CAB39|WNT11|TOM1L1
phagocytic vesicle	Gene Ontology	GO:0045335	4	66	0.0323606	0.116524	STXBP1|KIF16B|UVRAG|EVL
ruffle	Gene Ontology	GO:0001726	5	98	0.032537	0.117043	FGD6|TLN2|MTSS1|ACAP2|ROCK1
positive regulation of cytokinesis	Gene Ontology	GO:0032467	3	38	0.0330956	0.118008	PKP4|PAK2|SPAST
membrane organization	Gene Ontology	GO:0061024	6	133	0.0331555	0.118008	STAM2|SGIP1|SGCZ|SAR1B|DNAJC6|FNBP1L
synaptic vesicle	Gene Ontology	GO:0008021	6	133	0.0331555	0.118008	APP|DGKI|GRIN2A|PDE4B|CTTNBP2|SV2C
oxidative demethylation	Gene Ontology	GO:0070989	2	15	0.0337099	0.118008	FTO|CYP2D6
positive regulation of ruffle assembly	Gene Ontology	GO:1900029	2	15	0.0337099	0.118008	EPS8|NLGN1
regulation of intracellular estrogen receptor signaling pathway	Gene Ontology	GO:0033146	2	15	0.0337099	0.118008	UFL1|ESR1
node of Ranvier	Gene Ontology	GO:0033268	2	15	0.0337099	0.118008	KCNQ3|SPOCK1
response to muscle stretch	Gene Ontology	GO:0035994	2	15	0.0337099	0.118008	RYR2|SLC9A1
enteric nervous system development	Gene Ontology	GO:0048484	2	15	0.0337099	0.118008	PHACTR4|NCAM2
engulfment of apoptotic cell	Gene Ontology	GO:0043652	2	15	0.0337099	0.118008	XKR6|MEGF10
nuclear migration	Gene Ontology	GO:0007097	2	15	0.0337099	0.118008	SLIT3|CLMN
synaptic vesicle transport	Gene Ontology	GO:0048489	2	15	0.0337099	0.118008	KIF5C|NLGN1
regulation of protein kinase A signaling	Gene Ontology	GO:0010738	2	15	0.0337099	0.118008	AKAP6|PDE10A
lipid phosphorylation	Gene Ontology	GO:0046834	2	15	0.0337099	0.118008	DGKB|DGKI
epithelial tube branching involved in lung morphogenesis	Gene Ontology	GO:0060441	2	15	0.0337099	0.118008	RSPO2|DLG5
positive regulation of cAMP-mediated signaling	Gene Ontology	GO:0043950	2	15	0.0337099	0.118008	SCTR|RAPGEF2
positive regulation of glial cell proliferation	Gene Ontology	GO:0060252	2	15	0.0337099	0.118008	UFL1|PRKCH
Ras guanyl-nucleotide exchange factor activity	Gene Ontology	GO:0005088	2	15	0.0337099	0.118008	RASGEF1B|RAPGEF2
positive regulation of T cell migration	Gene Ontology	GO:2000406	2	15	0.0337099	0.118008	DOCK8|APP
COPII vesicle coat	Gene Ontology	GO:0030127	2	15	0.0337099	0.118008	SAR1B|SEC31A
regulation of stress fiber assembly	Gene Ontology	GO:0051492	2	15	0.0337099	0.118008	ROCK1|SLC9A1
axolemma	Gene Ontology	GO:0030673	2	15	0.0337099	0.118008	ANK1|SPTBN1
positive regulation of neuron migration	Gene Ontology	GO:2001224	2	15	0.0337099	0.118008	RAPGEF2|SEMA6A
gamma-tubulin complex	Gene Ontology	GO:0000930	2	15	0.0337099	0.118008	PDE4B|TUBGCP3
spindle pole centrosome	Gene Ontology	GO:0031616	2	15	0.0337099	0.118008	ABRAXAS2|DLGAP5
negative regulation of cAMP-mediated signaling	Gene Ontology	GO:0043951	2	15	0.0337099	0.118008	PDE3A|PDE10A
establishment of endothelial intestinal barrier	Gene Ontology	GO:0090557	2	15	0.0337099	0.118008	AFDN|RAPGEF2
cellular response to retinoic acid	Gene Ontology	GO:0071300	4	67	0.0338437	0.118339	HTT|EPHA3|WNT11|NTRK3
transcription coactivator activity	Gene Ontology	GO:0003713	9	248	0.0343672	0.120054	PRDM16|NCOA2|ARID5B|TCERG1|MED27|SUPT3H|HIPK2|MRTFB|WWOX
mitotic spindle	Gene Ontology	GO:0072686	5	100	0.0349226	0.121759	MAD1L1|PKP4|DLC1|TBL1XR1|CDC7
fertilization	Gene Ontology	GO:0009566	3	39	0.0352003	0.122374	FNDC3A|PRDM14|NECTIN3
negative regulation of signal transduction	Gene Ontology	GO:0009968	3	39	0.0352003	0.122374	RGS6|RGS7|SNX13
postsynaptic density membrane	Gene Ontology	GO:0098839	3	39	0.0352003	0.122374	GRIN2B|ATP2B2|GRIN2A
negative regulation of gene expression	Gene Ontology	GO:0010629	8	210	0.0353561	0.122798	FOXP1|BMP2|ESR1|ROBO1|APP|PRKN|SLC24A3|SLIT3
response to stimulus	Gene Ontology	GO:0050896	4	69	0.0369267	0.127558	CLIC5|MYO3B|RIMS1|USH2A
skeletal system development	Gene Ontology	GO:0001501	6	137	0.037285	0.127558	TLL1|TRPS1|BMP2|EVC|COL19A1|GLI2
centrosome cycle	Gene Ontology	GO:0007098	3	40	0.0373725	0.127558	CEP120|UVRAG|SDCCAG8
motor activity	Gene Ontology	GO:0003774	3	40	0.0373725	0.127558	MYO3B|DLC1|MYO9A
alpha-tubulin binding	Gene Ontology	GO:0043014	3	40	0.0373725	0.127558	PACRG|CAV3|SPAST
cilium movement	Gene Ontology	GO:0003341	3	40	0.0373725	0.127558	DNAH17|TTC29|CFAP221
immunological synapse	Gene Ontology	GO:0001772	3	40	0.0373725	0.127558	ALCAM|VAV3|GZMA
intraciliary transport involved in cilium assembly	Gene Ontology	GO:0035735	3	40	0.0373725	0.127558	IFT43|DYNC2LI1|DLC1
histone H2A acetylation	Gene Ontology	GO:0043968	2	16	0.0375006	0.127558	MORF4L1|TRRAP
negative regulation of epithelial cell migration	Gene Ontology	GO:0010633	2	16	0.0375006	0.127558	PTPRG|EVL
neuron fate specification	Gene Ontology	GO:0048665	2	16	0.0375006	0.127558	MYT1L|NTRK3
cardiac muscle cell action potential involved in contraction	Gene Ontology	GO:0086002	2	16	0.0375006	0.127558	CACNA2D1|CACNA1D
positive regulation of vascular associated smooth muscle cell migration	Gene Ontology	GO:1904754	2	16	0.0375006	0.127558	DOCK4|DOCK5
androgen metabolic process	Gene Ontology	GO:0008209	2	16	0.0375006	0.127558	SRD5A2|ESR1
mRNA destabilization	Gene Ontology	GO:0061157	2	16	0.0375006	0.127558	ROCK1|FTO
sperm axoneme assembly	Gene Ontology	GO:0007288	2	16	0.0375006	0.127558	NEURL1|SPAG16
endoplasmic reticulum tubular network	Gene Ontology	GO:0071782	2	16	0.0375006	0.127558	RNF41|RAB3GAP1
ATP-dependent microtubule motor activity, plus-end-directed	Gene Ontology	GO:0008574	2	16	0.0375006	0.127558	KIF16B|KIF5C
regulation of protein catabolic process	Gene Ontology	GO:0042176	2	16	0.0375006	0.127558	FAF1|NEDD4L
regulation of dendrite development	Gene Ontology	GO:0050773	2	16	0.0375006	0.127558	CSMD3|PREX1
cGMP binding	Gene Ontology	GO:0030553	2	16	0.0375006	0.127558	PDE10A|RAPGEF2
regulation of autophagy	Gene Ontology	GO:0010506	4	70	0.0385268	0.130926	RPTOR|ITPR1|PRKN|ROCK1
blood vessel development	Gene Ontology	GO:0001568	3	41	0.0396116	0.134235	AHR|FOXO1|RAPGEF2
extracellular matrix structural constituent conferring tensile strength	Gene Ontology	GO:0030020	3	41	0.0396116	0.134235	COL19A1|COL23A1|COL4A2
motile cilium	Gene Ontology	GO:0031514	5	104	0.040011	0.135336	GLI2|DNAH2|DNAH17|DYNC2LI1|DRC1
activation of GTPase activity	Gene Ontology	GO:0090630	5	104	0.040011	0.135336	TBC1D8|TBC1D22A|NGEF|RABGAP1L|NTRK3
interferon-gamma-mediated signaling pathway	Gene Ontology	GO:0060333	4	71	0.0401661	0.135734	CAMK2D|GNAO1|NCAM1|CD44
protein homooligomerization	Gene Ontology	GO:0051260	5	105	0.0413497	0.13762	ADCY8|KCND3|KCND2|KCTD8|SPAST
perinuclear endoplasmic reticulum	Gene Ontology	GO:0097038	2	17	0.0414455	0.13762	CREB3L2|GDPD5
dopamine receptor signaling pathway	Gene Ontology	GO:0007212	2	17	0.0414455	0.13762	GNAO1|NSG2
positive regulation of TORC1 signaling	Gene Ontology	GO:1904263	2	17	0.0414455	0.13762	CLEC16A|SIK3
apical dendrite	Gene Ontology	GO:0097440	2	17	0.0414455	0.13762	NEURL1|SLC4A10
retinoic acid receptor signaling pathway	Gene Ontology	GO:0048384	2	17	0.0414455	0.13762	ESRRG|RARB
positive regulation of protein localization to cell surface	Gene Ontology	GO:2000010	2	17	0.0414455	0.13762	CD247|ERBB4
four-way junction DNA binding	Gene Ontology	GO:0000400	2	17	0.0414455	0.13762	WRN|RAD51B
3'-5' DNA helicase activity	Gene Ontology	GO:0043138	2	17	0.0414455	0.13762	ASCC3|WRN
positive regulation of brown fat cell differentiation	Gene Ontology	GO:0090336	2	17	0.0414455	0.13762	PRDM16|NAPEPLD
N-glycan processing	Gene Ontology	GO:0006491	2	17	0.0414455	0.13762	MAN1A2|MAN2A1
positive regulation of synaptic transmission	Gene Ontology	GO:0050806	2	17	0.0414455	0.13762	GRIK2|RIMS1
cardiac muscle tissue development	Gene Ontology	GO:0048738	2	17	0.0414455	0.13762	SGCD|SGCZ
regulation of neuron apoptotic process	Gene Ontology	GO:0043523	2	17	0.0414455	0.13762	EGLN3|GRID2
endoplasmic reticulum calcium ion homeostasis	Gene Ontology	GO:0032469	2	17	0.0414455	0.13762	CAMK2D|ITPR1
axon initial segment	Gene Ontology	GO:0043194	2	17	0.0414455	0.13762	LRRC7|KCNQ3
protein complex oligomerization	Gene Ontology	GO:0051259	2	17	0.0414455	0.13762	ADCY8|SLC9A1
NAD+ kinase activity	Gene Ontology	GO:0003951	2	17	0.0414455	0.13762	DGKB|DGKI
MAP kinase kinase kinase activity	Gene Ontology	GO:0004709	2	17	0.0414455	0.13762	MAP3K4|MAP3K5
camera-type eye development	Gene Ontology	GO:0043010	3	42	0.0419173	0.138175	WDPCP|AHRR|RAB3GAP1
Hsp70 protein binding	Gene Ontology	GO:0030544	3	42	0.0419173	0.138175	PACRG|PRKN|AHRR
ubiquitin conjugating enzyme activity	Gene Ontology	GO:0061631	3	42	0.0419173	0.138175	BIRC6|UBE2K|UBE2NL
histone acetylation	Gene Ontology	GO:0016573	3	42	0.0419173	0.138175	DPF3|MORF4L1|TRRAP
Hsp90 protein binding	Gene Ontology	GO:0051879	3	42	0.0419173	0.138175	AHR|PACRG|AHRR
mRNA transport	Gene Ontology	GO:0051028	3	42	0.0419173	0.138175	KIF5C|LRPPRC|RANBP17
negative regulation of cell cycle	Gene Ontology	GO:0045786	3	42	0.0419173	0.138175	RPS6KA2|PTPRK|BMP2
DNA duplex unwinding	Gene Ontology	GO:0032508	4	73	0.0435619	0.143205	ASCC3|WRN|RFC3|CHD6
mRNA 3'-UTR binding	Gene Ontology	GO:0003730	4	73	0.0435619	0.143205	PARN|CPEB1|ELAVL2|RBMS2
neuropeptide signaling pathway	Gene Ontology	GO:0007218	5	107	0.0441076	0.144808	SORL1|SORCS1|SORCS3|RAPGEF2|NPSR1
structural constituent of muscle	Gene Ontology	GO:0008307	3	43	0.0442889	0.144808	MYOM1|NEB|NEBL
histone acetyltransferase activity	Gene Ontology	GO:0004402	3	43	0.0442889	0.144808	DPF3|SUPT3H|KAT7
epithelial to mesenchymal transition	Gene Ontology	GO:0001837	3	43	0.0442889	0.144808	DLG5|BMP2|WNT11
protein targeting	Gene Ontology	GO:0006605	3	43	0.0442889	0.144808	SORL1|AKAP6|NLGN1
eye development	Gene Ontology	GO:0001654	3	43	0.0442889	0.144808	ADAMTS18|PBX4|HIPK2
negative regulation of transforming growth factor beta receptor signaling pathway	Gene Ontology	GO:0030512	4	74	0.0453185	0.147036	CHST11|PRDM16|LDLRAD4|SPRED2
3'-5' exonuclease activity	Gene Ontology	GO:0008408	2	18	0.0455383	0.147036	WRN|APLF
cellular sodium ion homeostasis	Gene Ontology	GO:0006883	2	18	0.0455383	0.147036	NEDD4L|SLC9A1
GABA receptor binding	Gene Ontology	GO:0050811	2	18	0.0455383	0.147036	GABRB1|GABRG1
clathrin coat assembly	Gene Ontology	GO:0048268	2	18	0.0455383	0.147036	NSG2|SGIP1
hindbrain development	Gene Ontology	GO:0030902	2	18	0.0455383	0.147036	GLI2|AHI1
action potential	Gene Ontology	GO:0001508	2	18	0.0455383	0.147036	AKAP6|KCND2
protein targeting to lysosome	Gene Ontology	GO:0006622	2	18	0.0455383	0.147036	SORL1|NEDD4
filopodium assembly	Gene Ontology	GO:0046847	2	18	0.0455383	0.147036	FGD6|DNM3
cell communication	Gene Ontology	GO:0007154	2	18	0.0455383	0.147036	NRG1|FRAS1
regulation of release of sequestered calcium ion into cytosol by sarcoplasmic reticulum	Gene Ontology	GO:0010880	2	18	0.0455383	0.147036	CAMK2D|AKAP6
cytolysis	Gene Ontology	GO:0019835	2	18	0.0455383	0.147036	C8A|GZMA
morphogenesis of an epithelium	Gene Ontology	GO:0002009	2	18	0.0455383	0.147036	FRAS1|TIMELESS
positive regulation of canonical Wnt signaling pathway	Gene Ontology	GO:0090263	6	145	0.0464942	0.149989	RSPO2|TBL1XR1|SEMA5A|USP47|RNF220|FAM53B
thymus development	Gene Ontology	GO:0048538	3	44	0.046726	0.150069	MAD1L1|JARID2|SOD1
regulation of phosphoprotein phosphatase activity	Gene Ontology	GO:0043666	3	44	0.046726	0.150069	PHACTR4|RCAN2|TIPRL
protein K63-linked ubiquitination	Gene Ontology	GO:0070534	3	44	0.046726	0.150069	UBE2NL|NEDD4|PRKN
cornified envelope	Gene Ontology	GO:0001533	3	44	0.046726	0.150069	PKP4|KAZN|DSP
presynapse	Gene Ontology	GO:0098793	5	109	0.046973	0.150516	DNAJC6|ATP2B2|PRKN|DNM3|NLGN1
response to endoplasmic reticulum stress	Gene Ontology	GO:0034976	4	75	0.0471141	0.150516	UFL1|CREB3L2|PRKN|MAP3K5
negative regulation of protein kinase activity	Gene Ontology	GO:0006469	4	75	0.0471141	0.150516	DTNBP1|PTPRC|CAV3|SMYD3
regulation of alternative mRNA splicing, via spliceosome	Gene Ontology	GO:0000381	4	75	0.0471141	0.150516	FAM172A|CELF2|RBFOX2|KHDRBS2
cholesterol metabolic process	Gene Ontology	GO:0008203	4	75	0.0471141	0.150516	DISP3|LIPC|APP|CYP2D6
positive regulation of cytosolic calcium ion concentration	Gene Ontology	GO:0007204	6	146	0.0477358	0.152234	ESR1|CACNA1A|ADCY8|SPPL3|PLCE1|CAV3
transmembrane signaling receptor activity	Gene Ontology	GO:0004888	6	146	0.0477358	0.152234	SORL1|ANTXR2|CD44|DCC|CD247|DNER
cell-cell signaling	Gene Ontology	GO:0007267	8	224	0.0479183	0.152654	BMP2|SEMA5A|AFDN|PKP4|MERTK|SRD5A2|TSHR|FGF14
oxidation-reduction process	Gene Ontology	GO:0055114	15	525	0.0479516	0.152654	EGLN3|HSD17B12|L2HGDH|BMP2|CYP2D6|SOD1|MTHFD1L|AHRR|WWOX|TECRL|JMJD1C|SRD5A2|SLC18A1|SCD5|CYP39A1
cellular response to organic cyclic compound	Gene Ontology	GO:0071407	3	45	0.0492278	0.155986	GLI2|BMP2|AHRR
negative regulation of I-kappaB kinase/NF-kappaB signaling	Gene Ontology	GO:0043124	3	45	0.0492278	0.155986	ESR1|RORA|ZMYND11
scavenger receptor activity	Gene Ontology	GO:0005044	3	45	0.0492278	0.155986	COLEC12|ENPP2|MEGF10
T-tubule	Gene Ontology	GO:0030315	3	45	0.0492278	0.155986	AKAP6|SLC9A1|CAV3
transition metal ion binding	Gene Ontology	GO:0046914	2	19	0.0497728	0.155986	APP|DRC1
regulation of neurotransmitter secretion	Gene Ontology	GO:0046928	2	19	0.0497728	0.155986	MCTP1|RIMS1
costamere	Gene Ontology	GO:0043034	2	19	0.0497728	0.155986	PGM5|SDC4
cytoskeleton-dependent intracellular transport	Gene Ontology	GO:0030705	2	19	0.0497728	0.155986	TUBA1B|KIF5C
TOR signaling	Gene Ontology	GO:0031929	2	19	0.0497728	0.155986	RPTOR|TIPRL
stereocilium tip	Gene Ontology	GO:0032426	2	19	0.0497728	0.155986	MYO3B|EPS8
neuron fate commitment	Gene Ontology	GO:0048663	2	19	0.0497728	0.155986	MYT1L|NRG1
mitochondrial fission	Gene Ontology	GO:0000266	2	19	0.0497728	0.155986	PRKN|DNM3
protein maturation	Gene Ontology	GO:0051604	2	19	0.0497728	0.155986	SORL1|LMF1
positive regulation of amyloid-beta formation	Gene Ontology	GO:1902004	2	19	0.0497728	0.155986	APP|LRRTM3
female gonad development	Gene Ontology	GO:0008585	2	19	0.0497728	0.155986	ARID5B|FANCA
regulation of sodium ion transmembrane transporter activity	Gene Ontology	GO:2000649	2	19	0.0497728	0.155986	UTRN|CAV3
vesicle transport along actin filament	Gene Ontology	GO:0030050	2	19	0.0497728	0.155986	MYO1B|FNBP1L
protein polyubiquitination	Gene Ontology	GO:0000209	9	267	0.0499887	0.156528	UBOX5|UBE2K|UBE2NL|NEDD4|PRKN|RNF41|NEDD4L|HECW1|FBXL17
positive regulation of DNA-binding transcription factor activity	Gene Ontology	GO:0051091	5	112	0.0514737	0.161038	HIPK2|APP|ARID5B|RNF41|ESR1
hormone-mediated signaling pathway	Gene Ontology	GO:0009755	3	46	0.0517938	0.161761	TSHR|RARB|PPARA
phosphatidylinositol-3-phosphate binding	Gene Ontology	GO:0032266	3	46	0.0517938	0.161761	PLEKHA5|SNX13|KIF16B
protein ubiquitination	Gene Ontology	GO:0016567	14	486	0.0518478	0.16179	RNF41|UBE2K|CDC73|EIPR1|BIRC6|SOCS2|NEDD4|PRKN|MED27|HERC1|NEDD4L|HECW1|FBXL17|RNF220
blood vessel morphogenesis	Gene Ontology	GO:0048514	2	20	0.054143	0.166941	CDH2|NEDD4
establishment or maintenance of epithelial cell apical/basal polarity	Gene Ontology	GO:0045197	2	20	0.054143	0.166941	LRRC7|DLG5
oocyte maturation	Gene Ontology	GO:0001556	2	20	0.054143	0.166941	PDE3A|WASHC5
nuclear receptor binding	Gene Ontology	GO:0016922	2	20	0.054143	0.166941	NCOA2|BAZ2A
regulation of cardiac muscle contraction	Gene Ontology	GO:0055117	2	20	0.054143	0.166941	RYR2|CAV3
estrogen metabolic process	Gene Ontology	GO:0008210	2	20	0.054143	0.166941	CYP2D6|AHRR
regulation of long-term neuronal synaptic plasticity	Gene Ontology	GO:0048169	2	20	0.054143	0.166941	APP|GRIK2
NuA4 histone acetyltransferase complex	Gene Ontology	GO:0035267	2	20	0.054143	0.166941	MORF4L1|TRRAP
cholesterol transfer activity	Gene Ontology	GO:0120020	2	20	0.054143	0.166941	ABCG8|ABCG5
regulation of cardiac muscle contraction by regulation of the release of sequestered calcium ion	Gene Ontology	GO:0010881	2	20	0.054143	0.166941	CAMK2D|RYR2
regulation of ventricular cardiac muscle cell membrane repolarization	Gene Ontology	GO:0060307	2	20	0.054143	0.166941	CACNA2D1|CAV3
lipid droplet organization	Gene Ontology	GO:0034389	2	20	0.054143	0.166941	PTGFRN|RAB3GAP1
axonal fasciculation	Gene Ontology	GO:0007413	2	20	0.054143	0.166941	NCAM2|SEMA5A
intracellular estrogen receptor signaling pathway	Gene Ontology	GO:0030520	2	20	0.054143	0.166941	RBFOX2|ESR1
visual learning	Gene Ontology	GO:0008542	3	47	0.0544232	0.16752	APP|GRIN2A|TANC1
negative regulation of BMP signaling pathway	Gene Ontology	GO:0030514	3	47	0.0544232	0.16752	SORL1|HIPK2|VWC2L
lipid catabolic process	Gene Ontology	GO:0016042	4	79	0.0546855	0.168042	PLCB1|LIPC|PLCE1|TBL1XR1
positive regulation of JNK cascade	Gene Ontology	GO:0046330	4	80	0.0566751	0.174008	PLCB1|APP|HIPK2|MAP3K5
phosphatidic acid biosynthetic process	Gene Ontology	GO:0006654	3	48	0.0571153	0.175212	DGKB|LIPC|AGPAT4
ubiquitin-protein transferase activity	Gene Ontology	GO:0004842	8	233	0.0573586	0.175809	UBE2K|NEURL1|BIRC6|PRKN|RNF41|HERC1|NEDD4L|RNF220
sequence-specific DNA binding	Gene Ontology	GO:0043565	12	405	0.0579918	0.176757	PRDM16|NR2C2|NR6A1|ESRRB|CAMTA1|RORA|GLI2|PRDM5|FOXO1|ZNF423|PPARA|PBX4
DNA binding	Gene Ontology	GO:0003677	29	1209	0.0582558	0.176757	RFC3|ERG|ZFAND3|SOX6|KLF12|SIM1|RARB|CERS3|ZNF532|CHD6|TIMELESS|RORA|POU6F2|PRIM2|TCF25|BEND5|WRN|EBF1|PPARA|RAD51B|NR6A1|ARID5B|NEUROD4|MXI1|APP|ZNF280D|RFX3|AHR|ZNF423
cytoplasmic dynein complex	Gene Ontology	GO:0005868	2	21	0.0586429	0.176757	DYNC2LI1|DLC1
regulation of AMPA receptor activity	Gene Ontology	GO:2000311	2	21	0.0586429	0.176757	CNIH3|NLGN1
apoptotic cell clearance	Gene Ontology	GO:0043277	2	21	0.0586429	0.176757	MEGF10|MERTK
regulation of synapse organization	Gene Ontology	GO:0050807	2	21	0.0586429	0.176757	CDH8|NEDD4
regulation of axonogenesis	Gene Ontology	GO:0050770	2	21	0.0586429	0.176757	CDH2|UST
cartilage condensation	Gene Ontology	GO:0001502	2	21	0.0586429	0.176757	SOX6|SOX5
regulation of neuron death	Gene Ontology	GO:1901214	2	21	0.0586429	0.176757	EPHB1|DCC
melanocyte differentiation	Gene Ontology	GO:0030318	2	21	0.0586429	0.176757	GLI3|LRMDA
neural crest cell development	Gene Ontology	GO:0014032	2	21	0.0586429	0.176757	FAM172A|NRG1
phospholipase activity	Gene Ontology	GO:0004620	2	21	0.0586429	0.176757	ABHD16A|LIPC
dopaminergic neuron differentiation	Gene Ontology	GO:0071542	2	21	0.0586429	0.176757	RSPO2|NCAM2
oligosaccharide metabolic process	Gene Ontology	GO:0009311	2	21	0.0586429	0.176757	ST6GALNAC5|ST3GAL6
negative regulation of chondrocyte differentiation	Gene Ontology	GO:0032331	2	21	0.0586429	0.176757	GLI2|RARB
regulation of smoothened signaling pathway	Gene Ontology	GO:0008589	2	21	0.0586429	0.176757	FBXL17|RORA
phosphatidylserine acyl-chain remodeling	Gene Ontology	GO:0036150	2	21	0.0586429	0.176757	OSBPL10|MBOAT1
vacuolar membrane	Gene Ontology	GO:0005774	2	21	0.0586429	0.176757	NAPG|SBF2
negative regulation of protein serine/threonine kinase activity	Gene Ontology	GO:0071901	2	21	0.0586429	0.176757	RPTOR|DTNBP1
protein destabilization	Gene Ontology	GO:0031648	3	49	0.0598694	0.180005	PRKN|BMP2|CDC73
regulation of cell adhesion	Gene Ontology	GO:0030155	3	49	0.0598694	0.180005	FAF1|PKP4|ROCK1
phosphatase binding	Gene Ontology	GO:0019902	3	49	0.0598694	0.180005	SBF2|MAGI2|PPARA
neurotransmitter receptor activity	Gene Ontology	GO:0030594	4	82	0.0607693	0.182258	GABRG3|GABRB1|GABRG1|GABRB3
response to toxic substance	Gene Ontology	GO:0009636	4	82	0.0607693	0.182258	AHR|GABRB1|HTT|EPHX1
regulation of inflammatory response	Gene Ontology	GO:0050727	4	82	0.0607693	0.182258	UFL1|FOXP1|FANCA|ESR1
actin filament organization	Gene Ontology	GO:0007015	5	118	0.0612052	0.183413	EVL|CAV3|PACSIN1|MYO1B|ELMO1
nuclear membrane	Gene Ontology	GO:0031965	8	237	0.0619068	0.185363	PLCB1|PRICKLE2|SPAST|EPHA3|AKAP6|NRXN1|TOR1B|DISP3
SNARE complex	Gene Ontology	GO:0031201	3	50	0.0626847	0.186357	NAPG|STX18|STXBP5L
negative regulation of neuron death	Gene Ontology	GO:1901215	3	50	0.0626847	0.186357	SORL1|PRKN|PPARA
negative regulation of autophagy	Gene Ontology	GO:0010507	3	50	0.0626847	0.186357	HERC1|EIF4G3|TLK2
regulation of protein stability	Gene Ontology	GO:0031647	4	83	0.0628737	0.186357	NEDD4L|USP47|PRKD1|PRKN
early endosome to late endosome transport	Gene Ontology	GO:0045022	2	22	0.0632668	0.186357	KIF16B|LMTK2
myoblast fusion	Gene Ontology	GO:0007520	2	22	0.0632668	0.186357	TANC1|CAV3
negative regulation of interleukin-2 production	Gene Ontology	GO:0032703	2	22	0.0632668	0.186357	HDAC9|PTPRC
cell-cell junction organization	Gene Ontology	GO:0045216	2	22	0.0632668	0.186357	SDK1|XIRP2
negative regulation of reactive oxygen species metabolic process	Gene Ontology	GO:2000378	2	22	0.0632668	0.186357	PRKN|SIRT5
regulation of cell size	Gene Ontology	GO:0008361	2	22	0.0632668	0.186357	RPTOR|VAV3
tau-protein kinase activity	Gene Ontology	GO:0050321	2	22	0.0632668	0.186357	ROCK1|SIK3
branching morphogenesis of an epithelial tube	Gene Ontology	GO:0048754	2	22	0.0632668	0.186357	GLI2|TIMELESS
positive regulation of myoblast differentiation	Gene Ontology	GO:0045663	2	22	0.0632668	0.186357	PLCB1|MAP3K5
apical junction complex	Gene Ontology	GO:0043296	2	22	0.0632668	0.186357	NECTIN3|PAK2
translation factor activity, RNA binding	Gene Ontology	GO:0008135	2	22	0.0632668	0.186357	EIF4G3|CPEB1
mammary gland development	Gene Ontology	GO:0030879	2	22	0.0632668	0.186357	GLI2|NRG1
lamellipodium membrane	Gene Ontology	GO:0031258	2	22	0.0632668	0.186357	CD44|DOCK8
mRNA processing	Gene Ontology	GO:0006397	6	158	0.0642309	0.189043	FAM172A|RBFOX2|TCERG1|CPEB1|KHDRBS2|SCAF4
spermatid development	Gene Ontology	GO:0007286	4	84	0.0650159	0.191043	FNDC3A|DPY19L2|PACRG|NECTIN3
transport across blood-brain barrier	Gene Ontology	GO:0150104	4	84	0.0650159	0.191043	SLC6A20|ATP8A1|SLC6A6|SLC24A3
cellular response to UV	Gene Ontology	GO:0034644	3	51	0.0655603	0.192021	PTPRK|USP47|NEDD4
cell periphery	Gene Ontology	GO:0071944	3	51	0.0655603	0.192021	MYO1B|MAGI1|SLC24A3
stem cell population maintenance	Gene Ontology	GO:0019827	3	51	0.0655603	0.192021	ESRRB|MED27|CDC73
synapse organization	Gene Ontology	GO:0050808	3	51	0.0655603	0.192021	APP|PPFIBP1|TNR
positive regulation of NF-kappaB transcription factor activity	Gene Ontology	GO:0051092	6	159	0.065739	0.192389	TRAPPC9|PRKCH|APP|COP1|PRKD1|DRC1
spindle pole	Gene Ontology	GO:0000922	5	121	0.0664352	0.194269	CKAP2|BIRC6|FRY|PKP4|POC1B
transcription elongation factor complex	Gene Ontology	GO:0008023	2	23	0.0680091	0.197281	ICE2|AFF1
cholesterol efflux	Gene Ontology	GO:0033344	2	23	0.0680091	0.197281	ABCG8|ABCG5
regulation of transforming growth factor beta receptor signaling pathway	Gene Ontology	GO:0017015	2	23	0.0680091	0.197281	DKK3|CAV3
semaphorin receptor binding	Gene Ontology	GO:0030215	2	23	0.0680091	0.197281	SEMA5A|SEMA6A
poly(A) binding	Gene Ontology	GO:0008143	2	23	0.0680091	0.197281	RBMS2|KHDRBS2
neuromuscular synaptic transmission	Gene Ontology	GO:0007274	2	23	0.0680091	0.197281	STXBP1|RIMBP2
transcriptionally active chromatin	Gene Ontology	GO:0035327	2	23	0.0680091	0.197281	ICE2|ESR1
regulation of Wnt signaling pathway	Gene Ontology	GO:0030111	2	23	0.0680091	0.197281	APP|ESR1
microtubule plus-end	Gene Ontology	GO:0035371	2	23	0.0680091	0.197281	DST|NCKAP5
positive regulation of long-term synaptic potentiation	Gene Ontology	GO:1900273	2	23	0.0680091	0.197281	APP|ADCY8
spindle	Gene Ontology	GO:0005819	5	122	0.0682322	0.19777	MAD1L1|TUBGCP3|CEP350|SPAST|MAP2K5
positive regulation of phosphatidylinositol 3-kinase signaling	Gene Ontology	GO:0014068	4	86	0.0694133	0.201032	PDGFC|NEDD4|ERBB4|NTRK3
positive regulation of protein kinase activity	Gene Ontology	GO:0045860	3	53	0.0714893	0.206715	PTPRC|SDC4|RAPGEF2
transcription, DNA-templated	Gene Ontology	GO:0006351	4	87	0.071668	0.207066	BAZ2A|COL4A2|PDE10A|RFX3
DNA-binding transcription activator activity, RNA polymerase II-specific	Gene Ontology	GO:0001228	13	466	0.0718803	0.207424	POU6F2|ESRRG|CREB3L2|STAT2|ESRRB|NR2C2|ESR1|GLI2|FOXO1|ERG|EBF1|PPARA|NR6A1
platelet degranulation	Gene Ontology	GO:0002576	5	124	0.0719064	0.207424	STXBP1|NRG1|APP|SOD1|PCDH7
receptor-mediated endocytosis	Gene Ontology	GO:0006898	6	163	0.0719773	0.207464	SORL1|PLA2R1|DNAJC6|LRP1B|TMEM108|COLEC12
calcium channel complex	Gene Ontology	GO:0034704	2	24	0.0728646	0.20853	AKAP6|RYR2
cochlea morphogenesis	Gene Ontology	GO:0090103	2	24	0.0728646	0.20853	GLI2|MYO3B
hyaluronic acid binding	Gene Ontology	GO:0005540	2	24	0.0728646	0.20853	CD44|CEMIP
-	Gene Ontology	GO:0042535	2	24	0.0728646	0.20853	APP|MAPKAPK2
intrinsic apoptotic signaling pathway by p53 class mediator	Gene Ontology	GO:0072332	2	24	0.0728646	0.20853	ZNF385B|WWOX
positive regulation of glycolytic process	Gene Ontology	GO:0045821	2	24	0.0728646	0.20853	APP|ESRRB
endocrine pancreas development	Gene Ontology	GO:0031018	2	24	0.0728646	0.20853	FOXO1|RFX3
telomere maintenance via semi-conservative replication	Gene Ontology	GO:0032201	2	24	0.0728646	0.20853	RFC3|PRIM2
phospholipid biosynthetic process	Gene Ontology	GO:0008654	2	24	0.0728646	0.20853	MBOAT1|AGPAT4
protein kinase C binding	Gene Ontology	GO:0005080	3	54	0.0745409	0.212823	HDAC9|SDC4|DSP
response to ischemia	Gene Ontology	GO:0002931	3	54	0.0745409	0.212823	ABRAXAS2|SIRT5|MAP3K5
calcium channel activity	Gene Ontology	GO:0005262	3	54	0.0745409	0.212823	RYR2|CACNA1D|SLC24A3
protein tyrosine kinase activity	Gene Ontology	GO:0004713	4	89	0.0762881	0.217469	FRK|HIPK2|ERBB4|MAP2K5
ubiquitin-dependent protein catabolic process	Gene Ontology	GO:0006511	9	292	0.0767861	0.218717	UBE2K|BIRC6|USP47|NEDD4|PRKN|NEDD4L|HECW1|ANAPC1|USP25
inflammatory response	Gene Ontology	GO:0006954	11	381	0.0773708	0.220209	SMPDL3B|PAN2|BMP2|IL10RB|HDAC9|CD44|CD47|ATRN|PRKD1|MAPKAPK2|CELA1
cis-regulatory region sequence-specific DNA binding	Gene Ontology	GO:0000987	3	55	0.0776494	0.220471	AHR|ZNF704|ESRRB
transcription repressor complex	Gene Ontology	GO:0017053	3	55	0.0776494	0.220471	PRDM16|GLI3|TBL1XR1
spindle midzone	Gene Ontology	GO:0051233	2	25	0.0778278	0.220471	APP|PKP4
cell aging	Gene Ontology	GO:0007569	2	25	0.0778278	0.220471	WRN|SOD1
cellular response to interleukin-4	Gene Ontology	GO:0071353	2	25	0.0778278	0.220471	TUBA1B|RPL3
aromatase activity	Gene Ontology	GO:0070330	2	25	0.0778278	0.220471	CYP2D6|AHRR
calcium-dependent phospholipid binding	Gene Ontology	GO:0005544	3	56	0.0808138	0.228752	MCTP1|C2CD5|CPNE4
long-chain fatty acid biosynthetic process	Gene Ontology	GO:0042759	2	26	0.0828936	0.229024	CYP2D6|AHRR
negative regulation of axon extension involved in axon guidance	Gene Ontology	GO:0048843	2	26	0.0828936	0.229024	SEMA5A|SEMA6A
replication fork	Gene Ontology	GO:0005657	2	26	0.0828936	0.229024	WRN|RAD51B
poly(U) RNA binding	Gene Ontology	GO:0008266	2	26	0.0828936	0.229024	RBMS2|KHDRBS2
positive regulation of muscle cell differentiation	Gene Ontology	GO:0051149	2	26	0.0828936	0.229024	CDH2|CTNNA2
positive regulation of phosphorylation	Gene Ontology	GO:0042327	2	26	0.0828936	0.229024	GLMN|APP
cellular response to unfolded protein	Gene Ontology	GO:0034620	2	26	0.0828936	0.229024	PACRG|PRKN
AMPA glutamate receptor complex	Gene Ontology	GO:0032281	2	26	0.0828936	0.229024	CNIH3|VWC2L
regulation of neuron differentiation	Gene Ontology	GO:0045664	2	26	0.0828936	0.229024	ROCK1|NLGN1
negative regulation of stress fiber assembly	Gene Ontology	GO:0051497	2	26	0.0828936	0.229024	ARHGEF18|DLC1
TBP-class protein binding	Gene Ontology	GO:0017025	2	26	0.0828936	0.229024	AHR|ESR1
Notch binding	Gene Ontology	GO:0005112	2	26	0.0828936	0.229024	MEGF10|DNER
proximal/distal pattern formation	Gene Ontology	GO:0009954	2	26	0.0828936	0.229024	GLI2|GLI3
drug metabolic process	Gene Ontology	GO:0017144	2	26	0.0828936	0.229024	CYP2D6|AHRR
protein kinase A regulatory subunit binding	Gene Ontology	GO:0034237	2	26	0.0828936	0.229024	AKAP6|RYR2
phospholipid transport	Gene Ontology	GO:0015914	2	26	0.0828936	0.229024	OSBPL10|ABCG8
regulation of canonical Wnt signaling pathway	Gene Ontology	GO:0060828	2	26	0.0828936	0.229024	FAM53B|PRKN
steroid biosynthetic process	Gene Ontology	GO:0006694	2	26	0.0828936	0.229024	SRD5A2|AHRR
ferrous iron binding	Gene Ontology	GO:0008198	2	26	0.0828936	0.229024	EGLN3|FTO
protein autophosphorylation	Gene Ontology	GO:0046777	6	170	0.0836818	0.229024	EPHB1|LMTK2|ERBB4|CAMK2D|PRKD1|MAPKAPK2
odontogenesis of dentin-containing tooth	Gene Ontology	GO:0042475	3	57	0.0840332	0.229024	GLI2|GLI3|BMP2
cellular_component	Gene Ontology	GO:0005575	12	433	0.0843599	0.229024	ANKRD45|TMEM108|DIP2C|SHC3|RCAN2|CA10|ASTN1|PTCHD4|ACOXL|ANKS1B|NCKAP5|TMEM132C
DNA replication	Gene Ontology	GO:0006260	5	131	0.0855984	0.229024	WRN|CDC7|TIMELESS|RFC3|KAT7
macroautophagy	Gene Ontology	GO:0016236	4	93	0.0859639	0.229024	STAM2|DLC1|ATG7|PRKN
male gonad development	Gene Ontology	GO:0008584	4	93	0.0859639	0.229024	SRD5A2|ARID5B|FANCA|ESR1
trans-Golgi network membrane	Gene Ontology	GO:0032588	4	93	0.0859639	0.229024	APP|GNAO1|NSG2|MYO1B
RNA processing	Gene Ontology	GO:0006396	3	58	0.0873067	0.229024	CELF2|TMTC1|RBMS2
smooth endoplasmic reticulum	Gene Ontology	GO:0005790	2	27	0.0880572	0.229024	APP|RYR2
positive regulation of cell-matrix adhesion	Gene Ontology	GO:0001954	2	27	0.0880572	0.229024	CDH13|UTRN
fibronectin binding	Gene Ontology	GO:0001968	2	27	0.0880572	0.229024	HSD17B12|SDC4
transferase activity, transferring acyl groups	Gene Ontology	GO:0016746	2	27	0.0880572	0.229024	MBOAT1|AGPAT4
negative regulation of smoothened signaling pathway	Gene Ontology	GO:0045879	2	27	0.0880572	0.229024	GLI2|GLI3
nuclear outer membrane	Gene Ontology	GO:0005640	2	27	0.0880572	0.229024	CLMN|LRPPRC
phototransduction	Gene Ontology	GO:0007602	2	27	0.0880572	0.229024	OPN5|ASIC2
focal adhesion assembly	Gene Ontology	GO:0048041	2	27	0.0880572	0.229024	PTPRK|DLC1
cytokine production	Gene Ontology	GO:0001816	2	27	0.0880572	0.229024	PLA2R1|ITK
O-glycan processing	Gene Ontology	GO:0016266	3	59	0.0906332	0.229024	ST3GAL3|XXYLT1|GALNT9
tubulin binding	Gene Ontology	GO:0015631	3	59	0.0906332	0.229024	UNC5C|PRKN|AGBL1
protein homotetramerization	Gene Ontology	GO:0051289	3	59	0.0906332	0.229024	HCN1|ACACA|EVL
cellular response to oxidative stress	Gene Ontology	GO:0034599	4	95	0.0910147	0.229024	FOXO1|FANCC|PRKD1|SOD1
cellular response to interferon-gamma	Gene Ontology	GO:0071346	4	95	0.0910147	0.229024	STXBP1|KIF16B|CD47|EVL
negative regulation of inflammatory response	Gene Ontology	GO:0050728	4	95	0.0910147	0.229024	SMPDL3B|SOD1|RORA|PPARA
mitotic cell cycle	Gene Ontology	GO:0000278	5	134	0.0918562	0.229024	TUBA1B|CDH13|TUBGCP3|ABRAXAS2|PRDM5
spectrin binding	Gene Ontology	GO:0030507	2	28	0.0933136	0.229024	ANK1|PTPRC
protein kinase C-activating G protein-coupled receptor signaling pathway	Gene Ontology	GO:0007205	2	28	0.0933136	0.229024	DGKB|DGKI
outflow tract septum morphogenesis	Gene Ontology	GO:0003148	2	28	0.0933136	0.229024	ROBO1|RARB
regulation of mitochondrial membrane potential	Gene Ontology	GO:0051881	2	28	0.0933136	0.229024	PRKN|SOD1
bile acid and bile salt transport	Gene Ontology	GO:0015721	2	28	0.0933136	0.229024	NCOA2|SLC10A7
integral component of lumenal side of endoplasmic reticulum membrane	Gene Ontology	GO:0071556	2	28	0.0933136	0.229024	GNAO1|SPPL3
regulation of dopamine secretion	Gene Ontology	GO:0014059	2	28	0.0933136	0.229024	PRKN|DTNBP1
keratan sulfate biosynthetic process	Gene Ontology	GO:0018146	2	28	0.0933136	0.229024	ST3GAL3|ST3GAL6
regulation of intracellular pH	Gene Ontology	GO:0051453	2	28	0.0933136	0.229024	SLC4A10|SLC9A1
triglyceride homeostasis	Gene Ontology	GO:0070328	2	28	0.0933136	0.229024	LIPC|RORA
podosome	Gene Ontology	GO:0002102	2	28	0.0933136	0.229024	ASAP1|KIF9
antigen processing and presentation of peptide antigen via MHC class I	Gene Ontology	GO:0002474	2	28	0.0933136	0.229024	SAR1B|SEC31A
positive regulation of viral genome replication	Gene Ontology	GO:0045070	2	28	0.0933136	0.229024	PAK2|SRPK2
gamma-tubulin binding	Gene Ontology	GO:0043015	2	28	0.0933136	0.229024	PDE4B|TUBGCP3
microtubule organizing center	Gene Ontology	GO:0005815	4	96	0.0935922	0.229024	BIRC6|CLIC5|EHBP1|FRY
heme binding	Gene Ontology	GO:0020037	5	135	0.0939932	0.229024	GUCY1A1|NRG1|CYP39A1|CYP2D6|AHRR
double-stranded DNA binding	Gene Ontology	GO:0003690	4	97	0.096204	0.229024	TDP1|RAD51B|NEIL3|ZMYND11
positive regulation of cold-induced thermogenesis	Gene Ontology	GO:0120162	4	97	0.096204	0.229024	PRDM16|TSHR|ESRRG|PDGFC
cellular response to leukemia inhibitory factor	Gene Ontology	GO:1990830	4	97	0.096204	0.229024	PRDM5|JARID2|ARID5B|EPS8
nuclear body	Gene Ontology	GO:0016604	9	307	0.0964024	0.229024	UBOX5|NCOA2|HIPK2|PRDM5|PLEKHH2|CORIN|ICE2|PAK2|NCAM2
RNA polymerase II transcription regulator complex	Gene Ontology	GO:0090575	3	61	0.0974415	0.229024	MXI1|HIPK2|WWOX
ficolin-1-rich granule membrane	Gene Ontology	GO:0101003	3	61	0.0974415	0.229024	VPS35L|DLC1|DSP
heat shock protein binding	Gene Ontology	GO:0031072	3	61	0.0974415	0.229024	FAF1|PACRG|PRKN
adenylate cyclase-modulating G protein-coupled receptor signaling pathway	Gene Ontology	GO:0007188	3	61	0.0974415	0.229024	SCTR|GNAO1|CACNA1D
site of double-strand break	Gene Ontology	GO:0035861	3	61	0.0974415	0.229024	UFL1|TIMELESS|APLF
SMAD protein signal transduction	Gene Ontology	GO:0060395	3	61	0.0974415	0.229024	HIPK2|BMP2|MAGI2
membrane fission	Gene Ontology	GO:0090148	1	5	0.0986237	0.229024	SPAST
aminoacylase activity	Gene Ontology	GO:0004046	1	5	0.0986237	0.229024	ASPA
negative regulation of exocytosis	Gene Ontology	GO:0045920	1	5	0.0986237	0.229024	STXBP6
R-loop disassembly	Gene Ontology	GO:0062176	1	5	0.0986237	0.229024	SRPK2
protein side chain deglutamylation	Gene Ontology	GO:0035610	1	5	0.0986237	0.229024	AGBL1
positive regulation of protein localization to synapse	Gene Ontology	GO:1902474	1	5	0.0986237	0.229024	NLGN1
kainate selective glutamate receptor activity	Gene Ontology	GO:0015277	1	5	0.0986237	0.229024	GRIK2
Rap guanyl-nucleotide exchange factor activity	Gene Ontology	GO:0017034	1	5	0.0986237	0.229024	RAPGEF2
regulation of T cell differentiation in thymus	Gene Ontology	GO:0033081	1	5	0.0986237	0.229024	SOD1
positive regulation of developmental growth	Gene Ontology	GO:0048639	1	5	0.0986237	0.229024	PLCB1
mediator complex binding	Gene Ontology	GO:0036033	1	5	0.0986237	0.229024	GLI3
N-acylethanolamine metabolic process	Gene Ontology	GO:0070291	1	5	0.0986237	0.229024	NAPEPLD
membrane depolarization during SA node cell action potential	Gene Ontology	GO:0086046	1	5	0.0986237	0.229024	CACNA1D
synaptic vesicle uncoating	Gene Ontology	GO:0016191	1	5	0.0986237	0.229024	DNAJC6
Y-form DNA binding	Gene Ontology	GO:0000403	1	5	0.0986237	0.229024	WRN
regulation of interferon-gamma production	Gene Ontology	GO:0032649	1	5	0.0986237	0.229024	CD47
caveola assembly	Gene Ontology	GO:0070836	1	5	0.0986237	0.229024	CAV3
response to angiotensin	Gene Ontology	GO:1990776	1	5	0.0986237	0.229024	ROCK1
Piccolo NuA4 histone acetyltransferase complex	Gene Ontology	GO:0032777	1	5	0.0986237	0.229024	KAT7
protein localization to adherens junction	Gene Ontology	GO:0071896	1	5	0.0986237	0.229024	DLG5
regulation of metaphase plate congression	Gene Ontology	GO:0090235	1	5	0.0986237	0.229024	MAD1L1
regulation of calcineurin-NFAT signaling cascade	Gene Ontology	GO:0070884	1	5	0.0986237	0.229024	RCAN2
histone H3-K4 demethylation, trimethyl-H3-K4-specific	Gene Ontology	GO:0034721	1	5	0.0986237	0.229024	JARID2
mammary gland duct morphogenesis	Gene Ontology	GO:0060603	1	5	0.0986237	0.229024	GLI2
sodium:bicarbonate symporter activity	Gene Ontology	GO:0008510	1	5	0.0986237	0.229024	SLC4A10
integral component of synaptic membrane	Gene Ontology	GO:0099699	1	5	0.0986237	0.229024	GABRG3
regulation of grooming behavior	Gene Ontology	GO:2000821	1	5	0.0986237	0.229024	NRXN1
membrane to membrane docking	Gene Ontology	GO:0022614	1	5	0.0986237	0.229024	ROCK1
positive regulation of fatty acid oxidation	Gene Ontology	GO:0046321	1	5	0.0986237	0.229024	PPARA
regulation of muscle cell differentiation	Gene Ontology	GO:0051147	1	5	0.0986237	0.229024	MEGF10
regulation of fertilization	Gene Ontology	GO:0080154	1	5	0.0986237	0.229024	PLCB1
brain-derived neurotrophic factor receptor signaling pathway	Gene Ontology	GO:0031547	1	5	0.0986237	0.229024	RAPGEF2
regulation of smooth muscle cell migration	Gene Ontology	GO:0014910	1	5	0.0986237	0.229024	SORL1
positive regulation of endothelial cell chemotaxis by VEGF-activated vascular endothelial growth factor receptor signaling pathway	Gene Ontology	GO:0038033	1	5	0.0986237	0.229024	PRKD1
ErbB-3 class receptor binding	Gene Ontology	GO:0043125	1	5	0.0986237	0.229024	NRG1
positive regulation of Fc-gamma receptor signaling pathway involved in phagocytosis	Gene Ontology	GO:1905451	1	5	0.0986237	0.229024	PTPRC
sarcoplasmic reticulum calcium ion transport	Gene Ontology	GO:0070296	1	5	0.0986237	0.229024	RYR2
interleukin-2 production	Gene Ontology	GO:0032623	1	5	0.0986237	0.229024	CD247
regulation of cholesterol efflux	Gene Ontology	GO:0010874	1	5	0.0986237	0.229024	TTC39B
deuterosome	Gene Ontology	GO:0098536	1	5	0.0986237	0.229024	SASS6
acyl-CoA oxidase activity	Gene Ontology	GO:0003997	1	5	0.0986237	0.229024	ACOXL
negative regulation of myosin-light-chain-phosphatase activity	Gene Ontology	GO:0035509	1	5	0.0986237	0.229024	ROCK1
regulation of meiotic nuclear division	Gene Ontology	GO:0040020	1	5	0.0986237	0.229024	PDE3A
positive regulation of action potential	Gene Ontology	GO:0045760	1	5	0.0986237	0.229024	SLC9A1
stereocilia ankle link	Gene Ontology	GO:0002141	1	5	0.0986237	0.229024	USH2A
inositol 1,3,4,5 tetrakisphosphate binding	Gene Ontology	GO:0043533	1	5	0.0986237	0.229024	ASTN2
cardiac conduction system development	Gene Ontology	GO:0003161	1	5	0.0986237	0.229024	NRG1
N-acetylgalactosamine 4-O-sulfotransferase activity	Gene Ontology	GO:0001537	1	5	0.0986237	0.229024	CHST11
reproductive system development	Gene Ontology	GO:0061458	1	5	0.0986237	0.229024	PLEKHA5
membrane raft organization	Gene Ontology	GO:0031579	1	5	0.0986237	0.229024	CAV3
negative regulation of triglyceride catabolic process	Gene Ontology	GO:0010897	1	5	0.0986237	0.229024	SORL1
phosphatase inhibitor activity	Gene Ontology	GO:0019212	1	5	0.0986237	0.229024	URI1
stereocilium membrane	Gene Ontology	GO:0060171	1	5	0.0986237	0.229024	USH2A
tyrosine catabolic process	Gene Ontology	GO:0006572	1	5	0.0986237	0.229024	FANCA
regulation of high voltage-gated calcium channel activity	Gene Ontology	GO:1901841	1	5	0.0986237	0.229024	PDE4B
negative regulation of intrinsic apoptotic signaling pathway by p53 class mediator	Gene Ontology	GO:1902254	1	5	0.0986237	0.229024	PRKN
oxidoreductase activity, acting on the CH-CH group of donors	Gene Ontology	GO:0016627	1	5	0.0986237	0.229024	TECRL
cysteine-type carboxypeptidase activity	Gene Ontology	GO:0016807	1	5	0.0986237	0.229024	MINDY4
ER retention sequence binding	Gene Ontology	GO:0046923	1	5	0.0986237	0.229024	CEMIP
positive regulation of nitric oxide mediated signal transduction	Gene Ontology	GO:0010750	1	5	0.0986237	0.229024	GUCY1A1
olfactory bulb interneuron differentiation	Gene Ontology	GO:0021889	1	5	0.0986237	0.229024	ERBB4
negative regulation of synaptic plasticity	Gene Ontology	GO:0031914	1	5	0.0986237	0.229024	UNC13C
tongue morphogenesis	Gene Ontology	GO:0043587	1	5	0.0986237	0.229024	WDPCP
interkinetic nuclear migration	Gene Ontology	GO:0022027	1	5	0.0986237	0.229024	CEP120
estrogen 2-hydroxylase activity	Gene Ontology	GO:0101021	1	5	0.0986237	0.229024	AHRR
positive regulation of long-term neuronal synaptic plasticity	Gene Ontology	GO:0048170	1	5	0.0986237	0.229024	NEURL1
negative regulation of sequestering of triglyceride	Gene Ontology	GO:0010891	1	5	0.0986237	0.229024	PPARA
regulation of bone remodeling	Gene Ontology	GO:0046850	1	5	0.0986237	0.229024	SUCO
parkin-mediated stimulation of mitophagy in response to mitochondrial depolarization	Gene Ontology	GO:0061734	1	5	0.0986237	0.229024	PRKN
Lewy body	Gene Ontology	GO:0097413	1	5	0.0986237	0.229024	PRKN
testosterone biosynthetic process	Gene Ontology	GO:0061370	1	5	0.0986237	0.229024	SRD5A2
endoplasmic reticulum membrane organization	Gene Ontology	GO:0090158	1	5	0.0986237	0.229024	STX18
negative regulation of glucokinase activity	Gene Ontology	GO:0033132	1	5	0.0986237	0.229024	PRKN
positive regulation of phosphatase activity	Gene Ontology	GO:0010922	1	5	0.0986237	0.229024	BMP2
regulation of vesicle size	Gene Ontology	GO:0097494	1	5	0.0986237	0.229024	WASHC5
endocardial cell differentiation	Gene Ontology	GO:0060956	1	5	0.0986237	0.229024	NRG1
neutrophil clearance	Gene Ontology	GO:0097350	1	5	0.0986237	0.229024	MERTK
cell dedifferentiation	Gene Ontology	GO:0043697	1	5	0.0986237	0.229024	ESRRB
monocyte extravasation	Gene Ontology	GO:0035696	1	5	0.0986237	0.229024	CD47
zinc ion homeostasis	Gene Ontology	GO:0055069	1	5	0.0986237	0.229024	PRKN
dorsal root ganglion development	Gene Ontology	GO:1990791	1	5	0.0986237	0.229024	UNC5C
maintenance of animal organ identity	Gene Ontology	GO:0048496	1	5	0.0986237	0.229024	USH2A
regulation of brown fat cell differentiation	Gene Ontology	GO:0090335	1	5	0.0986237	0.229024	FTO
rDNA heterochromatin	Gene Ontology	GO:0033553	1	5	0.0986237	0.229024	BAZ2A
regulation of lipid storage	Gene Ontology	GO:0010883	1	5	0.0986237	0.229024	FTO
COPII-coated vesicle budding	Gene Ontology	GO:0090114	1	5	0.0986237	0.229024	SEC31A
DNA replication factor C complex	Gene Ontology	GO:0005663	1	5	0.0986237	0.229024	RFC3
regulation of synapse structural plasticity	Gene Ontology	GO:0051823	1	5	0.0986237	0.229024	CTNNA2
positive regulation of hydrolase activity	Gene Ontology	GO:0051345	1	5	0.0986237	0.229024	WRN
axo-dendritic transport	Gene Ontology	GO:0008088	1	5	0.0986237	0.229024	APP
negative regulation of SMAD protein complex assembly	Gene Ontology	GO:0010991	1	5	0.0986237	0.229024	LDLRAD4
sperm ejaculation	Gene Ontology	GO:0042713	1	5	0.0986237	0.229024	HTT
11-cis retinal binding	Gene Ontology	GO:0005502	1	5	0.0986237	0.229024	OPN5
anchored component of presynaptic membrane	Gene Ontology	GO:0099026	1	5	0.0986237	0.229024	CNTN5
beta-2 adrenergic receptor binding	Gene Ontology	GO:0031698	1	5	0.0986237	0.229024	NEDD4
Sec61 translocon complex	Gene Ontology	GO:0005784	1	5	0.0986237	0.229024	ARL6IP1
stem cell development	Gene Ontology	GO:0048864	1	5	0.0986237	0.229024	PTPRC
glucocorticoid receptor signaling pathway	Gene Ontology	GO:0042921	1	5	0.0986237	0.229024	NEDD4
detection of temperature stimulus	Gene Ontology	GO:0016048	1	5	0.0986237	0.229024	ANO3
regulation of receptor recycling	Gene Ontology	GO:0001919	1	5	0.0986237	0.229024	KIF16B
water homeostasis	Gene Ontology	GO:0030104	1	5	0.0986237	0.229024	NEDD4L
striated muscle tissue development	Gene Ontology	GO:0014706	1	5	0.0986237	0.229024	PGM5
regulation of timing of cell differentiation	Gene Ontology	GO:0048505	1	5	0.0986237	0.229024	GDPD5
positive regulation of fatty acid metabolic process	Gene Ontology	GO:0045923	1	5	0.0986237	0.229024	PPARA
flavonoid metabolic process	Gene Ontology	GO:0009812	1	5	0.0986237	0.229024	AHRR
DNA replication, synthesis of RNA primer	Gene Ontology	GO:0006269	1	5	0.0986237	0.229024	PRIM2
regulation of toll-like receptor signaling pathway	Gene Ontology	GO:0034121	1	5	0.0986237	0.229024	ESR1
clathrin-sculpted monoamine transport vesicle membrane	Gene Ontology	GO:0070083	1	5	0.0986237	0.229024	SLC18A1
maintenance of presynaptic active zone structure	Gene Ontology	GO:0048790	1	5	0.0986237	0.229024	ERC2
GARP complex	Gene Ontology	GO:0000938	1	5	0.0986237	0.229024	EIPR1
regulation of integrin-mediated signaling pathway	Gene Ontology	GO:2001044	1	5	0.0986237	0.229024	PRKD1
C-terminal protein deglutamylation	Gene Ontology	GO:0035609	1	5	0.0986237	0.229024	AGBL1
sensory perception of sour taste	Gene Ontology	GO:0050915	1	5	0.0986237	0.229024	ASIC2
polarized epithelial cell differentiation	Gene Ontology	GO:0030859	1	5	0.0986237	0.229024	DLG5
glial cell-derived neurotrophic factor receptor activity	Gene Ontology	GO:0016167	1	5	0.0986237	0.229024	GFRA2
taurine metabolic process	Gene Ontology	GO:0019530	1	5	0.0986237	0.229024	GHR
negative regulation of IRE1-mediated unfolded protein response	Gene Ontology	GO:1903895	1	5	0.0986237	0.229024	UFL1
extrinsic component of postsynaptic density membrane	Gene Ontology	GO:0099147	1	5	0.0986237	0.229024	DGKI
gamma-delta T cell activation	Gene Ontology	GO:0046629	1	5	0.0986237	0.229024	ITK
positive regulation of mitophagy in response to mitochondrial depolarization	Gene Ontology	GO:0098779	1	5	0.0986237	0.229024	PRKN
noradrenergic neuron differentiation	Gene Ontology	GO:0003357	1	5	0.0986237	0.229024	NCAM2
programmed necrotic cell death	Gene Ontology	GO:0097300	1	5	0.0986237	0.229024	MAP3K5
histone demethylase activity (H3-trimethyl-K4 specific)	Gene Ontology	GO:0034647	1	5	0.0986237	0.229024	JARID2
PCAF complex	Gene Ontology	GO:0000125	1	5	0.0986237	0.229024	TRRAP
regulation of platelet activation	Gene Ontology	GO:0010543	1	5	0.0986237	0.229024	NRG1
ciliary neurotrophic factor-mediated signaling pathway	Gene Ontology	GO:0070120	1	5	0.0986237	0.229024	LIFR
thymocyte apoptotic process	Gene Ontology	GO:0070242	1	5	0.0986237	0.229024	GLI3
epithelial cell migration	Gene Ontology	GO:0010631	1	5	0.0986237	0.229024	PAK2
BRISC complex	Gene Ontology	GO:0070552	1	5	0.0986237	0.229024	ABRAXAS2
cytoskeleton of presynaptic active zone	Gene Ontology	GO:0048788	1	5	0.0986237	0.229024	RIMS1
myoblast fusion involved in skeletal muscle regeneration	Gene Ontology	GO:0014905	1	5	0.0986237	0.229024	PTGFRN
calcium, potassium:sodium antiporter activity	Gene Ontology	GO:0008273	1	5	0.0986237	0.229024	SLC24A3
radial glial cell differentiation	Gene Ontology	GO:0060019	1	5	0.0986237	0.229024	CDH2
L-ornithine transmembrane transporter activity	Gene Ontology	GO:0000064	1	5	0.0986237	0.229024	SLC25A15
ventricular cardiac muscle cell differentiation	Gene Ontology	GO:0055012	1	5	0.0986237	0.229024	RARB
EARP complex	Gene Ontology	GO:1990745	1	5	0.0986237	0.229024	EIPR1
equatorial microtubule organizing center	Gene Ontology	GO:0000923	1	5	0.0986237	0.229024	TUBGCP3
superoxide dismutase activity	Gene Ontology	GO:0004784	1	5	0.0986237	0.229024	SOD1
alanine transport	Gene Ontology	GO:0032328	1	5	0.0986237	0.229024	SLC6A6
negative regulation of cell volume	Gene Ontology	GO:0045794	1	5	0.0986237	0.229024	ANO6
-	Gene Ontology	GO:0001302	1	5	0.0986237	0.229024	WRN
epoxide hydrolase activity	Gene Ontology	GO:0004301	1	5	0.0986237	0.229024	EPHX1
mesonephric duct development	Gene Ontology	GO:0072177	1	5	0.0986237	0.229024	WNT11
positive regulation by symbiont of host autophagy	Gene Ontology	GO:0075044	1	5	0.0986237	0.229024	ATG7
estrogen receptor activity	Gene Ontology	GO:0030284	1	5	0.0986237	0.229024	ESR1
postsynaptic actin cytoskeleton	Gene Ontology	GO:0098871	1	5	0.0986237	0.229024	CTTNBP2
neutrophil homeostasis	Gene Ontology	GO:0001780	1	5	0.0986237	0.229024	PDE4B
positive regulation of histone H4 acetylation	Gene Ontology	GO:0090240	1	5	0.0986237	0.229024	KAT7
dopamine uptake involved in synaptic transmission	Gene Ontology	GO:0051583	1	5	0.0986237	0.229024	PRKN
protein retention in Golgi apparatus	Gene Ontology	GO:0045053	1	5	0.0986237	0.229024	SORL1
digestive system development	Gene Ontology	GO:0055123	1	5	0.0986237	0.229024	WDPCP
chorionic trophoblast cell differentiation	Gene Ontology	GO:0060718	1	5	0.0986237	0.229024	MAP3K4
positive regulation of humoral immune response mediated by circulating immunoglobulin	Gene Ontology	GO:0002925	1	5	0.0986237	0.229024	PTPRC
protein de-ADP-ribosylation	Gene Ontology	GO:0051725	1	5	0.0986237	0.229024	MACROD2
protein K69-linked ufmylation	Gene Ontology	GO:1990592	1	5	0.0986237	0.229024	UFL1
negative regulation of cholesterol biosynthetic process	Gene Ontology	GO:0045541	1	5	0.0986237	0.229024	SOD1
positive regulation of ATPase-coupled calcium transmembrane transporter activity	Gene Ontology	GO:1901896	1	5	0.0986237	0.229024	RYR2
response to follicle-stimulating hormone	Gene Ontology	GO:0032354	1	5	0.0986237	0.229024	PAPPA
alpha DNA polymerase:primase complex	Gene Ontology	GO:0005658	1	5	0.0986237	0.229024	PRIM2
protein processing involved in protein targeting to mitochondrion	Gene Ontology	GO:0006627	1	5	0.0986237	0.229024	IMMP2L
polar microtubule	Gene Ontology	GO:0005827	1	5	0.0986237	0.229024	TUBGCP3
regulation of cell cycle G2/M phase transition	Gene Ontology	GO:1902749	1	5	0.0986237	0.229024	NEK10
protein hydroxylation	Gene Ontology	GO:0018126	1	5	0.0986237	0.229024	EGLN3
protein K27-linked ubiquitination	Gene Ontology	GO:0044314	1	5	0.0986237	0.229024	PRKN
synaptic growth at neuromuscular junction	Gene Ontology	GO:0051124	1	5	0.0986237	0.229024	APP
positive regulation of cellular metabolic process	Gene Ontology	GO:0031325	1	5	0.0986237	0.229024	ACACA
central nervous system neuron differentiation	Gene Ontology	GO:0021953	1	5	0.0986237	0.229024	SPOCK1
negative regulation of autophagosome maturation	Gene Ontology	GO:1901097	1	5	0.0986237	0.229024	CLEC16A
carbohydrate derivative binding	Gene Ontology	GO:0097367	1	5	0.0986237	0.229024	GFPT1
CORVET complex	Gene Ontology	GO:0033263	1	5	0.0986237	0.229024	VPS8
type 5 metabotropic glutamate receptor binding	Gene Ontology	GO:0031802	1	5	0.0986237	0.229024	DNM3
NFAT protein binding	Gene Ontology	GO:0051525	1	5	0.0986237	0.229024	PPARA
amacrine cell differentiation	Gene Ontology	GO:0035881	1	5	0.0986237	0.229024	NEUROD4
positive regulation of transcription from RNA polymerase II promoter in response to oxidative stress	Gene Ontology	GO:0036091	1	5	0.0986237	0.229024	CHD6
cGMP catabolic process	Gene Ontology	GO:0046069	1	5	0.0986237	0.229024	PDE10A
convergent extension involved in axis elongation	Gene Ontology	GO:0060028	1	5	0.0986237	0.229024	WNT11
inhibition of cysteine-type endopeptidase activity	Gene Ontology	GO:0097340	1	5	0.0986237	0.229024	COP1
cell adhesive protein binding involved in bundle of His cell-Purkinje myocyte communication	Gene Ontology	GO:0086083	1	5	0.0986237	0.229024	DSP
negative regulation of mesenchymal cell proliferation	Gene Ontology	GO:0072201	1	5	0.0986237	0.229024	WNT11
postsynaptic endocytic zone membrane	Gene Ontology	GO:0098844	1	5	0.0986237	0.229024	DNM3
calmodulin-dependent protein phosphatase activity	Gene Ontology	GO:0033192	1	5	0.0986237	0.229024	PPP3CC
protein metabolic process	Gene Ontology	GO:0019538	1	5	0.0986237	0.229024	ACACA
midbrain development	Gene Ontology	GO:0030901	2	29	0.0986583	0.229024	DLG5|NCAM2
cation transport	Gene Ontology	GO:0006812	2	29	0.0986583	0.229024	ANO6|ANO10
protein K11-linked ubiquitination	Gene Ontology	GO:0070979	2	29	0.0986583	0.229024	ANAPC1|PRKN
arachidonic acid metabolic process	Gene Ontology	GO:0019369	2	29	0.0986583	0.229024	EPHX1|CYP2D6
response to antibiotic	Gene Ontology	GO:0046677	2	29	0.0986583	0.229024	SOD1|AHRR
cellular response to copper ion	Gene Ontology	GO:0071280	2	29	0.0986583	0.229024	APP|AHRR
axonal growth cone	Gene Ontology	GO:0044295	2	29	0.0986583	0.229024	KIF5C|MYO9A
regulation of ERK1 and ERK2 cascade	Gene Ontology	GO:0070372	2	29	0.0986583	0.229024	EPHB1|NEK10
entrainment of circadian clock by photoperiod	Gene Ontology	GO:0043153	2	29	0.0986583	0.229024	OPN5|FBXL17
oligodendrocyte differentiation	Gene Ontology	GO:0048709	2	29	0.0986583	0.229024	NRG1|GLI3
embryonic hindlimb morphogenesis	Gene Ontology	GO:0035116	2	29	0.0986583	0.229024	RSPO2|RARB
heterotypic cell-cell adhesion	Gene Ontology	GO:0034113	2	29	0.0986583	0.229024	CD47|PTPRC
protein export from nucleus	Gene Ontology	GO:0006611	2	29	0.0986583	0.229024	RANBP17|XPO7
positive regulation of cytokine secretion	Gene Ontology	GO:0050715	2	29	0.0986583	0.229024	GLMN|CADM1
phosphatidylinositol dephosphorylation	Gene Ontology	GO:0046856	2	29	0.0986583	0.229024	INPP5B|SACM1L
neuronal action potential	Gene Ontology	GO:0019228	2	29	0.0986583	0.229024	GRIK2|KCND2
beta-catenin-TCF complex assembly	Gene Ontology	GO:1904837	2	29	0.0986583	0.229024	TRRAP|CDC73
leukocyte cell-cell adhesion	Gene Ontology	GO:0007159	2	29	0.0986583	0.229024	PTPRC|ROCK1
response to ethanol	Gene Ontology	GO:0045471	4	98	0.0988498	0.229028	GRIN2B|SOD1|GRIN2A|NTRK3
antigen processing and presentation of exogenous peptide antigen via MHC class II	Gene Ontology	GO:0019886	4	98	0.0988498	0.229028	GNAO1|SAR1B|DLC1|SEC31A
neuron projection morphogenesis	Gene Ontology	GO:0048812	3	62	0.100921	0.233381	PACSIN1|GAS7|DTNBP1
specific granule lumen	Gene Ontology	GO:0035580	3	62	0.100921	0.233381	FRK|DOCK2|LRRC7
endocytic vesicle	Gene Ontology	GO:0030139	3	62	0.100921	0.233381	STAM2|MTSS1|RAPGEF2
secretory granule membrane	Gene Ontology	GO:0030667	4	99	0.101529	0.234487	ITPR2|CD44|ITPR1|PTPRC
regulation of synaptic transmission, glutamatergic	Gene Ontology	GO:0051966	2	30	0.104086	0.237615	CDH2|DGKI
positive regulation of DNA binding	Gene Ontology	GO:0043388	2	30	0.104086	0.237615	HIPK2|PRKN
brown fat cell differentiation	Gene Ontology	GO:0050873	2	30	0.104086	0.237615	PRDM16|LAMB3
adipose tissue development	Gene Ontology	GO:0060612	2	30	0.104086	0.237615	ARID5B|FTO
glutamate secretion	Gene Ontology	GO:0014047	2	30	0.104086	0.237615	STXBP1|RIMS1
steroid hydroxylase activity	Gene Ontology	GO:0008395	2	30	0.104086	0.237615	CYP39A1|CYP2D6
reactive oxygen species metabolic process	Gene Ontology	GO:0072593	2	30	0.104086	0.237615	PLA2R1|SOD1
negative regulation of insulin secretion	Gene Ontology	GO:0046676	2	30	0.104086	0.237615	PRKN|STXBP5L
protein phosphatase 1 binding	Gene Ontology	GO:0008157	2	30	0.104086	0.237615	PHACTR4|PHACTR1
cellular response to gamma radiation	Gene Ontology	GO:0071480	2	30	0.104086	0.237615	WRN|TLK2
response to axon injury	Gene Ontology	GO:0048678	2	30	0.104086	0.237615	SOD1|NTRK3
platelet-derived growth factor receptor signaling pathway	Gene Ontology	GO:0048008	2	30	0.104086	0.237615	PDGFC|ARID5B
protein tyrosine kinase binding	Gene Ontology	GO:1990782	2	30	0.104086	0.237615	BANK1|CD247
ion transport	Gene Ontology	GO:0006811	4	100	0.104242	0.237615	GABRB1|SLC25A26|SLC24A3|SLC9A1
somatic stem cell population maintenance	Gene Ontology	GO:0035019	3	63	0.10445	0.237615	PRDM16|PRDM14|FOXP1
response to oxidative stress	Gene Ontology	GO:0006979	4	101	0.106987	0.237615	WRN|APP|PRKN|ATRN
transcription regulator complex	Gene Ontology	GO:0005667	7	226	0.107964	0.237615	AHR|SIM1|NR6A1|HDAC9|MED27|RFX3|RCOR3
SNARE binding	Gene Ontology	GO:0000149	3	64	0.108027	0.237615	STXBP1|UVRAG|NBAS
hippocampus development	Gene Ontology	GO:0021766	3	64	0.108027	0.237615	GLI3|EPHA5|DCLK2
manganese ion binding	Gene Ontology	GO:0030145	3	64	0.108027	0.237615	WRN|XXYLT1|ME1
double-strand break repair	Gene Ontology	GO:0006302	3	64	0.108027	0.237615	WRN|APLF|TDP1
regulation of heart rate	Gene Ontology	GO:0002027	2	31	0.109594	0.237615	RYR2|CAV3
protein K63-linked deubiquitination	Gene Ontology	GO:0070536	2	31	0.109594	0.237615	USP25|ABRAXAS2
germ cell development	Gene Ontology	GO:0007281	2	31	0.109594	0.237615	PRDM14|FANCC
negative regulation of epithelial to mesenchymal transition	Gene Ontology	GO:0010719	2	31	0.109594	0.237615	LDLRAD4|SPRED2
positive regulation of mitotic cell cycle	Gene Ontology	GO:0045931	2	31	0.109594	0.237615	APP|PAK2
embryonic skeletal system development	Gene Ontology	GO:0048706	2	31	0.109594	0.237615	WNT11|XYLT1
cellular response to dexamethasone stimulus	Gene Ontology	GO:0071549	2	31	0.109594	0.237615	FOXO1|SMYD3
ERBB2 signaling pathway	Gene Ontology	GO:0038128	2	31	0.109594	0.237615	NRG1|ERBB4
face morphogenesis	Gene Ontology	GO:0060325	2	31	0.109594	0.237615	ARID5B|RAB3GAP1
actomyosin structure organization	Gene Ontology	GO:0031032	2	31	0.109594	0.237615	PHACTR1|ROCK1
growth factor binding	Gene Ontology	GO:0019838	2	31	0.109594	0.237615	LIFR|GHR
positive regulation of phosphatidylinositol 3-kinase activity	Gene Ontology	GO:0043552	2	31	0.109594	0.237615	VAV3|PRKD1
gene silencing by RNA	Gene Ontology	GO:0031047	2	31	0.109594	0.237615	FAM172A|SND1
stem cell differentiation	Gene Ontology	GO:0048863	2	31	0.109594	0.237615	JARID2|ESR1
Golgi to plasma membrane protein transport	Gene Ontology	GO:0043001	2	31	0.109594	0.237615	MACF1|SPTBN1
embryonic organ development	Gene Ontology	GO:0048568	2	31	0.109594	0.237615	PBX4|PDGFC
extrinsic component of cytoplasmic side of plasma membrane	Gene Ontology	GO:0031234	3	65	0.111651	0.237615	FRK|KCNIP1|FARP1
regulation of circadian rhythm	Gene Ontology	GO:0042752	3	65	0.111651	0.237615	TIMELESS|ATG7|PPARA
regulation of synaptic vesicle priming	Gene Ontology	GO:0010807	1	6	0.11409	0.237615	STXBP1
norepinephrine metabolic process	Gene Ontology	GO:0042415	1	6	0.11409	0.237615	PRKN
myelin sheath abaxonal region	Gene Ontology	GO:0035748	1	6	0.11409	0.237615	EXOC4
[heparan sulfate]-glucosamine 3-sulfotransferase 1 activity	Gene Ontology	GO:0008467	1	6	0.11409	0.237615	HS3ST4
regulation of ventricular cardiac muscle cell membrane depolarization	Gene Ontology	GO:0060373	1	6	0.11409	0.237615	CAV3
positive regulation of transmission of nerve impulse	Gene Ontology	GO:0051971	1	6	0.11409	0.237615	TNR
positive regulation of adipose tissue development	Gene Ontology	GO:1904179	1	6	0.11409	0.237615	SORL1
positive regulation of histone deacetylase activity	Gene Ontology	GO:1901727	1	6	0.11409	0.237615	PRKD1
integral component of cytoplasmic side of endoplasmic reticulum membrane	Gene Ontology	GO:0071458	1	6	0.11409	0.237615	SPPL3
drug catabolic process	Gene Ontology	GO:0042737	1	6	0.11409	0.237615	CYP2D6
regulation of voltage-gated sodium channel activity	Gene Ontology	GO:1905150	1	6	0.11409	0.237615	FGF14
taurine transport	Gene Ontology	GO:0015734	1	6	0.11409	0.237615	SLC6A6
sphingolipid catabolic process	Gene Ontology	GO:0030149	1	6	0.11409	0.237615	ENPP2
regulation of branching involved in prostate gland morphogenesis	Gene Ontology	GO:0060687	1	6	0.11409	0.237615	ESR1
positive regulation of nuclear cell cycle DNA replication	Gene Ontology	GO:0010571	1	6	0.11409	0.237615	CDC7
positive regulation of protein localization to membrane	Gene Ontology	GO:1905477	1	6	0.11409	0.237615	PRKN
metabolic process	Gene Ontology	GO:0008152	1	6	0.11409	0.237615	SPAST
hydroperoxy icosatetraenoate dehydratase activity	Gene Ontology	GO:0106256	1	6	0.11409	0.237615	AHRR
inositol-1,4,5-trisphosphate 5-phosphatase activity	Gene Ontology	GO:0052658	1	6	0.11409	0.237615	INPP5B
calcineurin-mediated signaling	Gene Ontology	GO:0097720	1	6	0.11409	0.237615	PPP3CC
proton channel activity	Gene Ontology	GO:0015252	1	6	0.11409	0.237615	ASIC5
growth plate cartilage development	Gene Ontology	GO:0003417	1	6	0.11409	0.237615	RARB
negative regulation of tubulin deacetylation	Gene Ontology	GO:1904428	1	6	0.11409	0.237615	FRY
positive regulation of feeding behavior	Gene Ontology	GO:2000253	1	6	0.11409	0.237615	SGIP1
positive regulation of protein kinase C activity	Gene Ontology	GO:1900020	1	6	0.11409	0.237615	CEMIP
desmosome organization	Gene Ontology	GO:0002934	1	6	0.11409	0.237615	DSP
site of polarized growth	Gene Ontology	GO:0030427	1	6	0.11409	0.237615	FRY
oncostatin-M receptor activity	Gene Ontology	GO:0004924	1	6	0.11409	0.237615	LIFR
leukemia inhibitory factor receptor activity	Gene Ontology	GO:0004923	1	6	0.11409	0.237615	LIFR
regulation of modification of postsynaptic actin cytoskeleton	Gene Ontology	GO:1905274	1	6	0.11409	0.237615	CTTNBP2
positive regulation of vesicle fusion	Gene Ontology	GO:0031340	1	6	0.11409	0.237615	C2CD5
negative regulation of cardiac muscle hypertrophy in response to stress	Gene Ontology	GO:1903243	1	6	0.11409	0.237615	FOXO1
prostate epithelial cord arborization involved in prostate glandular acinus morphogenesis	Gene Ontology	GO:0060527	1	6	0.11409	0.237615	ESR1
acrosomal vesicle exocytosis	Gene Ontology	GO:0060478	1	6	0.11409	0.237615	RIMS1
regulation of transcription involved in cell fate commitment	Gene Ontology	GO:0060850	1	6	0.11409	0.237615	RORA
negative regulation of Arp2/3 complex-mediated actin nucleation	Gene Ontology	GO:0034316	1	6	0.11409	0.237615	CTNNA2
pentose-phosphate shunt, non-oxidative branch	Gene Ontology	GO:0009052	1	6	0.11409	0.237615	PHACTR1
response to isolation stress	Gene Ontology	GO:0035900	1	6	0.11409	0.237615	NAPEPLD
negative regulation of T cell mediated cytotoxicity	Gene Ontology	GO:0001915	1	6	0.11409	0.237615	PTPRC
DNA-binding transcription repressor activity	Gene Ontology	GO:0001217	1	6	0.11409	0.237615	SOX6
negative regulation of lipoprotein lipase activity	Gene Ontology	GO:0051005	1	6	0.11409	0.237615	HDAC9
positive regulation of establishment of protein localization	Gene Ontology	GO:1904951	1	6	0.11409	0.237615	CEP120
positive regulation of intracellular signal transduction	Gene Ontology	GO:1902533	1	6	0.11409	0.237615	NLGN1
protein sulfation	Gene Ontology	GO:0006477	1	6	0.11409	0.237615	UST
heterocycle metabolic process	Gene Ontology	GO:0046483	1	6	0.11409	0.237615	CYP2D6
monoubiquitinated protein deubiquitination	Gene Ontology	GO:0035520	1	6	0.11409	0.237615	USP47
endocardial cushion formation	Gene Ontology	GO:0003272	1	6	0.11409	0.237615	ROBO1
proline transport	Gene Ontology	GO:0015824	1	6	0.11409	0.237615	SLC6A20
acetyl-CoA metabolic process	Gene Ontology	GO:0006084	1	6	0.11409	0.237615	ACACA
membrane invagination	Gene Ontology	GO:0010324	1	6	0.11409	0.237615	FNBP1L
regulation of DNA-dependent DNA replication initiation	Gene Ontology	GO:0030174	1	6	0.11409	0.237615	KAT7
activation of Janus kinase activity	Gene Ontology	GO:0042976	1	6	0.11409	0.237615	GHR
mitochondrial respiratory chain complex assembly	Gene Ontology	GO:0033108	1	6	0.11409	0.237615	IMMP2L
regulation of cellular localization	Gene Ontology	GO:0060341	1	6	0.11409	0.237615	CAMK2D
LRR domain binding	Gene Ontology	GO:0030275	1	6	0.11409	0.237615	ROBO1
regulation of nitric oxide biosynthetic process	Gene Ontology	GO:0045428	1	6	0.11409	0.237615	CD47
activated T cell proliferation	Gene Ontology	GO:0050798	1	6	0.11409	0.237615	CADM1
negative regulation of sodium ion transport	Gene Ontology	GO:0010766	1	6	0.11409	0.237615	NEDD4
negative regulation of B cell activation	Gene Ontology	GO:0050869	1	6	0.11409	0.237615	BANK1
morphogenesis of a polarized epithelium	Gene Ontology	GO:0001738	1	6	0.11409	0.237615	AHI1
kinetochore binding	Gene Ontology	GO:0043515	1	6	0.11409	0.237615	MAD1L1
cortical endoplasmic reticulum	Gene Ontology	GO:0032541	1	6	0.11409	0.237615	STIMATE
negative regulation of ruffle assembly	Gene Ontology	GO:1900028	1	6	0.11409	0.237615	EVL
nitric-oxide synthase regulator activity	Gene Ontology	GO:0030235	1	6	0.11409	0.237615	ESR1
negative regulation of lens fiber cell differentiation	Gene Ontology	GO:1902747	1	6	0.11409	0.237615	SPRED2
3',5'-cyclic-nucleotide phosphodiesterase activity	Gene Ontology	GO:0004114	1	6	0.11409	0.237615	PDE10A
asymmetric, glutamatergic, excitatory synapse	Gene Ontology	GO:0098985	1	6	0.11409	0.237615	NLGN1
complement binding	Gene Ontology	GO:0001848	1	6	0.11409	0.237615	C8A
positive regulation of myoblast proliferation	Gene Ontology	GO:2000288	1	6	0.11409	0.237615	MEGF10
neuronal signal transduction	Gene Ontology	GO:0023041	1	6	0.11409	0.237615	NLGN1
mechanoreceptor differentiation	Gene Ontology	GO:0042490	1	6	0.11409	0.237615	NTRK3
negative regulation of cartilage development	Gene Ontology	GO:0061037	1	6	0.11409	0.237615	WNT11
regulation of epithelial cell migration	Gene Ontology	GO:0010632	1	6	0.11409	0.237615	MACF1
phosphatidylserine exposure on apoptotic cell surface	Gene Ontology	GO:0070782	1	6	0.11409	0.237615	XKR6
humoral immune response mediated by circulating immunoglobulin	Gene Ontology	GO:0002455	1	6	0.11409	0.237615	GNAO1
protein K29-linked ubiquitination	Gene Ontology	GO:0035519	1	6	0.11409	0.237615	PRKN
negative regulation of cGMP-mediated signaling	Gene Ontology	GO:0010754	1	6	0.11409	0.237615	PDE10A
negative regulation of dendrite development	Gene Ontology	GO:2000171	1	6	0.11409	0.237615	DCC
periciliary membrane compartment	Gene Ontology	GO:1990075	1	6	0.11409	0.237615	USH2A
protein ufmylation	Gene Ontology	GO:0071569	1	6	0.11409	0.237615	UFL1
four-way junction helicase activity	Gene Ontology	GO:0009378	1	6	0.11409	0.237615	WRN
positive regulation of hematopoietic stem cell proliferation	Gene Ontology	GO:1902035	1	6	0.11409	0.237615	KAT7
forebrain neuron development	Gene Ontology	GO:0021884	1	6	0.11409	0.237615	RAPGEF2
ribosomal protein S6 kinase activity	Gene Ontology	GO:0004711	1	6	0.11409	0.237615	RPS6KA2
cerebellar granule cell precursor proliferation	Gene Ontology	GO:0021930	1	6	0.11409	0.237615	RORA
negative regulation of steroid biosynthetic process	Gene Ontology	GO:0010894	1	6	0.11409	0.237615	BMP2
phosphodiesterase I activity	Gene Ontology	GO:0004528	1	6	0.11409	0.237615	ENPP2
negative regulation of synapse assembly	Gene Ontology	GO:0051964	1	6	0.11409	0.237615	SLIT3
negative regulation of oxidative stress-induced cell death	Gene Ontology	GO:1903202	1	6	0.11409	0.237615	PRKN
platelet dense granule membrane	Gene Ontology	GO:0031088	1	6	0.11409	0.237615	ITPR1
positive regulation of cAMP-dependent protein kinase activity	Gene Ontology	GO:2000481	1	6	0.11409	0.237615	RAPGEF2
intracellular steroid hormone receptor signaling pathway	Gene Ontology	GO:0030518	1	6	0.11409	0.237615	ESR1
CD95 death-inducing signaling complex	Gene Ontology	GO:0031265	1	6	0.11409	0.237615	FAF1
internal peptidyl-lysine acetylation	Gene Ontology	GO:0018393	1	6	0.11409	0.237615	KAT7
otic vesicle development	Gene Ontology	GO:0071599	1	6	0.11409	0.237615	AHI1
regulation of removal of superoxide radicals	Gene Ontology	GO:2000121	1	6	0.11409	0.237615	FBLN5
positive regulation of neurotransmitter secretion	Gene Ontology	GO:0001956	1	6	0.11409	0.237615	DTNBP1
monoterpenoid metabolic process	Gene Ontology	GO:0016098	1	6	0.11409	0.237615	CYP2D6
alpha-N-acetylgalactosaminide alpha-2,6-sialyltransferase activity	Gene Ontology	GO:0001665	1	6	0.11409	0.237615	ST6GALNAC5
regulation of atrial cardiac muscle cell membrane repolarization	Gene Ontology	GO:0060372	1	6	0.11409	0.237615	CACNA1D
negative regulation of oxidoreductase activity	Gene Ontology	GO:0051354	1	6	0.11409	0.237615	GZMA
negative regulation of leukocyte cell-cell adhesion	Gene Ontology	GO:1903038	1	6	0.11409	0.237615	PPARA
regulation of SMAD protein signal transduction	Gene Ontology	GO:0060390	1	6	0.11409	0.237615	SPTBN1
RNA polymerase III type 3 promoter sequence-specific DNA binding	Gene Ontology	GO:0001006	1	6	0.11409	0.237615	RPTOR
cellular response to cisplatin	Gene Ontology	GO:0072719	1	6	0.11409	0.237615	TIMELESS
negative regulation of response to cytokine stimulus	Gene Ontology	GO:0060761	1	6	0.11409	0.237615	MAP2K5
T follicular helper cell differentiation	Gene Ontology	GO:0061470	1	6	0.11409	0.237615	FOXP1
stereocilia ankle link complex	Gene Ontology	GO:0002142	1	6	0.11409	0.237615	USH2A
osteoclast development	Gene Ontology	GO:0036035	1	6	0.11409	0.237615	FOXP1
demethylase activity	Gene Ontology	GO:0032451	1	6	0.11409	0.237615	AHRR
dense body	Gene Ontology	GO:0097433	1	6	0.11409	0.237615	SND1
microtubule nucleation by interphase microtubule organizing center	Gene Ontology	GO:0051415	1	6	0.11409	0.237615	TUBGCP3
negative regulation by host of viral genome replication	Gene Ontology	GO:0044828	1	6	0.11409	0.237615	PRKN
hair cell differentiation	Gene Ontology	GO:0035315	1	6	0.11409	0.237615	USH2A
telencephalon regionalization	Gene Ontology	GO:0021978	1	6	0.11409	0.237615	BMP2
connexin binding	Gene Ontology	GO:0071253	1	6	0.11409	0.237615	CAV3
endodermal cell fate commitment	Gene Ontology	GO:0001711	1	6	0.11409	0.237615	CDC73
aggresome assembly	Gene Ontology	GO:0070842	1	6	0.11409	0.237615	PRKN
regulation of interleukin-1 beta production	Gene Ontology	GO:0032651	1	6	0.11409	0.237615	FOXP1
modification of postsynaptic actin cytoskeleton	Gene Ontology	GO:0098885	1	6	0.11409	0.237615	CTNNA2
negative regulation of insulin-like growth factor receptor signaling pathway	Gene Ontology	GO:0043569	1	6	0.11409	0.237615	BMP2
super elongation complex	Gene Ontology	GO:0032783	1	6	0.11409	0.237615	AFF1
common-partner SMAD protein phosphorylation	Gene Ontology	GO:0007182	1	6	0.11409	0.237615	SPTBN1
contractile ring	Gene Ontology	GO:0070938	1	6	0.11409	0.237615	UTRN
UDP-N-acetylglucosamine metabolic process	Gene Ontology	GO:0006047	1	6	0.11409	0.237615	GFPT1
metaphase/anaphase transition of mitotic cell cycle	Gene Ontology	GO:0007091	1	6	0.11409	0.237615	ANAPC1
double-strand break repair via classical nonhomologous end joining	Gene Ontology	GO:0097680	1	6	0.11409	0.237615	UVRAG
transmembrane receptor protein tyrosine phosphatase signaling pathway	Gene Ontology	GO:0007185	1	6	0.11409	0.237615	PTPRO
activation of phospholipase D activity	Gene Ontology	GO:0031584	1	6	0.11409	0.237615	CACNA1A
epithelial fluid transport	Gene Ontology	GO:0042045	1	6	0.11409	0.237615	ITPR1
tumor necrosis factor production	Gene Ontology	GO:0032640	1	6	0.11409	0.237615	APP
regulation of presynaptic membrane potential	Gene Ontology	GO:0099505	1	6	0.11409	0.237615	GRIK2
protein phosphatase 2A binding	Gene Ontology	GO:0051721	2	32	0.115176	0.238509	FOXO1|ADCY8
activation of protein kinase B activity	Gene Ontology	GO:0032148	2	32	0.115176	0.238509	NRG1|NTRK3
cochlea development	Gene Ontology	GO:0090102	2	32	0.115176	0.238509	GABRB3|NTRK3
negative regulation of proteasomal ubiquitin-dependent protein catabolic process	Gene Ontology	GO:0032435	2	32	0.115176	0.238509	CLEC16A|TLK2
positive regulation of Ras protein signal transduction	Gene Ontology	GO:0046579	2	32	0.115176	0.238509	NRG1|DGKI
positive regulation of Rho protein signal transduction	Gene Ontology	GO:0035025	2	32	0.115176	0.238509	ROBO1|AKAP13
microtubule bundle formation	Gene Ontology	GO:0001578	2	32	0.115176	0.238509	NCKAP5|SPAST
regulation of microtubule cytoskeleton organization	Gene Ontology	GO:0070507	2	32	0.115176	0.238509	EPHA3|ROCK1
intra-Golgi vesicle-mediated transport	Gene Ontology	GO:0006891	2	32	0.115176	0.238509	NAPG|COPG2
endocytic vesicle membrane	Gene Ontology	GO:0030666	3	66	0.11532	0.238535	CAMK2D|GNAO1|COLEC12
regulation of blood pressure	Gene Ontology	GO:0008217	3	66	0.11532	0.238535	GUCY1A1|CORIN|SOD1
protein N-terminus binding	Gene Ontology	GO:0047485	4	104	0.115416	0.238596	STXBP1|EXOC4|TBL1XR1|MORF4L1
nucleic acid binding	Gene Ontology	GO:0003676	5	145	0.116724	0.241162	TMEM63A|ZNF385B|SCAPER|RCAN2|ENPP2
muscle contraction	Gene Ontology	GO:0006936	4	105	0.118288	0.243978	GNAO1|MYOM1|UTRN|CAV3
response to estradiol	Gene Ontology	GO:0032355	4	105	0.118288	0.243978	STXBP1|ESR1|HTT|SOCS2
extrinsic component of membrane	Gene Ontology	GO:0019898	3	67	0.119035	0.244552	CACNA1A|RGS6|GFRA2
collagen binding	Gene Ontology	GO:0005518	3	67	0.119035	0.244552	HSD17B12|CD44|USH2A
cell chemotaxis	Gene Ontology	GO:0060326	3	67	0.119035	0.244552	EPHB1|DOCK4|SEMA5A
G protein-coupled receptor binding	Gene Ontology	GO:0001664	3	67	0.119035	0.244552	GNAO1|PACRG|PRKN
actin filament polymerization	Gene Ontology	GO:0030041	2	33	0.120829	0.244552	GAS7|PREX1
skeletal system morphogenesis	Gene Ontology	GO:0048705	2	33	0.120829	0.244552	ARID5B|WWOX
helicase activity	Gene Ontology	GO:0004386	2	33	0.120829	0.244552	WRN|HELZ
triglyceride metabolic process	Gene Ontology	GO:0006641	2	33	0.120829	0.244552	LMF1|CAV3
histone methyltransferase complex	Gene Ontology	GO:0035097	2	33	0.120829	0.244552	HDAC9|JARID2
response to nutrient	Gene Ontology	GO:0007584	3	68	0.122794	0.244552	ABCG8|HTT|ABCG5
single-stranded DNA binding	Gene Ontology	GO:0003697	4	107	0.124125	0.244552	TDP1|LRPPRC|NEIL3|RAD51B
negative regulation of endopeptidase activity	Gene Ontology	GO:0010951	5	149	0.126483	0.244552	NRG1|BIRC6|APP|SPOCK1|ROCK1
epidermal growth factor receptor binding	Gene Ontology	GO:0005154	2	34	0.126549	0.244552	VAV3|ERBB4
endoplasmic reticulum exit site	Gene Ontology	GO:0070971	2	34	0.126549	0.244552	SAR1B|SEC31A
positive regulation of JUN kinase activity	Gene Ontology	GO:0043507	2	34	0.126549	0.244552	MAP3K4|MAP3K5
protein K48-linked deubiquitination	Gene Ontology	GO:0071108	2	34	0.126549	0.244552	MINDY4|USP25
positive regulation of telomerase activity	Gene Ontology	GO:0051973	2	34	0.126549	0.244552	PARN|MAP3K4
positive regulation of telomere maintenance via telomerase	Gene Ontology	GO:0032212	2	34	0.126549	0.244552	PARN|MAP3K4
positive regulation of cell differentiation	Gene Ontology	GO:0045597	2	34	0.126549	0.244552	SLC6A6|NEUROD4
semaphorin-plexin signaling pathway	Gene Ontology	GO:0071526	2	34	0.126549	0.244552	SEMA5A|SEMA6A
stereocilium	Gene Ontology	GO:0032420	2	34	0.126549	0.244552	DOCK4|EPS8
positive regulation of axon extension	Gene Ontology	GO:0045773	2	34	0.126549	0.244552	MACF1|CDH4
GTPase binding	Gene Ontology	GO:0051020	2	34	0.126549	0.244552	SPTBN1|FNBP1L
myosin complex	Gene Ontology	GO:0016459	2	34	0.126549	0.244552	MYO3B|MYO1B
proteasomal protein catabolic process	Gene Ontology	GO:0010498	2	34	0.126549	0.244552	PRKN|RNF41
protein autoubiquitination	Gene Ontology	GO:0051865	3	69	0.126595	0.244552	RNF220|PRKN|RNF41
leukocyte migration	Gene Ontology	GO:0050900	6	192	0.126786	0.244552	CD44|CD47|SDC4|ROCK1|MERTK|PDE4B
mannosyl-oligosaccharide 1,2-alpha-mannosidase activity	Gene Ontology	GO:0004571	1	7	0.12929	0.244552	MAN1A2
ubiquitin-like protein conjugating enzyme binding	Gene Ontology	GO:0044390	1	7	0.12929	0.244552	TCERG1
negative regulation of amyloid precursor protein biosynthetic process	Gene Ontology	GO:0042985	1	7	0.12929	0.244552	ITM2C
neurofilament cytoskeleton organization	Gene Ontology	GO:0060052	1	7	0.12929	0.244552	SOD1
regulation of protein targeting to mitochondrion	Gene Ontology	GO:1903214	1	7	0.12929	0.244552	PRKN
class I DNA-(apurinic or apyrimidinic site) endonuclease activity	Gene Ontology	GO:0140078	1	7	0.12929	0.244552	NEIL3
oxysterol binding	Gene Ontology	GO:0008142	1	7	0.12929	0.244552	RORA
forebrain radial glial cell differentiation	Gene Ontology	GO:0021861	1	7	0.12929	0.244552	GLI3
positive regulation of amyloid-beta clearance	Gene Ontology	GO:1900223	1	7	0.12929	0.244552	ROCK1
monoacylglycerol catabolic process	Gene Ontology	GO:0052651	1	7	0.12929	0.244552	ABHD16A
plus-end-directed vesicle transport along microtubule	Gene Ontology	GO:0072383	1	7	0.12929	0.244552	FYCO1
organelle transport along microtubule	Gene Ontology	GO:0072384	1	7	0.12929	0.244552	COPG2
arachidonic acid monooxygenase activity	Gene Ontology	GO:0008391	1	7	0.12929	0.244552	AHRR
regulation of Ras protein signal transduction	Gene Ontology	GO:0046578	1	7	0.12929	0.244552	PLCE1
ventral spinal cord development	Gene Ontology	GO:0021517	1	7	0.12929	0.244552	GLI2
stem cell division	Gene Ontology	GO:0017145	1	7	0.12929	0.244552	ESRRB
lipoprotein particle binding	Gene Ontology	GO:0071813	1	7	0.12929	0.244552	CDH13
vocal learning	Gene Ontology	GO:0042297	1	7	0.12929	0.244552	NRXN1
L-proline transmembrane transporter activity	Gene Ontology	GO:0015193	1	7	0.12929	0.244552	SLC6A20
cellular water homeostasis	Gene Ontology	GO:0009992	1	7	0.12929	0.244552	SCTR
basal dendrite	Gene Ontology	GO:0097441	1	7	0.12929	0.244552	SLC4A10
locomotion involved in locomotory behavior	Gene Ontology	GO:0031987	1	7	0.12929	0.244552	ADGRL3
G-quadruplex DNA unwinding	Gene Ontology	GO:0044806	1	7	0.12929	0.244552	WRN
positive regulation of axon extension involved in axon guidance	Gene Ontology	GO:0048842	1	7	0.12929	0.244552	SEMA5A
regulation of synaptic vesicle fusion to presynaptic active zone membrane	Gene Ontology	GO:0031630	1	7	0.12929	0.244552	STXBP1
response to thyroid hormone	Gene Ontology	GO:0097066	1	7	0.12929	0.244552	CAB39
lacrimal gland development	Gene Ontology	GO:0032808	1	7	0.12929	0.244552	IGSF3
peptidyl-lysine dimethylation	Gene Ontology	GO:0018027	1	7	0.12929	0.244552	EEF1AKMT2
lipid modification	Gene Ontology	GO:0030258	1	7	0.12929	0.244552	MBOAT1
modulation by virus of host process	Gene Ontology	GO:0019048	1	7	0.12929	0.244552	HIPK2
reproductive process	Gene Ontology	GO:0022414	1	7	0.12929	0.244552	ANTXR2
lipid hydroxylation	Gene Ontology	GO:0002933	1	7	0.12929	0.244552	AHRR
recognition of apoptotic cell	Gene Ontology	GO:0043654	1	7	0.12929	0.244552	MEGF10
negative regulation of nitric-oxide synthase activity	Gene Ontology	GO:0051001	1	7	0.12929	0.244552	CAV3
metallodipeptidase activity	Gene Ontology	GO:0070573	1	7	0.12929	0.244552	CPQ
behavioral response to nicotine	Gene Ontology	GO:0035095	1	7	0.12929	0.244552	PPARA
main axon	Gene Ontology	GO:0044304	1	7	0.12929	0.244552	APP
positive regulation of gamma-delta T cell differentiation	Gene Ontology	GO:0045588	1	7	0.12929	0.244552	PTPRC
protein localization to mitochondrion	Gene Ontology	GO:0070585	1	7	0.12929	0.244552	PRKN
sphingomyelin catabolic process	Gene Ontology	GO:0006685	1	7	0.12929	0.244552	SMPDL3B
actin polymerization-dependent cell motility	Gene Ontology	GO:0070358	1	7	0.12929	0.244552	EPS8
LBD domain binding	Gene Ontology	GO:0050693	1	7	0.12929	0.244552	SPON1
positive regulation of non-membrane spanning protein tyrosine kinase activity	Gene Ontology	GO:1903997	1	7	0.12929	0.244552	DOCK3
positive regulation of autophagy of mitochondrion	Gene Ontology	GO:1903599	1	7	0.12929	0.244552	PRKN
sphingomyelin phosphodiesterase activity	Gene Ontology	GO:0004767	1	7	0.12929	0.244552	SMPDL3B
fatty acid ligase activity	Gene Ontology	GO:0015645	1	7	0.12929	0.244552	ACSM4
PML body organization	Gene Ontology	GO:0030578	1	7	0.12929	0.244552	HIPK2
collagen type IV trimer	Gene Ontology	GO:0005587	1	7	0.12929	0.244552	COL4A2
cerebellar granule cell differentiation	Gene Ontology	GO:0021707	1	7	0.12929	0.244552	GRID2
regulation of odontogenesis of dentin-containing tooth	Gene Ontology	GO:0042487	1	7	0.12929	0.244552	BMP2
polyadenylation-dependent snoRNA 3'-end processing	Gene Ontology	GO:0071051	1	7	0.12929	0.244552	PARN
syndecan binding	Gene Ontology	GO:0045545	1	7	0.12929	0.244552	SEMA5A
cell-substrate junction	Gene Ontology	GO:0030055	1	7	0.12929	0.244552	PGM5
adrenergic receptor signaling pathway	Gene Ontology	GO:0071875	1	7	0.12929	0.244552	AKAP13
serotonin metabolic process	Gene Ontology	GO:0042428	1	7	0.12929	0.244552	GRIN2A
clathrin light chain binding	Gene Ontology	GO:0032051	1	7	0.12929	0.244552	NSG2
fatty-acyl-CoA synthase activity	Gene Ontology	GO:0004321	1	7	0.12929	0.244552	ACSM4
chaperone-mediated autophagy	Gene Ontology	GO:0061684	1	7	0.12929	0.244552	ATG7
sphingosine N-acyltransferase activity	Gene Ontology	GO:0050291	1	7	0.12929	0.244552	CERS3
aspartic-type endopeptidase inhibitor activity	Gene Ontology	GO:0019828	1	7	0.12929	0.244552	ROCK1
magnesium ion homeostasis	Gene Ontology	GO:0010960	1	7	0.12929	0.244552	CNNM2
calcium-dependent protein serine/threonine kinase activity	Gene Ontology	GO:0009931	1	7	0.12929	0.244552	MAPKAPK2
oncostatin-M-mediated signaling pathway	Gene Ontology	GO:0038165	1	7	0.12929	0.244552	LIFR
hyalurononglucosaminidase activity	Gene Ontology	GO:0004415	1	7	0.12929	0.244552	CEMIP
histone H4-K12 acetylation	Gene Ontology	GO:0043983	1	7	0.12929	0.244552	KAT7
response to herbicide	Gene Ontology	GO:0009635	1	7	0.12929	0.244552	AHRR
regulation of cardiac muscle cell membrane potential	Gene Ontology	GO:0086036	1	7	0.12929	0.244552	SLC9A1
cellular response to toxic substance	Gene Ontology	GO:0097237	1	7	0.12929	0.244552	PRKN
intraciliary transport particle A	Gene Ontology	GO:0030991	1	7	0.12929	0.244552	IFT43
mesenchymal cell differentiation	Gene Ontology	GO:0048762	1	7	0.12929	0.244552	BMP2
regulation of cellular response to oxidative stress	Gene Ontology	GO:1900407	1	7	0.12929	0.244552	PRKN
regulation of appetite	Gene Ontology	GO:0032098	1	7	0.12929	0.244552	SCTR
negative regulation of stress-activated MAPK cascade	Gene Ontology	GO:0032873	1	7	0.12929	0.244552	FOXO1
negative regulation of glial cell apoptotic process	Gene Ontology	GO:0034351	1	7	0.12929	0.244552	PRKCH
membrane attack complex	Gene Ontology	GO:0005579	1	7	0.12929	0.244552	C8A
neural crest cell differentiation	Gene Ontology	GO:0014033	1	7	0.12929	0.244552	FBXL17
cellular hypotonic response	Gene Ontology	GO:0071476	1	7	0.12929	0.244552	CAB39
Cdc73/Paf1 complex	Gene Ontology	GO:0016593	1	7	0.12929	0.244552	CDC73
protein binding involved in heterotypic cell-cell adhesion	Gene Ontology	GO:0086080	1	7	0.12929	0.244552	CD47
mating behavior	Gene Ontology	GO:0007617	1	7	0.12929	0.244552	APP
nitrogen compound metabolic process	Gene Ontology	GO:0006807	1	7	0.12929	0.244552	ARID5B
negative regulation of synaptic transmission, GABAergic	Gene Ontology	GO:0032229	1	7	0.12929	0.244552	STXBP1
cellular response to UV-C	Gene Ontology	GO:0071494	1	7	0.12929	0.244552	COP1
MutLalpha complex binding	Gene Ontology	GO:0032405	1	7	0.12929	0.244552	WRN
positive regulation of mRNA 3'-end processing	Gene Ontology	GO:0031442	1	7	0.12929	0.244552	CDC73
vasopressin receptor activity	Gene Ontology	GO:0005000	1	7	0.12929	0.244552	NPSR1
alpha-beta T cell receptor complex	Gene Ontology	GO:0042105	1	7	0.12929	0.244552	CD247
blood vessel endothelial cell proliferation involved in sprouting angiogenesis	Gene Ontology	GO:0002043	1	7	0.12929	0.244552	SEMA5A
positive regulation of lamellipodium morphogenesis	Gene Ontology	GO:2000394	1	7	0.12929	0.244552	ENPP2
ubiquitinyl hydrolase activity	Gene Ontology	GO:0101005	1	7	0.12929	0.244552	USP47
autonomic nervous system development	Gene Ontology	GO:0048483	1	7	0.12929	0.244552	NCAM2
ventricular compact myocardium morphogenesis	Gene Ontology	GO:0003223	1	7	0.12929	0.244552	DSP
solute:proton antiporter activity	Gene Ontology	GO:0015299	1	7	0.12929	0.244552	SLC9A1
forebrain dorsal/ventral pattern formation	Gene Ontology	GO:0021798	1	7	0.12929	0.244552	GLI3
organelle fission	Gene Ontology	GO:0048285	1	7	0.12929	0.244552	DNM3
synaptic vesicle budding from presynaptic endocytic zone membrane	Gene Ontology	GO:0016185	1	7	0.12929	0.244552	DNM3
chromaffin granule membrane	Gene Ontology	GO:0042584	1	7	0.12929	0.244552	ATP8A1
voltage-gated potassium channel activity involved in cardiac muscle cell action potential repolarization	Gene Ontology	GO:0086008	1	7	0.12929	0.244552	KCND3
monovalent inorganic cation transport	Gene Ontology	GO:0015672	1	7	0.12929	0.244552	ASIC2
aspartic endopeptidase activity, intramembrane cleaving	Gene Ontology	GO:0042500	1	7	0.12929	0.244552	SPPL3
gene silencing	Gene Ontology	GO:0016458	1	7	0.12929	0.244552	SOX6
positive regulation of histone H3-K9 methylation	Gene Ontology	GO:0051574	1	7	0.12929	0.244552	JARID2
vacuole organization	Gene Ontology	GO:0007033	1	7	0.12929	0.244552	MAN2A1
positive regulation of glucose transmembrane transport	Gene Ontology	GO:0010828	1	7	0.12929	0.244552	C2CD5
cellular response to hydroperoxide	Gene Ontology	GO:0071447	1	7	0.12929	0.244552	PRKD1
cobalt ion transport	Gene Ontology	GO:0006824	1	7	0.12929	0.244552	CBLIF
NAD-dependent protein deacetylase activity	Gene Ontology	GO:0034979	1	7	0.12929	0.244552	SIRT5
vascular endothelial growth factor production	Gene Ontology	GO:0010573	1	7	0.12929	0.244552	ADAMTS3
positive regulation of inhibitory postsynaptic potential	Gene Ontology	GO:0097151	1	7	0.12929	0.244552	RIMS1
apical junction assembly	Gene Ontology	GO:0043297	1	7	0.12929	0.244552	PAK2
hyaluronan biosynthetic process	Gene Ontology	GO:0030213	1	7	0.12929	0.244552	CEMIP
chromatin silencing complex	Gene Ontology	GO:0005677	1	7	0.12929	0.244552	BAZ2A
positive regulation of arachidonic acid secretion	Gene Ontology	GO:0090238	1	7	0.12929	0.244552	PLA2R1
embryonic retina morphogenesis in camera-type eye	Gene Ontology	GO:0060059	1	7	0.12929	0.244552	HIPK2
neuron death	Gene Ontology	GO:0070997	1	7	0.12929	0.244552	SLC9A1
transmembrane receptor protein tyrosine kinase activator activity	Gene Ontology	GO:0030297	1	7	0.12929	0.244552	NRG1
histone modification	Gene Ontology	GO:0016570	1	7	0.12929	0.244552	UFL1
photoreceptor ribbon synapse	Gene Ontology	GO:0098684	1	7	0.12929	0.244552	PACSIN1
cellular response to laminar fluid shear stress	Gene Ontology	GO:0071499	1	7	0.12929	0.244552	MAP2K5
inner ear receptor cell development	Gene Ontology	GO:0060119	1	7	0.12929	0.244552	GABRB3
negative regulation of cytoplasmic translation	Gene Ontology	GO:2000766	1	7	0.12929	0.244552	CPEB1
regulation of cell communication by electrical coupling	Gene Ontology	GO:0010649	1	7	0.12929	0.244552	CAMK2D
protein localization to nucleolus	Gene Ontology	GO:1902570	1	7	0.12929	0.244552	WRN
fatty acid transport	Gene Ontology	GO:0015908	1	7	0.12929	0.244552	PPARA
arginine catabolic process	Gene Ontology	GO:0006527	1	7	0.12929	0.244552	FANCA
regulation of cellular response to stress	Gene Ontology	GO:0080135	1	7	0.12929	0.244552	ADCY8
Roundabout binding	Gene Ontology	GO:0048495	1	7	0.12929	0.244552	SLIT3
regulation of respiratory gaseous exchange	Gene Ontology	GO:0043576	1	7	0.12929	0.244552	NCAM2
proton transmembrane transport	Gene Ontology	GO:1902600	4	109	0.130082	0.245921	ASIC5|SLC4A10|ATP2C1|SLC9A1
negative regulation of ERK1 and ERK2 cascade	Gene Ontology	GO:0070373	3	70	0.130438	0.246081	PTPRC|SPRED2|SEMA6A
regulation of macroautophagy	Gene Ontology	GO:0016241	3	70	0.130438	0.246081	RPTOR|NEDD4|EXOC4
fat cell differentiation	Gene Ontology	GO:0045444	3	70	0.130438	0.246081	PLCB1|FOXO1|ARID5B
regulation of endocytosis	Gene Ontology	GO:0030100	2	35	0.132331	0.248232	CDH13|PACSIN1
skin development	Gene Ontology	GO:0043588	2	35	0.132331	0.248232	FRAS1|DSP
autophagosome membrane	Gene Ontology	GO:0000421	2	35	0.132331	0.248232	UVRAG|PRKD1
DNA-dependent ATPase activity	Gene Ontology	GO:0008094	2	35	0.132331	0.248232	RAD51B|CHD6
RNA polymerase II repressing transcription factor binding	Gene Ontology	GO:0001103	2	35	0.132331	0.248232	TCERG1|PPARA
negative regulation of protein catabolic process	Gene Ontology	GO:0042177	2	35	0.132331	0.248232	NRG1|GRIN2A
activating transcription factor binding	Gene Ontology	GO:0033613	2	35	0.132331	0.248232	PRDM16|HDAC9
energy homeostasis	Gene Ontology	GO:0097009	2	35	0.132331	0.248232	FOXO1|SGIP1
actin filament bundle assembly	Gene Ontology	GO:0051017	2	35	0.132331	0.248232	MYO1B|EPS8
negative regulation of extrinsic apoptotic signaling pathway	Gene Ontology	GO:2001237	2	35	0.132331	0.248232	BIRC6|ZMYND11
cornification	Gene Ontology	GO:0070268	4	111	0.136155	0.252892	PKP4|KAZN|CERS3|DSP
one-carbon metabolic process	Gene Ontology	GO:0006730	2	36	0.138172	0.252892	MTHFD1L|CA10
monooxygenase activity	Gene Ontology	GO:0004497	2	36	0.138172	0.252892	CYP2D6|AHRR
peptidyl-tyrosine autophosphorylation	Gene Ontology	GO:0038083	2	36	0.138172	0.252892	FRK|ITK
sulfotransferase activity	Gene Ontology	GO:0008146	2	36	0.138172	0.252892	CHST11|UST
cell death	Gene Ontology	GO:0008219	2	36	0.138172	0.252892	FAF1|CACNA1A
mRNA polyadenylation	Gene Ontology	GO:0006378	2	36	0.138172	0.252892	APP|CDC73
COP9 signalosome	Gene Ontology	GO:0008180	2	36	0.138172	0.252892	THEMIS|DLC1
T cell differentiation	Gene Ontology	GO:0030217	2	36	0.138172	0.252892	PTPRC|PREX1
ciliary base	Gene Ontology	GO:0097546	2	36	0.138172	0.252892	GLI2|GLI3
endoplasmic reticulum organization	Gene Ontology	GO:0007029	2	36	0.138172	0.252892	SEC31A|TOR1B
chromosome segregation	Gene Ontology	GO:0007059	3	72	0.138244	0.252892	UVRAG|ABRAXAS2|TLK2
drug binding	Gene Ontology	GO:0008144	3	72	0.138244	0.252892	RARB|CYP2D6|PPARA
Ras protein signal transduction	Gene Ontology	GO:0007265	3	73	0.142206	0.252892	PLCE1|PRKD1|SHC3
B cell differentiation	Gene Ontology	GO:0030183	3	73	0.142206	0.252892	HDAC9|PLCG2|PTPRC
adenylate cyclase-activating G protein-coupled receptor signaling pathway	Gene Ontology	GO:0007189	4	113	0.14234	0.252892	TSHR|ADGRL4|ADCY8|ADGRL3
synaptic vesicle endocytosis	Gene Ontology	GO:0048488	2	37	0.144069	0.252892	PACSIN1|NLGN1
glycosaminoglycan biosynthetic process	Gene Ontology	GO:0006024	2	37	0.144069	0.252892	SDC4|XYLT1
vesicle fusion	Gene Ontology	GO:0006906	2	37	0.144069	0.252892	VAV3|C2CD5
positive regulation of smoothened signaling pathway	Gene Ontology	GO:0045880	2	37	0.144069	0.252892	EVC|DLG5
Ran GTPase binding	Gene Ontology	GO:0008536	2	37	0.144069	0.252892	RANBP17|XPO7
phosphatase regulator activity	Gene Ontology	GO:0019208	1	8	0.144231	0.252892	SBF2
glycosphingolipid biosynthetic process	Gene Ontology	GO:0006688	1	8	0.144231	0.252892	ST6GALNAC5
anterograde axonal protein transport	Gene Ontology	GO:0099641	1	8	0.144231	0.252892	KIF5C
cobalamin transport	Gene Ontology	GO:0015889	1	8	0.144231	0.252892	CBLIF
Ctf18 RFC-like complex	Gene Ontology	GO:0031390	1	8	0.144231	0.252892	RFC3
release of sequestered calcium ion into cytosol by sarcoplasmic reticulum	Gene Ontology	GO:0014808	1	8	0.144231	0.252892	RYR2
postsynaptic neurotransmitter receptor internalization	Gene Ontology	GO:0098884	1	8	0.144231	0.252892	DNM3
ADP-ribosylation factor binding	Gene Ontology	GO:0030306	1	8	0.144231	0.252892	SORL1
positive regulation of necrotic cell death	Gene Ontology	GO:0010940	1	8	0.144231	0.252892	SLC6A6
exocyst localization	Gene Ontology	GO:0051601	1	8	0.144231	0.252892	STXBP6
response to xenobiotic stimulus	Gene Ontology	GO:0009410	1	8	0.144231	0.252892	AHR
replication fork protection complex	Gene Ontology	GO:0031298	1	8	0.144231	0.252892	TIMELESS
regulation of cytokine-mediated signaling pathway	Gene Ontology	GO:0001959	1	8	0.144231	0.252892	LIFR
diacylglycerol biosynthetic process	Gene Ontology	GO:0006651	1	8	0.144231	0.252892	PLCE1
neuronal dense core vesicle	Gene Ontology	GO:0098992	1	8	0.144231	0.252892	STXBP5L
negative regulation of activin receptor signaling pathway	Gene Ontology	GO:0032926	1	8	0.144231	0.252892	MAGI2
snRNA transcription by RNA polymerase III	Gene Ontology	GO:0042796	1	8	0.144231	0.252892	ICE2
artery development	Gene Ontology	GO:0060840	1	8	0.144231	0.252892	GLI3
labyrinthine layer development	Gene Ontology	GO:0060711	1	8	0.144231	0.252892	BIRC6
regulation of cellular respiration	Gene Ontology	GO:0043457	1	8	0.144231	0.252892	PRDM16
protein hexamerization	Gene Ontology	GO:0034214	1	8	0.144231	0.252892	SPAST
regulation of organ growth	Gene Ontology	GO:0046620	1	8	0.144231	0.252892	SOD1
monocyte activation	Gene Ontology	GO:0042117	1	8	0.144231	0.252892	FOXP1
TORC1 complex	Gene Ontology	GO:0031931	1	8	0.144231	0.252892	RPTOR
endodeoxyribonuclease activity	Gene Ontology	GO:0004520	1	8	0.144231	0.252892	APLF
peripheral nervous system myelin maintenance	Gene Ontology	GO:0032287	1	8	0.144231	0.252892	SOD1
mannose metabolic process	Gene Ontology	GO:0006013	1	8	0.144231	0.252892	MAN2A1
heparan sulfate proteoglycan biosynthetic process, polysaccharide chain biosynthetic process	Gene Ontology	GO:0015014	1	8	0.144231	0.252892	CSGALNACT1
nuclear envelope reassembly	Gene Ontology	GO:0031468	1	8	0.144231	0.252892	SPAST
microtubule minus-end	Gene Ontology	GO:0036449	1	8	0.144231	0.252892	ABRAXAS2
axonal transport of mitochondrion	Gene Ontology	GO:0019896	1	8	0.144231	0.252892	SPAST
hydrolase activity, acting on carbon-nitrogen (but not peptide) bonds, in linear amides	Gene Ontology	GO:0016811	1	8	0.144231	0.252892	ASPA
purinergic nucleotide receptor signaling pathway	Gene Ontology	GO:0035590	1	8	0.144231	0.252892	ANO6
growth cone membrane	Gene Ontology	GO:0032584	1	8	0.144231	0.252892	EXOC4
TORC1 signaling	Gene Ontology	GO:0038202	1	8	0.144231	0.252892	RPTOR
tRNA-splicing ligase complex	Gene Ontology	GO:0072669	1	8	0.144231	0.252892	RTCB
mitochondrion transport along microtubule	Gene Ontology	GO:0047497	1	8	0.144231	0.252892	LRPPRC
synaptic vesicle clustering	Gene Ontology	GO:0097091	1	8	0.144231	0.252892	NLGN1
skeletal muscle acetylcholine-gated channel clustering	Gene Ontology	GO:0071340	1	8	0.144231	0.252892	RER1
N-acylphosphatidylethanolamine metabolic process	Gene Ontology	GO:0070292	1	8	0.144231	0.252892	NAPEPLD
vesicle-mediated transport in synapse	Gene Ontology	GO:0099003	1	8	0.144231	0.252892	NCOA2
MDM2/MDM4 family protein binding	Gene Ontology	GO:0097371	1	8	0.144231	0.252892	PPARA
positive regulation of transcription from RNA polymerase II promoter involved in cellular response to chemical stimulus	Gene Ontology	GO:1901522	1	8	0.144231	0.252892	BMP2
regulation of defense response to virus by host	Gene Ontology	GO:0050691	1	8	0.144231	0.252892	RNF216
plasma membrane phospholipid scrambling	Gene Ontology	GO:0017121	1	8	0.144231	0.252892	ANO6
cellular response to antibiotic	Gene Ontology	GO:0071236	1	8	0.144231	0.252892	SLC9A1
positive regulation of neuron projection arborization	Gene Ontology	GO:0150012	1	8	0.144231	0.252892	NCOA2
endosomal vesicle fusion	Gene Ontology	GO:0034058	1	8	0.144231	0.252892	VPS8
negative regulation of membrane protein ectodomain proteolysis	Gene Ontology	GO:0051045	1	8	0.144231	0.252892	ROCK1
cardiac muscle hypertrophy	Gene Ontology	GO:0003300	1	8	0.144231	0.252892	RYR2
endothelial cell apoptotic process	Gene Ontology	GO:0072577	1	8	0.144231	0.252892	MAP3K5
cAMP-dependent protein kinase activity	Gene Ontology	GO:0004691	1	8	0.144231	0.252892	AKAP13
cytoplasmic sequestering of NF-kappaB	Gene Ontology	GO:0007253	1	8	0.144231	0.252892	FAF1
ovulation cycle	Gene Ontology	GO:0042698	1	8	0.144231	0.252892	GABRB1
ossification involved in bone maturation	Gene Ontology	GO:0043931	1	8	0.144231	0.252892	XYLT1
peptidyl-lysine deacetylation	Gene Ontology	GO:0034983	1	8	0.144231	0.252892	HDAC9
telomeric D-loop disassembly	Gene Ontology	GO:0061820	1	8	0.144231	0.252892	WRN
astrocyte differentiation	Gene Ontology	GO:0048708	1	8	0.144231	0.252892	SOX6
phospholipid transporter activity	Gene Ontology	GO:0005548	1	8	0.144231	0.252892	OSBPL10
malate metabolic process	Gene Ontology	GO:0006108	1	8	0.144231	0.252892	ME1
negative regulation of T cell apoptotic process	Gene Ontology	GO:0070233	1	8	0.144231	0.252892	DOCK8
tissue remodeling	Gene Ontology	GO:0048771	1	8	0.144231	0.252892	CELA1
VCP-NPL4-UFD1 AAA ATPase complex	Gene Ontology	GO:0034098	1	8	0.144231	0.252892	FAF1
atrial septum development	Gene Ontology	GO:0003283	1	8	0.144231	0.252892	WNT11
endochondral bone growth	Gene Ontology	GO:0003416	1	8	0.144231	0.252892	EVC
complement component C1q complex binding	Gene Ontology	GO:0001849	1	8	0.144231	0.252892	MEGF10
negative regulation of microglial cell activation	Gene Ontology	GO:1903979	1	8	0.144231	0.252892	PTPRC
regulation of establishment of endothelial barrier	Gene Ontology	GO:1903140	1	8	0.144231	0.252892	ROCK1
negative regulation of cytokine-mediated signaling pathway	Gene Ontology	GO:0001960	1	8	0.144231	0.252892	PTPRC
protein localization to cell junction	Gene Ontology	GO:1902414	1	8	0.144231	0.252892	NECTIN3
neuroepithelial cell differentiation	Gene Ontology	GO:0060563	1	8	0.144231	0.252892	CDH2
UDP-xylosyltransferase activity	Gene Ontology	GO:0035252	1	8	0.144231	0.252892	XXYLT1
heme transport	Gene Ontology	GO:0015886	1	8	0.144231	0.252892	NRG1
positive regulation of cell growth involved in cardiac muscle cell development	Gene Ontology	GO:0061051	1	8	0.144231	0.252892	AKAP6
unconventional myosin complex	Gene Ontology	GO:0016461	1	8	0.144231	0.252892	MYO9A
channel regulator activity	Gene Ontology	GO:0016247	1	8	0.144231	0.252892	CNIH3
protein deglycosylation	Gene Ontology	GO:0006517	1	8	0.144231	0.252892	MAN2A1
amine metabolic process	Gene Ontology	GO:0009308	1	8	0.144231	0.252892	AHRR
positive regulation of protein localization to early endosome	Gene Ontology	GO:1902966	1	8	0.144231	0.252892	SORL1
negative regulation of B cell apoptotic process	Gene Ontology	GO:0002903	1	8	0.144231	0.252892	FOXP1
histone H3-K14 acetylation	Gene Ontology	GO:0044154	1	8	0.144231	0.252892	KAT7
estrogen 16-alpha-hydroxylase activity	Gene Ontology	GO:0101020	1	8	0.144231	0.252892	AHRR
muscle organ morphogenesis	Gene Ontology	GO:0048644	1	8	0.144231	0.252892	ARID5B
regulation of mitochondrial translation	Gene Ontology	GO:0070129	1	8	0.144231	0.252892	LRPPRC
regulation of receptor signaling pathway via JAK-STAT	Gene Ontology	GO:0046425	1	8	0.144231	0.252892	PTPRC
mitophagy	Gene Ontology	GO:0000423	1	8	0.144231	0.252892	PRKN
exocrine pancreas development	Gene Ontology	GO:0031017	1	8	0.144231	0.252892	CELA1
clathrin heavy chain binding	Gene Ontology	GO:0032050	1	8	0.144231	0.252892	CEMIP
neuron-neuron synaptic transmission	Gene Ontology	GO:0007270	1	8	0.144231	0.252892	DLGAP2
positive regulation of ryanodine-sensitive calcium-release channel activity	Gene Ontology	GO:0060316	1	8	0.144231	0.252892	AKAP6
forebrain morphogenesis	Gene Ontology	GO:0048853	1	8	0.144231	0.252892	SLIT3
leukemia inhibitory factor signaling pathway	Gene Ontology	GO:0048861	1	8	0.144231	0.252892	LIFR
positive regulation of circadian rhythm	Gene Ontology	GO:0042753	1	8	0.144231	0.252892	RORA
hemidesmosome	Gene Ontology	GO:0030056	1	8	0.144231	0.252892	DST
RNA polymerase II, holoenzyme	Gene Ontology	GO:0016591	1	8	0.144231	0.252892	RPAP2
regulation of keratinocyte proliferation	Gene Ontology	GO:0010837	1	8	0.144231	0.252892	PRKD1
establishment of T cell polarity	Gene Ontology	GO:0001768	1	8	0.144231	0.252892	DOCK2
regulation of synaptic vesicle cycle	Gene Ontology	GO:0098693	1	8	0.144231	0.252892	NRXN1
hyaloid vascular plexus regression	Gene Ontology	GO:1990384	1	8	0.144231	0.252892	OPN5
regulation of synaptic vesicle endocytosis	Gene Ontology	GO:1900242	1	8	0.144231	0.252892	ROCK1
heterochromatin organization	Gene Ontology	GO:0070828	1	8	0.144231	0.252892	PRDM16
dynamin family protein polymerization involved in mitochondrial fission	Gene Ontology	GO:0003374	1	8	0.144231	0.252892	DNM3
regulation of fatty acid metabolic process	Gene Ontology	GO:0019217	1	8	0.144231	0.252892	PPARA
positive regulation of execution phase of apoptosis	Gene Ontology	GO:1900119	1	8	0.144231	0.252892	DLC1
RNA polymerase I core promoter sequence-specific DNA binding	Gene Ontology	GO:0001164	1	8	0.144231	0.252892	BAZ2A
positive regulation of flagellated sperm motility	Gene Ontology	GO:1902093	1	8	0.144231	0.252892	PRDM14
negative regulation of mitotic nuclear division	Gene Ontology	GO:0045839	1	8	0.144231	0.252892	TOM1L1
proteoglycan metabolic process	Gene Ontology	GO:0006029	1	8	0.144231	0.252892	BMP2
regulation of cell communication by electrical coupling involved in cardiac conduction	Gene Ontology	GO:1901844	1	8	0.144231	0.252892	CAMK2D
ribonucleoprotein complex	Gene Ontology	GO:1990904	5	156	0.14442	0.253101	CELF2|ERG|LRPPRC|ELAVL2|RBMS2
histone deacetylase binding	Gene Ontology	GO:0042826	4	114	0.145474	0.254703	HDAC9|GLI3|PRKN|PAK2
secretory granule lumen	Gene Ontology	GO:0034774	4	114	0.145474	0.254703	CAB39|ATG7|DERA|ROCK1
circadian rhythm	Gene Ontology	GO:0007623	3	74	0.146205	0.255736	HTT|TIMELESS|NTRK3
endoplasmic reticulum-Golgi intermediate compartment membrane	Gene Ontology	GO:0033116	3	74	0.146205	0.255736	ROBO1|SPPL3|CNIH3
negative regulation of Notch signaling pathway	Gene Ontology	GO:0045746	2	38	0.150016	0.261897	NEURL1|GDPD5
autophagy of mitochondrion	Gene Ontology	GO:0000422	2	38	0.150016	0.261897	ATG7|PRKN
positive regulation of neuron death	Gene Ontology	GO:1901216	2	38	0.150016	0.261897	GRIN2B|MAP3K5
positive regulation of substrate adhesion-dependent cell spreading	Gene Ontology	GO:1900026	2	38	0.150016	0.261897	PREX1|DOCK5
liver development	Gene Ontology	GO:0001889	3	76	0.154311	0.264203	JARID2|ARID5B|MAN2A1
phosphatidylinositol biosynthetic process	Gene Ontology	GO:0006661	3	76	0.154311	0.264203	PLCG2|INPP4B|SACM1L
protein-macromolecule adaptor activity	Gene Ontology	GO:0030674	3	76	0.154311	0.264203	RPTOR|COL19A1|SLC9A1
intermediate filament	Gene Ontology	GO:0005882	4	117	0.155034	0.264203	DST|MACF1|DSP|TLK2
nucleotide-excision repair	Gene Ontology	GO:0006289	2	39	0.156012	0.264203	FANCC|NEIL3
negative regulation of MAP kinase activity	Gene Ontology	GO:0043407	2	39	0.156012	0.264203	SORL1|CAV3
positive regulation of bone mineralization	Gene Ontology	GO:0030501	2	39	0.156012	0.264203	ANO6|BMP2
aggresome	Gene Ontology	GO:0016235	2	39	0.156012	0.264203	PRDM16|PRKN
protein heterodimerization activity	Gene Ontology	GO:0046982	8	297	0.156218	0.264203	AHR|SIM1|ABCG5|ABCG8|ADCY8|SUPT3H|TENM3|TENM2
neutrophil chemotaxis	Gene Ontology	GO:0030593	3	77	0.158416	0.264203	PDE4B|VAV3|PREX1
endoplasmic reticulum-Golgi intermediate compartment	Gene Ontology	GO:0005793	3	77	0.158416	0.264203	COPG2|INPP5B|RER1
regulation of cellular response to heat	Gene Ontology	GO:1900034	3	77	0.158416	0.264203	CAMK2D|RPTOR|MAPKAPK2
central nervous system projection neuron axonogenesis	Gene Ontology	GO:0021952	1	9	0.158915	0.264203	EPHB1
growth hormone receptor binding	Gene Ontology	GO:0005131	1	9	0.158915	0.264203	SOCS2
ciliary neurotrophic factor receptor binding	Gene Ontology	GO:0005127	1	9	0.158915	0.264203	LIFR
negative regulation of biomineral tissue development	Gene Ontology	GO:0070168	1	9	0.158915	0.264203	ROCK1
Notch receptor processing	Gene Ontology	GO:0007220	1	9	0.158915	0.264203	DNER
cardiac muscle fiber development	Gene Ontology	GO:0048739	1	9	0.158915	0.264203	SGCD
negative regulation of organ growth	Gene Ontology	GO:0046621	1	9	0.158915	0.264203	HTT
opsonization	Gene Ontology	GO:0008228	1	9	0.158915	0.264203	CD47
platelet dense granule organization	Gene Ontology	GO:0060155	1	9	0.158915	0.264203	DTNBP1
adaptive thermogenesis	Gene Ontology	GO:1990845	1	9	0.158915	0.264203	SORL1
postsynapse organization	Gene Ontology	GO:0099173	1	9	0.158915	0.264203	DNM3
cytolysis by host of symbiont cells	Gene Ontology	GO:0051838	1	9	0.158915	0.264203	NRG1
positive regulation of myotube differentiation	Gene Ontology	GO:0010831	1	9	0.158915	0.264203	CAV3
cuticular plate	Gene Ontology	GO:0032437	1	9	0.158915	0.264203	SPTBN1
response to caffeine	Gene Ontology	GO:0031000	1	9	0.158915	0.264203	RYR2
Golgi to lysosome transport	Gene Ontology	GO:0090160	1	9	0.158915	0.264203	CCDC91
regulation of blood coagulation	Gene Ontology	GO:0030193	1	9	0.158915	0.264203	NRG1
histone H2B ubiquitination	Gene Ontology	GO:0033523	1	9	0.158915	0.264203	CDC73
microtubule-severing ATPase activity	Gene Ontology	GO:0008568	1	9	0.158915	0.264203	SPAST
glial cell-derived neurotrophic factor receptor signaling pathway	Gene Ontology	GO:0035860	1	9	0.158915	0.264203	GFRA2
positive regulation of actin filament depolymerization	Gene Ontology	GO:0030836	1	9	0.158915	0.264203	SEMA5A
membrane hyperpolarization	Gene Ontology	GO:0060081	1	9	0.158915	0.264203	KCNQ3
carbohydrate biosynthetic process	Gene Ontology	GO:0016051	1	9	0.158915	0.264203	CHST11
negative regulation of dendrite morphogenesis	Gene Ontology	GO:0050774	1	9	0.158915	0.264203	RAPGEF2
iris morphogenesis	Gene Ontology	GO:0061072	1	9	0.158915	0.264203	HIPK2
dolichyl-phosphate-mannose-protein mannosyltransferase activity	Gene Ontology	GO:0004169	1	9	0.158915	0.264203	TMTC1
progesterone receptor signaling pathway	Gene Ontology	GO:0050847	1	9	0.158915	0.264203	NEDD4
sensory perception of light stimulus	Gene Ontology	GO:0050953	1	9	0.158915	0.264203	USH2A
cardiac muscle cell development	Gene Ontology	GO:0055013	1	9	0.158915	0.264203	CAV3
behavioral response to ethanol	Gene Ontology	GO:0048149	1	9	0.158915	0.264203	EPS8
modulation of age-related behavioral decline	Gene Ontology	GO:0090647	1	9	0.158915	0.264203	APP
endothelial cell activation	Gene Ontology	GO:0042118	1	9	0.158915	0.264203	FOXP1
positive regulation of alpha-beta T cell proliferation	Gene Ontology	GO:0046641	1	9	0.158915	0.264203	PTPRC
regulation of mitochondrial fission	Gene Ontology	GO:0090140	1	9	0.158915	0.264203	STAT2
aryl hydrocarbon receptor binding	Gene Ontology	GO:0017162	1	9	0.158915	0.264203	NCOA2
RNA polymerase I preinitiation complex assembly	Gene Ontology	GO:0001188	1	9	0.158915	0.264203	BAZ2A
collagen biosynthetic process	Gene Ontology	GO:0032964	1	9	0.158915	0.264203	ADAMTS3
response to transforming growth factor beta	Gene Ontology	GO:0071559	1	9	0.158915	0.264203	ROCK1
glomerular visceral epithelial cell development	Gene Ontology	GO:0072015	1	9	0.158915	0.264203	MAGI2
bone marrow development	Gene Ontology	GO:0048539	1	9	0.158915	0.264203	PTPRC
[truncated: 1,379 more rows]
