# Supplementary material for: Genome-Wide Selection Sweep Analysis to Identify Candidate Genes with Black and Brown Color in Tibetan Sibu Yaks
Source: Animals (Basel). 2024 Aug 24;14(17):2458. doi: 10.3390/ani14172458 (PMC11394208; doi:10.3390/ani14172458)
Supplement: Supplementary file 1 [file animals-14-02458-s001.zip › Table S6.xlsx]

## Sheet: Sheet1
Table S6 ROH length grouping, number, mean, and genomic inbreeding coefficient (FROH) in yaks with different coat colors
population		ROH statistics							FROH_1Mb
		Length_group	proportions	number_ROH	Mean±SE	Min	Max		Mean±SE	definition
Black		300-500Kb	0.86	2781	364.89±0.975	300.012	499.956		0.019±0.001	0.011-0.042
		500-700Kb	0.13	373	569.27±2.752	500.261	698.612
		>700Kb	0.01	85	833.03±13.979	701.105	1289.61
Brown		300-500Kb	0.83	3216	368.502±0.923	300.006	499.725		0.029±0.002	0.014-0.050
		500-700Kb	0.13	516	572.95±2.351	500.17	699.758
		>700Kb	0.04	145	849.15±15.725	700.12	2131.09
