# Supplementary material for: Genome-Wide Selection Sweep Analysis to Identify Candidate Genes with Black and Brown Color in Tibetan Sibu Yaks
Source: Animals (Basel). 2024 Aug 24;14(17):2458. doi: 10.3390/ani14172458 (PMC11394208; doi:10.3390/ani14172458)
Supplement: Supplementary file 1 [file animals-14-02458-s001.zip › Table S7.xlsx]

## Sheet: Sheet1
Table S7 The ROH islands’ information of the black yak population
Interval_ID	Chr	Start	End	Length
ROH_1	1	23340000	23360000	20001
ROH_2	1	24820000	25040000	220001
ROH_3	1	32460000	32500000	40001
ROH_4	1	42940000	43220000	280001
ROH_5	1	56260000	56420000	160001
ROH_6	1	82100000	82280000	180001
ROH_7	1	85140000	85440000	300001
ROH_8	1	162700000	163040000	340001
ROH_9	1	163080000	163460000	380001
ROH_10	2	31940000	32120000	180001
ROH_11	2	37760000	37960000	200001
ROH_12	2	112040000	112360000	320001
ROH_13	4	39700000	39860000	160001
ROH_14	4	49360000	49740000	380001
ROH_15	5	88720000	89080000	360001
ROH_16	5	100740000	100980000	240001
ROH_17	5	119000000	119280000	280001
ROH_18	7	82460000	82580000	120001
ROH_19	8	46800000	47440000	640001
ROH_20	8	114980000	115360000	380001
ROH_21	8	115500000	115780000	280001
ROH_22	10	1060000	1280000	220001
ROH_23	10	74800000	75160000	360001
ROH_24	10	89700000	89960000	260001
ROH_25	12	10600000	11180000	580001
ROH_26	12	12520000	12900000	380001
ROH_27	12	22700000	22900000	200001
ROH_28	12	23760000	24480000	720001
ROH_29	12	25400000	25940000	540001
ROH_30	12	46540000	47640000	1100001
ROH_31	12	47960000	48200000	240001
ROH_32	12	51840000	52140000	300001
ROH_33	13	6940000	6960000	20001
ROH_34	13	56820000	56840000	20001
ROH_35	13	56900000	57260000	360001
ROH_36	13	79060000	79460000	400001
ROH_37	14	38780000	39120000	340001
ROH_38	14	47220000	47560000	340001
ROH_39	14	86880000	86900000	20001
ROH_40	15	33900000	34220000	320001
ROH_41	15	41940000	42420000	480001
ROH_42	16	57540000	57900000	360001
ROH_43	17	44180000	44520000	340001
ROH_44	18	20540000	20900000	360001
ROH_45	19	6500000	6520000	20001
ROH_46	19	13120000	14040000	920001
ROH_47	19	22320000	22340000	20001
ROH_48	19	43540000	44000000	460001
ROH_49	19	69900000	70020000	120001
ROH_50	20	9800000	9860000	60001
ROH_51	20	9960000	10340000	380001
ROH_52	20	10640000	11520000	880001
ROH_53	20	34040000	34420000	380001
ROH_54	20	35040000	35060000	20001
ROH_55	20	35140000	35160000	20001
ROH_56	20	35600000	35660000	60001
ROH_57	20	35680000	35760000	80001
ROH_58	20	41520000	41600000	80001
ROH_59	20	58740000	59100000	360001
ROH_60	20	66020000	66320000	300001
ROH_61	22	11020000	11480000	460001
ROH_62	22	14320000	14400000	80001
ROH_63	22	34640000	34680000	40001
ROH_64	22	38640000	38840000	200001
ROH_65	23	7520000	7820000	300001
ROH_66	23	22760000	23000000	240001
ROH_67	25	48120000	48160000	40001
ROH_68	25	48200000	48540000	340001
ROH_69	26	6180000	6520000	340001
ROH_70	28	20480000	20900000	420001
ROH_71	29	1720000	2400000	680001
ROH_72	29	6500000	7640000	1140001
ROH_73	29	8240000	8580000	340001
