# Supplementary material for: Genome-Wide Selection Sweep Analysis to Identify Candidate Genes with Black and Brown Color in Tibetan Sibu Yaks
Source: Animals (Basel). 2024 Aug 24;14(17):2458. doi: 10.3390/ani14172458 (PMC11394208; doi:10.3390/ani14172458)
Supplement: Supplementary file 1 [file animals-14-02458-s001.zip › Table S8.xlsx]

## Sheet: Sheet1
Table S8 The ROH islands’ information of the brown yak population
Interval_ID	Chr	Start	End	Length
ROH_1	1	23020000	23060000	40001
ROH_2	1	24800000	25100000	300001
ROH_3	1	32260000	32480000	220001
ROH_4	1	144480000	144740000	260001
ROH_5	1	162660000	163220000	560001
ROH_6	3	5400000	5720000	320001
ROH_7	4	34800000	35100000	300001
ROH_8	4	38620000	38680000	60001
ROH_9	4	39500000	39540000	40001
ROH_10	4	39560000	39860000	300001
ROH_11	4	55860000	56620000	760001
ROH_12	5	33020000	33400000	380001
ROH_13	5	48440000	49160000	720001
ROH_14	5	118580000	118660000	80001
ROH_15	5	129000000	129280000	280001
ROH_16	5	129360000	129540000	180001
ROH_17	6	2660000	2960000	300001
ROH_18	6	75880000	75900000	20001
ROH_19	7	4900000	5180000	280001
ROH_20	7	41920000	42220000	300001
ROH_21	7	81360000	81400000	40001
ROH_22	7	115700000	115920000	220001
ROH_23	8	22220000	22240000	20001
ROH_24	8	46860000	46900000	40001
ROH_25	8	47200000	47340000	140001
ROH_26	8	50020000	50520000	500001
ROH_27	8	51020000	51160000	140001
ROH_28	8	52740000	53220000	480001
ROH_29	8	57140000	57340000	200001
ROH_30	8	57360000	57380000	20001
ROH_31	9	40080000	40440000	360001
ROH_32	9	48800000	49000000	200001
ROH_33	12	9200000	9520000	320001
ROH_34	12	9560000	9940000	380001
ROH_35	12	10820000	10880000	60001
ROH_36	12	12540000	12900000	360001
ROH_37	12	16160000	16340000	180001
ROH_38	12	46580000	47120000	540001
ROH_39	13	5940000	5960000	20001
ROH_40	14	39020000	39360000	340001
ROH_41	14	44100000	44280000	180001
ROH_42	14	47200000	47540000	340001
ROH_43	14	47560000	47580000	20001
ROH_44	14	48220000	48700000	480001
ROH_45	14	81660000	81760000	100001
ROH_46	15	41960000	42060000	100001
ROH_47	15	53960000	54020000	60001
ROH_48	15	56300000	56680000	380001
ROH_49	16	45460000	45800000	340001
ROH_50	16	79880000	80200000	320001
ROH_51	17	44280000	44460000	180001
ROH_52	18	20520000	20740000	220001
ROH_53	18	38740000	39020000	280001
ROH_54	18	47480000	47800000	320001
ROH_55	19	13380000	13520000	140001
ROH_56	19	19480000	19660000	180001
ROH_57	20	9960000	9980000	20001
ROH_58	20	10080000	10480000	400001
ROH_59	20	10540000	11500000	960001
ROH_60	22	11820000	11960000	140001
ROH_61	22	12500000	12640000	140001
ROH_62	22	14620000	15100000	480001
ROH_63	23	2380000	2640000	260001
ROH_64	24	36300000	36380000	80001
ROH_65	24	45300000	45380000	80001
ROH_66	25	48220000	48400000	180001
ROH_67	29	2960000	2980000	20001
ROH_68	29	3000000	3520000	520001
ROH_69	29	3560000	4100000	540001
ROH_70	29	4140000	4160000	20001
ROH_71	29	5600000	5660000	60001
ROH_72	29	6200000	6380000	180001
ROH_73	29	6500000	7760000	1260001
ROH_74	29	27500000	27600000	100001
ROH_75	29	34600000	35000000	400001
