# Supplementary material for: Genome-Wide Selection Sweep Analysis to Identify Candidate Genes with Black and Brown Color in Tibetan Sibu Yaks
Source: Animals (Basel). 2024 Aug 24;14(17):2458. doi: 10.3390/ani14172458 (PMC11394208; doi:10.3390/ani14172458)
Supplement: Supplementary file 1 [file animals-14-02458-s001.zip › Table S9.xlsx]

## Sheet: Sheet1
Table S9 The overlapped candidate genes between the ROH islands and the WGSA results
black yak population	brown yak population
BBX	U6
LPP	KCND2
U6	SKAP2
SPAG16	SAR1B
SLC4A10	SPOCK1
TNS3	UVRAG
5S_rRNA	DISP3
POC1B	PRDM16
RPL3	MMEL1
UST	RER1
U2	MORN1
PRDM16	TRPS1
U1	CACNA1D
CA10	JARID2
TCF25	FAM53B
FANCA
CMIP
ARIH2
USP4
CHL1
AHRR
